# Supplementary material for: RNA decay during gammaherpesvirus infection reduces RNA polymerase II occupancy of host promoters but spares viral promoters
Source: PLoS Pathog. 2020 Feb 7;16(2):e1008269. doi: 10.1371/journal.ppat.1008269 (PMC7032723; doi:10.1371/journal.ppat.1008269)
Supplement: S1 Table — NIH3T3 mouse fibroblasts were infected with WT MHV68 or R443I MHV68 then fractionated into nucleus and cytoplasm, labeled with tandem mass tags and analyzed by quantitative liquid chromatography/mass spectrometry. This table provides protein identification information, normalized and scaled reporter ion abundances for each compartment. (XLSX) [file ppat.1008269.s005.xlsx]

## Sheet: Index
Protein FDR Confidence: Combined	"High" means 1% false discovery rate
Species Names
Accession	Uniprot accession number
Gene Symbol
Description
MW [kDa]
# AAs	number of amino acids in protein sequence
Coverage [%]	percent of amino acid protein sequence observed by mass spectrometry in this experiment
# Peptides	total number of detected peptides for a protein in this experiment
# Unique Peptides	total number of unique peptides detected for a protein in this experiment
# PSMs	number of peptide spectrum matches
log2 FC: (WT) / (Mock)	log2 fold change of WT/Mock
log2 FC: (delHS) / (Mock)	log2 fold change of delHS/Mock
log2 FC: (delHS) / (WT)	log2 fold change of delHS/WT
FC Adj. P-Value: (WT) / (Mock)	multiple comparison adjusted p-value for the log2 fold change of WT/Mock
FC Adj. P-Value: (delHS) / (Mock)	multiple comparison adjusted p-value for the log2 fold change of delHS/Mock
FC Adj. P-Value: (delHS) / (WT)	multiple comparison adjusted p-value for the log2 fold change of delHS/WT
Abundances (Grouped): Mock	Average reporter ion abundance value for Mock infected cells
Abundances (Grouped): WT	Average reporter ion abundance value for WT infected cells
Abundances (Grouped): delHS	Average reporter ion abundance value for deltaHS infected cells
Abundance (Normalized): F1: 126, Control, Mock	Reporter ion abundance value for Mock R1
Abundance (Normalized): F2: 126, Control, Mock	Reporter ion abundance value for Mock R2
Abundance (Normalized): F3: 126, Control, Mock	Reporter ion abundance value for Mock R3
Abundance (Normalized): F1: 127, Sample, WT	Reporter ion abundance value for WT R1
Abundance (Normalized): F2: 127, Sample, WT	Reporter ion abundance value for WT R2
Abundance (Normalized): F3: 127, Sample, WT	Reporter ion abundance value for WT R3
Abundance (Normalized): F1: 128, Sample, delHS	Reporter ion abundance value for deltaHS R1
Abundance (Normalized): F2: 128, Sample, delHS	Reporter ion abundance value for deltaHS R2
Abundance (Normalized): F3: 128, Sample, delHS	Reporter ion abundance value for deltaHS R3
Modifications	Any post-translation modifications detected for this protein. PTMs were not quantified for the protein measurements.
Abundances (Scaled): F1: 126, Control, Mock	Reporter ion abundance value for Mock R1 scaled to Mock
Abundances (Scaled): F2: 126, Control, Mock	Reporter ion abundance value for Mock R2 scaled to Mock
Abundances (Scaled): F3: 126, Control, Mock	Reporter ion abundance value for Mock R3 scaled to Mock
Abundances (Scaled): F1: 127, Sample, WT	Reporter ion abundance value for WT R1 scaled to Mock
Abundances (Scaled): F2: 127, Sample, WT	Reporter ion abundance value for WT R2 scaled to Mock
Abundances (Scaled): F3: 127, Sample, WT	Reporter ion abundance value for WT R3 scaled to Mock
Abundances (Scaled): F1: 128, Sample, delHS	Reporter ion abundance value for deltaHS R1 scaled to Mock
Abundances (Scaled): F2: 128, Sample, delHS	Reporter ion abundance value for deltaHS R2 scaled to Mock
Abundances (Scaled): F3: 128, Sample, delHS	Reporter ion abundance value for deltaHS R3 scaled to Mock

## Sheet: Proteins_Nuclear
Protein FDR Confidence: Combined	Species Names	Accession	Gene Symbol	Description	MW [kDa]	# AAs	Coverage [%]	# Peptides	# Unique Peptides	# PSMs	log2 FC: (WT) / (Mock)	log2 FC: (delHS) / (Mock)	log2 FC: (delHS) / (WT)	FC Adj. P-Value: (WT) / (Mock)	FC Adj. P-Value: (delHS) / (Mock)	FC Adj. P-Value: (delHS) / (WT)	Abundances (Grouped): Mock	Abundances (Grouped): WT	Abundances (Grouped): delHS	Abundances (Normalized): F1: 126, Control, Mock	Abundances (Normalized): F2: 126, Control, Mock	Abundances (Normalized): F3: 126, Control, Mock	Abundances (Normalized): F1: 127, Sample, WT	Abundances (Normalized): F2: 127, Sample, WT	Abundances (Normalized): F3: 127, Sample, WT	Abundances (Normalized): F1: 128, Sample, delHS	Abundances (Normalized): F2: 128, Sample, delHS	Abundances (Normalized): F3: 128, Sample, delHS	Modifications	Abundances (Scaled): F1: 126, Control, Mock	Abundances (Scaled): F2: 126, Control, Mock	Abundances (Scaled): F3: 126, Control, Mock	Abundances (Scaled): F1: 127, Sample, WT	Abundances (Scaled): F2: 127, Sample, WT	Abundances (Scaled): F3: 127, Sample, WT	Abundances (Scaled): F1: 128, Sample, delHS	Abundances (Scaled): F2: 128, Sample, delHS	Abundances (Scaled): F3: 128, Sample, delHS
High	Mus musculus OX=10090	Q8R4K2	Irak4	Interleukin-1 receptor-associated kinase 4 OS=Mus musculus OX=10090 GN=Irak4 PE=1 SV=1	50.8	459	18	7	7	10	0.13	0.17	0.04	0.947431	0.942321	0.985739	130.7	143	147.2	35.2	130.7	167.3	31.5	143	193	51.7	147.2	202.2		100	100	100	89.4886	109.411	115.362	146.875	112.624	120.861
High	Mus musculus OX=10090	Q6NZQ4	Paxip1	PAX-interacting protein 1 OS=Mus musculus OX=10090 GN=Paxip1 PE=1 SV=1	119.2	1056	11	9	9	20	0.1	0.19	0.09	0.944041	0.918123	0.9988	224	240.2	256.4	18.9	224	339.5	12.7	240.2	322.2	17.9	256.4	340.2	Phospho [T849(100)]	100	100	100	67.1958	107.232	94.9043	94.709	114.464	100.206
High	Mus musculus OX=10090	Q6PDQ2	Chd4	Chromodomain-helicase-DNA-binding protein 4 OS=Mus musculus OX=10090 GN=Chd4 PE=1 SV=1	217.6	1915	48	82	69	621	-0.23	-0.16	0.08	0.958293	0.943938	0.979833	18942.1	16132.5	17006.4	18942.1	17874.3	21348.3	15208.3	16132.5	18448.3	15438.9	17006.4	19476.8	Phospho [S1528(100)]	100	100	100	80.2884	90.2553	86.4158	81.5057	95.1444	91.2335
High	Mus musculus OX=10090	Q62425	Ndufa4	Cytochrome c oxidase subunit NDUFA4 OS=Mus musculus OX=10090 GN=Ndufa4 PE=1 SV=2	9.3	82	56	7	7	125	-0.11	0.08	0.19	0.992178	0.812581	0.897613	5374.4	4990.3	5687	5374.4	5746.4	4797.7	5061.9	4990.3	3916.9	5687	5754	4360.4		100	100	100	94.1854	86.8422	81.6412	105.816	100.132	90.8852
High	Mus musculus OX=10090	Q921J2	Rheb	GTP-binding protein Rheb OS=Mus musculus OX=10090 GN=Rheb PE=1 SV=1	20.4	184	52	10	10	73	0.09	0.21	0.12	0.950974	0.664936	0.994602	840.6	893.4	970.9	547.3	840.6	1147.9	529.6	893.4	1247.2	637.9	970.9	1272.7		100	100	100	96.7659	106.281	108.651	116.554	115.501	110.872
High	Mus musculus OX=10090	Q9QXS6	Dbn1	Drebrin OS=Mus musculus OX=10090 GN=Dbn1 PE=1 SV=4	77.2	706	23	15	15	80	0.02	-0.08	-0.1	0.973531	0.974548	0.909091	1624.6	1644.5	1536.2	2057.8	1624.6	1510.2	1982	1644.5	1503.1	1816.6	1536.2	1495.3		100	100	100	96.3165	101.225	99.5299	88.2787	94.5587	99.0134
High	Mus musculus OX=10090	Q9CQH8	Rpp14	Ribonuclease P protein subunit p14 OS=Mus musculus OX=10090 GN=Rpp14 PE=1 SV=1	13.6	122	24	2	2	9	-0.11	-0.25	-0.14	0.989916	0.787917	0.889141	59.3	55	50	59.3	90.9	24.3	55	68.6	18.3	50	72.6	21		100	100	100	92.7487	75.4675	75.3086	84.317	79.868	86.4198
High	Mus musculus OX=10090	Q6P1B1	Xpnpep1	Xaa-Pro aminopeptidase 1 OS=Mus musculus OX=10090 GN=Xpnpep1 PE=1 SV=1	69.5	623	70	31	30	252	0.23	0.4	0.17	0.590645	0.03177	0.955636	1222.8	1433.9	1612.9	1222.8	1493.1	1030.1	1433.9	1707.6	1413.4	1637.2	1612.9	1230.1		100	100	100	117.264	114.366	137.21	133.889	108.024	119.416
High	Mus musculus OX=10090	D3Z2R5	Sepn1; Selenon	Selenoprotein N OS=Mus musculus OX=10090 GN=Selenon PE=3 SV=2	62.5	557	8	4	4	16	-0.62	-0.14	0.48	0.298441	0.884725	0.622048	198.2	128.5	179.3	169	406.4	198.2	93.2	256.4	128.5	131	368.6	179.3		100	100	100	55.1479	63.0906	64.8335	77.5148	90.6988	90.4642
High	Mus musculus OX=10090	O70480	Vamp4	Vesicle-associated membrane protein 4 OS=Mus musculus OX=10090 GN=Vamp4 PE=1 SV=1	16.3	141	23	2	2	6	-0.63	-0.01	0.62	0.257739	0.994986	0.131014	134.8	87	133.7	45	193.9	134.8	27	164.5	87	35.3	190.7	133.7		100	100	100	60	84.8375	64.5401	78.4444	98.3497	99.184
High	Mus musculus OX=10090	O70274	Ptp4a2	Protein tyrosine phosphatase type IVA 2 OS=Mus musculus OX=10090 GN=Ptp4a2 PE=1 SV=1	19.1	167	39	4	2	21	-0.28	0.1	0.37	0.898585	0.974548	0.82891	326.7	269.8	349.5	326.7	188.7	382	269.8	167	327.8	349.5	169.3	362.7		100	100	100	82.5834	88.5003	85.8115	106.979	89.7191	94.9476
High	Mus musculus OX=10090	O35680	Mrps12	28S ribosomal protein S12, mitochondrial OS=Mus musculus OX=10090 GN=Mrps12 PE=2 SV=1	15.4	139	21	4	4	18	-0.08	-0.11	-0.03	0.992178	0.944016	0.958834	299	283.2	277	684.9	299	281.9	652.3	274.6	283.2	617.2	277	247.5		100	100	100	95.2402	91.8395	100.461	90.1153	92.6421	87.7971
High	Mus musculus OX=10090	A2ALW5	Dnajc25	DnaJ homolog subfamily C member 25 OS=Mus musculus OX=10090 GN=Dnajc25 PE=1 SV=1	41.9	357	35	10	10	29	0.12	0.04	-0.08	0.905559	0.994252	0.901235	693.4	752.8	712.8	687.3	693.4	1097.7	706.8	752.8	1201.1	680.5	712.8	1113.4		100	100	100	102.837	108.566	109.42	99.0106	102.798	101.43
High	Mus musculus OX=10090	Q9CZN7	Shmt2	Serine hydroxymethyltransferase, mitochondrial OS=Mus musculus OX=10090 GN=Shmt2 PE=1 SV=1	55.7	504	72	33	32	579	0.02	-0.05	-0.08	0.973388	0.994986	0.975596	17304.4	17583.9	16661.5	18116.8	17304.4	15830.2	17702.5	17583.9	15765.1	16661.5	17278.9	15106.3		100	100	100	97.7132	101.615	99.5888	91.9671	99.8526	95.4271
High	Mus musculus OX=10090	Q9Z2I8	Suclg2	Succinate--CoA ligase [GDP-forming] subunit beta, mitochondrial OS=Mus musculus OX=10090 GN=Suclg2 PE=1 SV=3	46.8	433	63	29	29	293	0.17	0	-0.17	0.829929	0.974012	0.882859	9633.7	10836	9601.1	11242.9	9001.2	9633.7	12886.9	10563.1	10836	10944.7	9601.1	9391.8		100	100	100	114.623	117.352	112.48	97.3477	106.665	97.489
High	Mus musculus OX=10090	A2A6T1	Cdr2l	Cerebellar degeneration-related protein 2-like OS=Mus musculus OX=10090 GN=Cdr2l PE=1 SV=1	53.2	465	7	2	2	5	-0.03	-0.12	-0.09	0.989147	0.943938	0.932495	27.4	26.8	25.2	15.7	47.8		14.4	49.8		10.9	58.3			100	100		91.7197	104.184		69.4268	121.967
High	Mus musculus OX=10090	Q8K212	Pacs1	Phosphofurin acidic cluster sorting protein 1 OS=Mus musculus OX=10090 GN=Pacs1 PE=1 SV=2	104.8	961	22	14	13	36	-0.25	0.02	0.27	0.935787	0.997757	0.937861	395.3	331.7	401.1	395.3	521.6	393.9	298.1	418.6	331.7	401.1	476.7	384		100	100	100	75.4111	80.2531	84.2092	101.467	91.3919	97.4867
High	Mus musculus OX=10090	A2ACJ2	2310003H01Rik; Faap100	Fanconi anemia core complex-associated protein 100 OS=Mus musculus OX=10090 GN=Faap100 PE=2 SV=1	94.2	879	7	4	4	10	-0.29	0	0.28	0.970043	0.992345	0.979833	28.2	23.1	28.1	17.2	29.4	28.2	13.7	34.3	23.1	19.9	33.6	28.1		100	100	100	79.6512	116.667	81.9149	115.698	114.286	99.6454
High	Mus musculus OX=10090	P12382	Pfkl	ATP-dependent 6-phosphofructokinase, liver type OS=Mus musculus OX=10090 GN=Pfkl PE=1 SV=4	85.3	780	42	28	23	238	-0.28	-0.06	0.22	0.911874	0.995665	0.906639	2807.2	2314.4	2701.2	2119.4	4083.2	2807.2	1663.5	2944	2314.4	1946.9	3377.4	2701.2		100	100	100	78.4892	72.1003	82.4451	91.8609	82.7145	96.224
High	Mus musculus OX=10090	P0DP27	Calm3; Calm1; Calm2	Calmodulin-2 OS=Mus musculus OX=10090 GN=Calm2 PE=1 SV=1	16.8	149	83	12	12	276	-0.36	-0.4	-0.04	0.810192	0.0828906	0.97784	4901.6	3820.8	3715.1	2502.7	4901.6	5390.2	1882.6	3820.8	4452	2568.1	3715.1	5132.7		100	100	100	75.2228	77.9501	82.5943	102.613	75.7936	95.2228
High	Mus musculus OX=10090	Q9CX34	Sugt1	Protein SGT1 homolog OS=Mus musculus OX=10090 GN=Sugt1 PE=1 SV=3	38.1	336	68	22	21	176	-0.15	-0.12	0.03	0.980946	0.918123	0.979833	1210.7	1087.9	1111.8	1066.6	1210.7	1260.9	919.9	1087.9	1171.5	1111.8	1108.8	1401.8		100	100	100	86.246	89.8571	92.9098	104.238	91.5834	111.175
High	Mus musculus OX=10090	P53569	Cebpz	CCAAT/enhancer-binding protein zeta OS=Mus musculus OX=10090 GN=Cebpz PE=1 SV=2	120.2	1052	43	38	38	151	0	0.06	0.06	0.980946	0.892163	0.994143	4088.5	4078.8	4262.8	4018.3	4088.5	5575.6	3875.2	4078.8	5232.5	3843.7	4262.8	5373.1		100	100	100	96.4388	99.7627	93.8464	95.6549	104.263	96.3681
High	Mus musculus OX=10090	P52800	Efnb2	Ephrin-B2 OS=Mus musculus OX=10090 GN=Efnb2 PE=1 SV=1	37.2	336	22	6	6	21	-0.87	-0.53	0.34	0.00316889	0.0335	0.858358	478.7	261.4	331.4	369.7	478.7	503.6	205.5	266	261.4	246.6	331.4	388.4		100	100	100	55.5856	55.5672	51.9063	66.7027	69.2292	77.1247
High	Mus musculus OX=10090	Q9DBS9	Osbpl3	Oxysterol-binding protein-related protein 3 OS=Mus musculus OX=10090 GN=Osbpl3 PE=1 SV=2	96.9	855	30	18	18	78	-0.2	-0.05	0.15	0.9549	0.976726	0.980457	944.4	822.5	910.6	889	1155.5	944.4	719.9	936.1	822.5	873.1	972.9	910.6		100	100	100	80.9786	81.0125	87.0923	98.2115	84.1973	96.421
High	Mus musculus OX=10090	Q9D1G5	Lrrc57	Leucine-rich repeat-containing protein 57 OS=Mus musculus OX=10090 GN=Lrrc57 PE=1 SV=1	26.7	239	33	6	6	16	-0.25	0	0.24	0.949475	0.994116	0.959217	232.5	195.9	232.2	232.5	303.8	222.6	190.6	280.8	195.9	232.2	292.8	220.6		100	100	100	81.9785	92.4292	88.0054	99.871	96.3792	99.1015
High	Mus musculus OX=10090	Q8K411	Pitrm1	Presequence protease, mitochondrial OS=Mus musculus OX=10090 GN=Pitrm1 PE=1 SV=1	117.3	1036	69	61	61	443	0.08	-0.04	-0.11	0.954664	0.992345	0.954986	14565	15348.8	14183.6	14342.8	14565	16024.4	14911.3	15348.8	16443.3	12128.7	14183.6	14738.5		100	100	100	103.964	105.381	102.614	84.563	97.3814	91.9754
High	Mus musculus OX=10090	Q5SSW2	Psme4	Proteasome activator complex subunit 4 OS=Mus musculus OX=10090 GN=Psme4 PE=1 SV=1	211.1	1843	27	37	37	145	-0.41	0.07	0.48	0.591037	0.950688	0.195299	1181.1	889.5	1243.8	1181.1	1467.9	887.4	889.5	1167.7	826	1243.8	1291.2	836.7		100	100	100	75.3112	79.549	93.0809	105.309	87.9624	94.2867
High	Mus musculus OX=10090	P62702	Rps4x	40S ribosomal protein S4, X isoform OS=Mus musculus OX=10090 GN=Rps4x PE=1 SV=2	29.6	263	64	23	23	372	-0.03	0.15	0.18	0.989147	0.542696	0.916632	7378.1	7217.7	8163	7378.1	8159.4	7050.6	7340.5	7217.7	5723.9	8163	8327.6	6921.5		100	100	100	99.4904	88.4587	81.1832	110.638	102.061	98.169
High	Mus musculus OX=10090	Q61598	Gdi2	Rab GDP dissociation inhibitor beta OS=Mus musculus OX=10090 GN=Gdi2 PE=1 SV=1	50.5	445	80	37	31	565	-0.04	0.03	0.07	0.989916	0.944193	0.987728	3463.7	3358.1	3532.8	3933.1	3463.7	3076.1	3745.9	3358.1	3246.8	4322.4	3532.8	3432.3		100	100	100	95.2404	96.9512	105.549	109.898	101.995	111.58
High	Mus musculus OX=10090	Q61425	Hadh	Hydroxyacyl-coenzyme A dehydrogenase, mitochondrial OS=Mus musculus OX=10090 GN=Hadh PE=1 SV=2	34.4	314	80	22	22	236	0.28	0.02	-0.26	0.540977	0.946353	0.589383	4313.2	5253.2	4384.1	4313.2	4206.3	5917.4	5253.2	4748.3	6563.6	4064.6	4384.1	5679.5		100	100	100	121.794	112.885	110.92	94.2363	104.227	95.9797
High	Mus musculus OX=10090	Q9QXK2	Rad18	E3 ubiquitin-protein ligase RAD18 OS=Mus musculus OX=10090 GN=Rad18 PE=1 SV=2	57.4	509	24	10	10	27	-0.61	-0.14	0.47	0.0523761	0.887106	0.456952	526.8	345.2	479.4	1119.6	526.8	342.5	693.5	345.2	264.6	883.1	479.4	316.4		100	100	100	61.9418	65.5277	77.2555	78.8764	91.0023	92.3796
High	Mus musculus OX=10090	Q9CQL7	Mrfap1	MORF4 family-associated protein 1 OS=Mus musculus OX=10090 GN=Mrfap1 PE=1 SV=1	14.2	125	70	5	5	23	-0.79	0.45	1.24	0.0257281	0.301815	1.51271e-06	263.4	152.5	360.6	263.4	176	297.4	152.5	117.9	186.7	360.6	264.1	436.2		100	100	100	57.8967	66.9886	62.7774	136.902	150.057	146.671
High	Mus musculus OX=10090	Q6P7W0	Senp6	Sentrin-specific protease 6 OS=Mus musculus OX=10090 GN=Senp6 PE=1 SV=3	126.9	1132	5	4	4	4	-0.7	-0.33	0.37	0.323509	0.582442	0.954986	34.1	20.9	27.1	31.3	34.1	112.6	20.7	20.9	95.2	18.9	27.1	101.4		100	100	100	66.1342	61.2903	84.5471	60.3834	79.4721	90.0533
High	Mus musculus OX=10090	O08784	Tcof1	Treacle protein OS=Mus musculus OX=10090 GN=Tcof1 PE=1 SV=1	134.9	1320	38	45	44	228	-0.09	-0.45	-0.37	0.999817	0.025707	0.180474	5046.4	4756.1	3682.4	5046.4	2642	6025.8	4756.1	2827.8	6204.4	3682.4	2492.3	5094	Phospho [S794(100); T803(100); S1216(100); S1242(100)]	100	100	100	94.2474	107.033	102.964	72.9708	94.3338	84.5365
High	Mus musculus OX=10090	Q61026	Ncoa2	Nuclear receptor coactivator 2 OS=Mus musculus OX=10090 GN=Ncoa2 PE=1 SV=3	158.4	1462	11	10	10	15	0	0.15	0.15	0.989147	0.975256	0.9988	55.7	55.6	61.8	270.7	38.6	55.7	262	27.2	55.6	274.2	35.9	61.8		100	100	100	96.7861	70.4663	99.8205	101.293	93.0052	110.952
High	Mus musculus OX=10090	Q7TMR0	Prcp	Lysosomal Pro-X carboxypeptidase OS=Mus musculus OX=10090 GN=Prcp PE=1 SV=2	55	491	33	14	14	85	-0.21	-0.17	0.05	0.96386	0.89307	0.9988	2716.7	2344.9	2423.1	2087.9	3358.4	2716.7	1770.5	2912.9	2344.9	1919.7	3199.7	2423.1		100	100	100	84.7981	86.7348	86.3143	91.9441	95.2745	89.1928
High	Mus musculus OX=10090	Q8R550	Sh3kbp1	SH3 domain-containing kinase-binding protein 1 OS=Mus musculus OX=10090 GN=Sh3kbp1 PE=1 SV=1	78.1	709	44	27	27	204	-0.31	-0.25	0.06	0.87917	0.60884	0.99344	4888.9	3936.8	4112.5	4620.8	4888.9	5160.8	3485.6	3936.8	4240.8	3745	4112.5	4725.8	Phospho [S631(100)]	100	100	100	75.4328	80.5253	82.1733	81.0466	84.1191	91.5711
High	Mus musculus OX=10090	Q8C854	Myef2	Myelin expression factor 2 OS=Mus musculus OX=10090 GN=Myef2 PE=1 SV=1	63.3	591	50	25	24	169	-0.34	-0.1	0.24	0.847461	0.992345	0.811666	5667.7	4479.7	5298.1	5667.7	5025.4	6170.4	4479.7	4176.2	4559.2	5298.1	4796.1	5535		100	100	100	79.0391	83.1018	73.8882	93.4788	95.4372	89.7025
High	Mus musculus OX=10090	B1AUR6	Mms22l	Protein MMS22-like OS=Mus musculus OX=10090 GN=Mms22l PE=1 SV=1	140.5	1238	5	5	5	10	-0.41	-0.11	0.3	0.808916	0.94509	0.954986	97.2	73.2	89.8	150.1	97.2	67	140	73.2	53.7	154.7	89.8	62		100	100	100	93.2712	75.3086	80.1493	103.065	92.3868	92.5373
High	Mus musculus OX=10090	Q99J31	Ophn1	Oligophrenin-1 OS=Mus musculus OX=10090 GN=Ophn1 PE=1 SV=1	91.9	802	7	5	5	10	0.01	0.16	0.15	0.98545	0.974548	0.996583	44.2	44.6	49.5	22.7	44.2	275.7	23.3	44.6	250.3	30.8	49.5	270.5		100	100	100	102.643	100.905	90.7871	135.683	111.991	98.1139
High	Mus musculus OX=10090	Q8VCP8	Ak6; Taf9	Adenylate kinase isoenzyme 6 OS=Mus musculus OX=10090 GN=Ak6 PE=1 SV=1	19.9	172	17	3	3	17	-0.14	0.21	0.35	0.989147	0.920772	0.87682	122.4	111.1	141.4	122.4	58.3	122.9	111.1	67.6	140.6	154	75.8	141.4		100	100	100	90.768	115.952	114.402	125.817	130.017	115.053
High	Mus musculus OX=10090	Q9CXW3	Cacybp	Calcyclin-binding protein OS=Mus musculus OX=10090 GN=Cacybp PE=1 SV=1	26.5	229	69	17	17	212	-0.24	0.01	0.24	0.9549	0.97168	0.872845	3552	3017.6	3574.7	3443.1	4081.6	3552	3017.6	3417.8	3007.5	3410.9	3574.7	3707.5		100	100	100	87.642	83.7368	84.6706	99.0648	87.5809	104.378
High	Mus musculus OX=10090	P33610	Prim2	DNA primase large subunit OS=Mus musculus OX=10090 GN=Prim2 PE=1 SV=1	58.4	505	54	20	20	101	-0.61	-0.27	0.34	0.109462	0.490053	0.74319	1325.9	868.1	1101.1	1325.9	1526.5	629.6	868.1	924.5	547.3	1121.4	1101.1	618		100	100	100	65.4725	60.5634	86.9282	84.5765	72.1323	98.1576
High	Mus musculus OX=10090	A2AJL3	Fggy	FGGY carbohydrate kinase domain-containing protein OS=Mus musculus OX=10090 GN=Fggy PE=1 SV=1	60.3	552	9	3	3	6	1.81	0.82	-0.99	1.45658e-10	0.0295571	0.000180678	21.8	76.3	38.5	14.3	21.8	23.2	15.2	76.3	76.5	12.6	38.5	42.3		100	100	100	106.294	350	329.741	88.1119	176.606	182.328
High	Mus musculus OX=10090	Q6GV12	Kdsr	3-ketodihydrosphingosine reductase OS=Mus musculus OX=10090 GN=Kdsr PE=1 SV=1	35.9	332	28	6	6	17	-0.22	-0.18	0.04	0.958293	0.889017	0.985855	155.5	133.1	137	155.5	48.1	315.2	133.1	48.4	302.3	137	44.2	283.1		100	100	100	85.5949	100.624	95.9074	88.1029	91.8919	89.816
High	Mus musculus OX=10090	Q9ES89	Extl2	Exostosin-like 2 OS=Mus musculus OX=10090 GN=Extl2 PE=1 SV=1	37.4	330	33	7	7	13	-0.16	-0.05	0.11	0.980946	0.980344	0.9988	370.8	332.8	358.9	239.1	370.8	390.1	286.2	332.8	411.4	377.1	358.9	351.7		100	100	100	119.699	89.7519	105.46	157.716	96.7907	90.1564
High	Mus musculus OX=10090	P55200	Kmt2a; Mll1	Histone-lysine N-methyltransferase 2A OS=Mus musculus OX=10090 GN=Kmt2a PE=1 SV=3	429.4	3966	4	11	11	13	0.25	0.24	-0.01	0.751357	0.830341	0.975981	138.3	165	163.8	66.2		289	82.7		329.6	94.3		284.6		100		100	124.924		114.048	142.447		98.4775
High	Mus musculus OX=10090	Q5SYD0	Myo1d	Unconventional myosin-Id OS=Mus musculus OX=10090 GN=Myo1d PE=1 SV=1	116	1006	50	47	42	252	-0.14	-0.13	0.01	0.989147	0.97168	0.999286	8304.3	7552	7582.3	6918.5	8304.3	9122.3	6134.7	7552	8054.7	6231.4	7582.3	8218		100	100	100	88.671	90.9408	88.2968	90.0687	91.3057	90.0869
High	Mus musculus OX=10090	P70227	Itpr3	Inositol 1,4,5-trisphosphate receptor type 3 OS=Mus musculus OX=10090 GN=Itpr3 PE=1 SV=3	304.1	2670	39	85	78	392	0.05	-0.12	-0.17	0.96386	0.974548	0.889141	9290	9610.3	8545.2	9290	12381.9	8660.8	9610.3	12688.9	8635.1	8545.2	12264.7	8459.6		100	100	100	103.448	102.479	99.7033	91.9828	99.0535	97.6769
High	Mus musculus OX=10090	Q8R361	Rab11fip5	Rab11 family-interacting protein 5 OS=Mus musculus OX=10090 GN=Rab11fip5 PE=1 SV=2	69.5	645	34	15	15	31	0.01	0.02	0.01	0.983562	0.99539	0.976811	522.8	528.1	530.2	522.8	333.7	595.1	528.1	381.3	611.7	530.2	352.3	613.8		100	100	100	101.014	114.264	102.789	101.415	105.574	103.142
High	Mus musculus OX=10090	Q9Z0G0	Gipc1	PDZ domain-containing protein GIPC1 OS=Mus musculus OX=10090 GN=Gipc1 PE=1 SV=1	36.1	333	32	8	8	46	0.02	0.17	0.15	0.980946	0.91877	0.979833	542.7	549.4	609.9	542.7	702.2	318	549.4	765.4	334.9	609.9	776.2	357.6		100	100	100	101.235	109	105.314	112.383	110.538	112.453
High	Mus musculus OX=10090	Q80UU9	Pgrmc2	Membrane-associated progesterone receptor component 2 OS=Mus musculus OX=10090 GN=Pgrmc2 PE=1 SV=2	23.3	217	63	12	10	84	0.2	-0.04	-0.24	0.762607	0.988204	0.496217	831	955.2	810	831	695.8	914.2	955.2	741.3	990.7	810	668.1	893.2	Phospho [T205(100)]	100	100	100	114.946	106.539	108.368	97.4729	96.019	97.7029
High	Mus musculus OX=10090	Q8VI33	Taf9	Transcription initiation factor TFIID subunit 9 OS=Mus musculus OX=10090 GN=Taf9 PE=1 SV=1	29	264	31	7	7	32	0	0.09	0.09	0.988787	0.974548	0.999797	522.2	522.9	556.3	326.8	522.2	1059.8	300.7	522.9	1045.2	354.9	556.3	1157.8		100	100	100	92.0135	100.134	98.6224	108.599	106.53	109.247
High	Mus musculus OX=10090	Q3V300	Kif22	Kinesin-like protein KIF22 OS=Mus musculus OX=10090 GN=Kif22 PE=2 SV=2	73.1	660	32	15	14	37	-0.18	0.2	0.39	0.970043	0.843126	0.714488	436.6	384.5	503	372.4	436.6	557.4	334.5	384.5	441.3	412.5	503	569.4		100	100	100	89.8228	88.0669	79.1712	110.768	115.208	102.153
High	Mus musculus OX=10090	Q9R0Q4	Morf4l2	Mortality factor 4-like protein 2 OS=Mus musculus OX=10090 GN=Morf4l2 PE=1 SV=1	32.2	288	45	11	9	47	-0.24	0.6	0.84	0.940362	0.000319793	7.88092e-05	908.2	766.6	1375	908.2	941.1	816	800.5	766.6	630	1477.4	1375	1029.7		100	100	100	88.1414	81.4579	77.2059	162.673	146.106	126.189
High	Mus musculus OX=10090	Q8CG50	Rab43	Ras-related protein Rab-43 OS=Mus musculus OX=10090 GN=Rab43 PE=1 SV=1	23.2	210	27	4	3	16	0.1	0.05	-0.05	0.9549	0.994116	0.955636	140.9	151.2	146.2	159.9	10	140.9	151.2	9.7	160	146.2	12	179.4		100	100	100	94.5591	97	113.556	91.4321	120	127.324
High	Mus musculus OX=10090	Q91ZA3	Pcca	Propionyl-CoA carboxylase alpha chain, mitochondrial OS=Mus musculus OX=10090 GN=Pcca PE=1 SV=2	79.9	724	49	30	30	137	0.07	0.04	-0.03	0.9549	0.924447	0.97891	3770	3969.1	3888.6	3110.3	3770	5660.4	3304.5	3969.1	6224.9	2827	3888.6	5430.9		100	100	100	106.244	105.281	109.973	90.8916	103.146	95.9455
High	Mus musculus OX=10090	Q9CPN8	Igf2bp3	Insulin-like growth factor 2 mRNA-binding protein 3 OS=Mus musculus OX=10090 GN=Igf2bp3 PE=1 SV=1	63.5	579	53	28	25	312	0.05	0	-0.05	0.96099	0.967869	0.979833	7842	8119.3	7864.2	7842	8136.2	7163.3	8119.3	8350.8	7403	7864.2	8020.5	7316.3	Phospho [S165(100)]	100	100	100	103.536	102.638	103.346	100.283	98.578	102.136
High	Mus musculus OX=10090	Q80US4	Actr5	Actin-related protein 5 OS=Mus musculus OX=10090 GN=Actr5 PE=1 SV=3	67.8	605	25	8	8	19	0.08	0.01	-0.07	0.96386	0.995017	0.945262	251.1	264.6	252.9	275.4	251.1	233.2	264.6	281.9	234.9	252.9	289.4	250.7		100	100	100	96.0784	112.266	100.729	91.8301	115.253	107.504
High	Mus musculus OX=10090	Q7TNC4	Luc7l2	Putative RNA-binding protein Luc7-like 2 OS=Mus musculus OX=10090 GN=Luc7l2 PE=1 SV=1	46.6	392	45	15	10	134	0.47	0.24	-0.23	0.1322	0.297688	0.714488	2223.7	3084.3	2623.3	3293.1	1848.8	2223.7	3910.3	2449.7	3084.3	3497.4	1943.3	2623.3		100	100	100	118.742	132.502	138.701	106.204	105.111	117.97
High	Mus musculus OX=10090	Q9EP97	Senp3	Sentrin-specific protease 3 OS=Mus musculus OX=10090 GN=Senp3 PE=1 SV=1	64.4	568	32	14	14	54	-0.23	-0.09	0.13	0.952179	0.965138	0.984331	1283	1097.2	1201.9	826.3	1386.3	1283	790.2	1227.4	1097.2	712.2	1347.2	1201.9		100	100	100	95.6311	88.5378	85.5183	86.1915	97.1795	93.6789
High	Mus musculus OX=10090	Q64127	Trim24	Transcription intermediary factor 1-alpha OS=Mus musculus OX=10090 GN=Trim24 PE=1 SV=1	116.6	1051	5	6	3	17	-0.49	-0.38	0.11	0.588638	0.403177	0.996583	119.7	85.3	92	119.7	11.2	205.8	85.3	14.1	159.7	92	10.7	177.6		100	100	100	71.2615	125.893	77.5996	76.8588	95.5357	86.2974
High	Mus musculus OX=10090	Q920P5	Ak5	Adenylate kinase isoenzyme 5 OS=Mus musculus OX=10090 GN=Ak5 PE=1 SV=2	63.3	562	20	8	8	35	-0.25	-0.04	0.21	0.9549	0.979326	0.976468	127.7	107	124.1	153.9	127.7	106.3	109.9	107	90.9	156.2	124.1	97.6		100	100	100	71.41	83.7901	85.5127	101.494	97.1809	91.8156
High	Mus musculus OX=10090	Q9CQ65	Mtap	S-methyl-5'-thioadenosine phosphorylase OS=Mus musculus OX=10090 GN=Mtap PE=1 SV=1	31	283	74	18	18	336	0.01	0.04	0.02	0.975103	0.974422	0.984205	1767.9	1786	1811.5	1767.9	1885.1	1468.8	1786	1884.3	1497.8	1811.5	1954.4	1602.8		100	100	100	101.024	99.9576	101.974	102.466	103.676	109.123
High	Mus musculus OX=10090	Q8C4V1	Arhgap24	Rho GTPase-activating protein 24 OS=Mus musculus OX=10090 GN=Arhgap24 PE=1 SV=2	84	747	11	6	6	16	-0.24	0.05	0.29	0.9549	0.994986	0.94208	133.7	113.2	138.1	56.4	535.6	133.7	49.1	519	113.2	60.1	549.3	138.1		100	100	100	87.0567	96.9007	84.6672	106.56	102.558	103.291
High	Mus musculus OX=10090	Q9DC33	Hmg20a	High mobility group protein 20A OS=Mus musculus OX=10090 GN=Hmg20a PE=1 SV=1	39.9	346	35	9	9	25	-0.15	-0.05	0.11	0.985333	0.974548	0.9988	218.5	196.5	211.5	218.5	251.9	211.4	196.5	240.8	170.4	211.5	225.1	197.7		100	100	100	89.9314	95.5935	80.6055	96.7963	89.3609	93.5194
High	Mus musculus OX=10090	Q8CCS6	Pabpn1	Polyadenylate-binding protein 2 OS=Mus musculus OX=10090 GN=Pabpn1 PE=1 SV=3	32.3	302	50	11	11	90	-0.33	-0.17	0.16	0.830147	0.878689	0.976468	2643.8	2101.4	2346	1990.8	2643.8	3204.6	1247.6	2101.4	2337.7	1480.8	2346	2756.4	Phospho [S146(100)]	100	100	100	62.6683	79.4841	72.9483	74.3822	88.7359	86.0139
High	Mus musculus OX=10090	Q8BR63	1700047I17Rik2; Fam177a	Protein FAM177A1 OS=Mus musculus OX=10090 GN=Fam177a1 PE=1 SV=1	23.6	207	25	5	5	13	-0.19	0	0.19	0.980177	0.992345	0.980457	190.5	166.5	190.5	255.9	173.3	190.5	217.1	160.6	166.5	243.6	175.2	190.5		100	100	100	84.8378	92.6717	87.4016	95.1934	101.096	100
High	Mus musculus OX=10090	Q62188	Dpysl3	Dihydropyrimidinase-related protein 3 OS=Mus musculus OX=10090 GN=Dpysl3 PE=1 SV=1	61.9	570	61	24	21	230	-0.03	-0.01	0.02	0.989147	0.994986	0.987001	1542.6	1512.7	1532.5	1267.7	1542.6	1794.3	1246.7	1512.7	1800.6	1352.3	1532.5	1852.2	Phospho [T509(98.9)]	100	100	100	98.3435	98.0617	100.351	106.674	99.3453	103.227
High	Mus musculus OX=10090	Q9CTY5	Efha2; Micu3	Calcium uptake protein 3, mitochondrial OS=Mus musculus OX=10090 GN=Micu3 PE=2 SV=2	59.8	523	9	3	3	4	0.44	0.24	-0.2	0.420284	0.940643	0.815021	43	58.2	50.7	26.7	95.2	43	41.7	110.7	58.2	29.4	108.5	50.7		100	100	100	156.18	116.282	135.349	110.112	113.971	117.907
High	Mus musculus OX=10090	P51943	Ccna2	Cyclin-A2 OS=Mus musculus OX=10090 GN=Ccna2 PE=1 SV=2	47.2	422	32	9	9	23	-0.42	-0.01	0.41	0.613576	0.992345	0.8087	237.4	176.9	235.7	186.4	383.3	237.4	115.1	353.8	176.9	177.3	397.7	235.7		100	100	100	61.7489	92.3037	74.5156	95.118	103.757	99.2839
High	Mus musculus OX=10090	Q61035	Hars	Histidine--tRNA ligase, cytoplasmic OS=Mus musculus OX=10090 GN=Hars PE=1 SV=2	57.4	509	67	31	27	267	0.02	0.11	0.08	0.970043	0.867472	0.9988	1895.8	1926.4	2042	2224.1	1826.7	1895.8	2259.2	1788.5	1926.4	2679.7	1837.7	2042		100	100	100	101.578	97.9088	101.614	120.485	100.602	107.712
High	Mus musculus OX=10090	P50295	Nat2	Arylamine N-acetyltransferase 2 OS=Mus musculus OX=10090 GN=Nat2 PE=1 SV=1	33.7	290	25	5	5	12	0.38	0.36	-0.02	0.446345	0.673436	0.955636	87.4	113.7	111.9	87.4	41.5	97.3	146	60.5	113.7	130.5	51.4	111.9		100	100	100	167.048	145.783	116.855	149.314	123.855	115.005
High	Mus musculus OX=10090	Q9CWT6	Ddx28	Probable ATP-dependent RNA helicase DDX28 OS=Mus musculus OX=10090 GN=Ddx28 PE=2 SV=2	59.5	540	31	12	12	49	-0.26	0.02	0.28	0.922338	0.992345	0.84421	1295.1	1084.8	1316.5	1401.3	1295.1	490.2	1084.8	1202.6	420.3	1338.5	1316.5	485.5		100	100	100	77.4138	92.8577	85.7405	95.5184	101.652	99.0412
High	Mus musculus OX=10090	Q62417	Sorbs1	Sorbin and SH3 domain-containing protein 1 OS=Mus musculus OX=10090 GN=Sorbs1 PE=1 SV=2	143	1290	14	15	15	50	-0.35	-0.28	0.07	0.762607	0.401478	0.994143	881.1	690.7	723.7	608.4	881.1	1623	462.9	690.7	1262.9	464.7	723.7	1295.1		100	100	100	76.0848	78.3906	77.8127	76.3807	82.136	79.7967
High	Mus musculus OX=10090	Q99LJ0	Cttnbp2nl	CTTNBP2 N-terminal-like protein OS=Mus musculus OX=10090 GN=Cttnbp2nl PE=1 SV=1	69.8	638	28	15	15	53	-0.67	-0.35	0.32	0.0690959	0.2062	0.821188	902.4	568.7	709.2	968.3	902.4	739.4	586	568.7	491.7	709.2	732.7	673.7		100	100	100	60.5184	63.0208	66.4999	73.2418	81.1946	91.1144
High	Mus musculus OX=10090	P30681	Hmgb2	High mobility group protein B2 OS=Mus musculus OX=10090 GN=Hmgb2 PE=1 SV=3	24.1	210	48	20	15	193	0.64	0.39	-0.25	0.0215377	0.00731974	0.696743	5480	8545.6	7178.2	5480	5390.8	5707.7	8856.8	8153.4	8545.6	7178.2	7120.7	7795.9		100	100	100	161.62	151.247	149.721	130.989	132.09	136.586
High	Mus musculus OX=10090	Q8R4N0	Clybl	Citramalyl-CoA lyase, mitochondrial OS=Mus musculus OX=10090 GN=Clybl PE=1 SV=2	37.5	338	54	18	18	118	0.11	-0.04	-0.15	0.9181	0.999993	0.869078	3217.2	3468.1	3123.8	2995.3	3217.2	3312.5	3313	3468.1	4039.5	2504	3123.8	3207.3		100	100	100	110.607	107.799	121.947	83.5976	97.0969	96.8242
High	Mus musculus OX=10090	Q921I6	Sh3bp4	SH3 domain-binding protein 4 OS=Mus musculus OX=10090 GN=Sh3bp4 PE=1 SV=1	107.5	962	9	6	6	11	-0.32	0.05	0.37	0.940362	0.999568	0.945503	40.1	32.1	41.5	40.9	31.9	40.1	25.4	32.1	59.5	51.2	32.2	41.5		100	100	100	62.1027	100.627	148.379	125.183	100.94	103.491
High	Mus musculus OX=10090	P70333	Hnrnph2	Heterogeneous nuclear ribonucleoprotein H2 OS=Mus musculus OX=10090 GN=Hnrnph2 PE=1 SV=1	49.2	449	56	18	9	284	-0.31	-0.08	0.23	0.871247	0.992345	0.889242	2779	2246.3	2637	3485.5	2726.1	2779	2792.5	2197.2	2246.3	2819	2461.7	2637		100	100	100	80.1176	80.5987	80.8312	80.8779	90.3012	94.8902
High	Mus musculus OX=10090	Q8C1Y8	Ccz1	Vacuolar fusion protein CCZ1 homolog OS=Mus musculus OX=10090 GN=Ccz1 PE=1 SV=1	55.5	480	19	8	8	22	-0.21	0.11	0.32	0.9549	0.974548	0.901235	258.7	224.1	278.9	225.4	258.7	274.1	175.5	224.1	246.3	255.2	278.9	303		100	100	100	77.8616	86.6254	89.8577	113.221	107.808	110.544
High	Mus musculus OX=10090	Q5RJH6	Smg7	Protein SMG7 OS=Mus musculus OX=10090 GN=Smg7 PE=2 SV=1	126.8	1138	17	13	13	28	0.63	0.6	-0.03	0.0185155	0.0458546	0.964798	189.8	292.9	287	189.8	317.9	127.2	292.9	353.6	143.3	287	362.7	144		100	100	100	154.32	111.23	112.657	151.212	114.092	113.208
High	Mus musculus OX=10090	O70310	Nmt1	Glycylpeptide N-tetradecanoyltransferase 1 OS=Mus musculus OX=10090 GN=Nmt1 PE=1 SV=1	56.9	496	52	25	20	232	-0.01	-0.02	0	0.98545	0.981889	0.985855	4237.4	4196.4	4184.5	4237.4	5257.6	3774.4	4196.4	4904.7	3279.6	4184.5	4935.8	3712.3		100	100	100	99.0324	93.2878	86.8906	98.7516	93.8793	98.3547
High	Mus musculus OX=10090	Q9EQS3	Mycbp	c-Myc-binding protein OS=Mus musculus OX=10090 GN=Mycbp PE=1 SV=5	12	103	74	7	7	29	-0.38	-0.26	0.12	0.65019	0.447726	0.979833	1941.2	1488.1	1620.7	1941.2	2156.9	874.3	1488.1	1621	676.7	1620.7	1850.3	796.4		100	100	100	76.6588	75.1542	77.3991	83.4896	85.7852	91.09
High	Mus musculus OX=10090	Q61838	Pzp	Pregnancy zone protein OS=Mus musculus OX=10090 GN=Pzp PE=1 SV=3	165.7	1495	2	3	2	44	-0.23	-0.28	-0.05	0.9549	0.404643	0.955636	2194.1	1868.8	1801.1	1686.9	2194.1	2292	1868.8	1522.4	2616	1478.8	1801.1	2071.9		100	100	100	110.783	69.3861	114.136	87.6638	82.0883	90.397
High	Mus musculus OX=10090	Q9CQI6	Cotl1	Coactosin-like protein OS=Mus musculus OX=10090 GN=Cotl1 PE=1 SV=3	15.9	142	70	8	8	79	-0.16	0.02	0.17	0.974689	0.997757	0.976811	644.9	578.5	652.3	434.7	745.6	644.9	416.1	650.2	578.5	515.6	709.1	652.3		100	100	100	95.7212	87.2049	89.7038	118.611	95.1046	101.147
High	Mus musculus OX=10090	Q9JLQ0	Cd2ap	CD2-associated protein OS=Mus musculus OX=10090 GN=Cd2ap PE=1 SV=3	70.4	637	43	22	22	107	-0.37	-0.24	0.13	0.700803	0.549449	0.980457	2067.3	1603.7	1749.1	1679.3	2067.3	2156.8	1245.7	1603.7	1831.8	1332.9	1749.1	2092.4		100	100	100	74.1797	77.5746	84.9314	79.3724	84.6079	97.0141
High	Mus musculus OX=10090	Q3UDP0	Wdr41	WD repeat-containing protein 41 OS=Mus musculus OX=10090 GN=Wdr41 PE=1 SV=1	51.5	460	13	4	4	9	-0.22	0.18	0.39	0.974717	0.973844	0.889141	46.5	40	52.5	46.5	40.8	84.1	32	40	83.1	52.5	42.1	88.8		100	100	100	68.8172	98.0392	98.8109	112.903	103.186	105.589
High	Mus musculus OX=10090	Q8BLH7	Hirip3	HIRA-interacting protein 3 OS=Mus musculus OX=10090 GN=Hirip3 PE=1 SV=1	65.2	601	17	9	9	45	-0.41	-0.27	0.14	0.470031	0.438564	0.980457	621.5	467.4	515.4	943.5	621.5	376.9	625.3	467.4	311	672.5	515.4	386.4		100	100	100	66.2745	75.2051	82.5153	71.2772	82.9284	102.521
High	Mus musculus OX=10090	Q9D662	Sec23b	Protein transport protein Sec23B OS=Mus musculus OX=10090 GN=Sec23b PE=1 SV=1	86.4	767	54	28	26	199	-0.13	-0.05	0.08	0.989147	0.994986	0.9988	1963.8	1796.6	1901.1	1963.8	1935.3	2012.4	1796.6	1784	2136.2	1901.1	1788	2229.7		100	100	100	91.4859	92.1821	106.152	96.8072	92.3888	110.798
High	Mus musculus OX=10090	P55258	Rab8a	Ras-related protein Rab-8A OS=Mus musculus OX=10090 GN=Rab8a PE=1 SV=2	23.7	207	59	14	7	163	0	-0.16	-0.15	0.980946	0.920772	0.87682	4001.6	3992.4	3589.8	3689.5	4171.4	4001.6	3992.4	4208.2	3810	3502.3	4011.2	3589.8		100	100	100	108.21	100.882	95.2119	94.9261	96.1596	89.7091
High	Mus musculus OX=10090	Q8BV13	Cops7b	COP9 signalosome complex subunit 7b OS=Mus musculus OX=10090 GN=Cops7b PE=1 SV=1	29.7	264	28	5	5	27	-0.26	0.2	0.46	0.9549	0.924447	0.643761	119.3	99.9	137.1	119.3	207.4	98.2	99.9	168.7	85.8	137.1	204.7	108.2		100	100	100	83.7385	81.3404	87.3727	114.92	98.6982	110.183
High	Mus musculus OX=10090	Q99JR5	Tinagl1	Tubulointerstitial nephritis antigen-like OS=Mus musculus OX=10090 GN=Tinagl1 PE=1 SV=1	52.6	466	6	3	3	7	-0.16	-0.12	0.04	0.989147	0.944631	0.976811	79.2	70.9	72.9	79.2	143.2	70.9	70.9	123.1	62.2	72.9	135.5	59.2		100	100	100	89.5202	85.9637	87.7292	92.0455	94.6229	83.4979
High	Mus musculus OX=10090	Q3UCV8	Fam105b; Otulin	Ubiquitin thioesterase otulin OS=Mus musculus OX=10090 GN=Otulin PE=1 SV=1	40.3	352	13	4	4	5	-0.02	-0.12	-0.1	0.987305	0.942321	0.889141	86.8	85.7	79.8	122.3	24.4	86.8	107.2	22	85.7	99.8	26.6	79.8		100	100	100	87.6533	90.1639	98.7327	81.6026	109.016	91.9355
High	Mus musculus OX=10090	O88545	Cops6	COP9 signalosome complex subunit 6 OS=Mus musculus OX=10090 GN=Cops6 PE=1 SV=1	35.9	324	56	15	15	140	-0.02	0.12	0.14	0.989147	0.888318	0.979833	1162.8	1146.8	1264.8	1376.4	1122.4	1162.8	1363.2	956.6	1146.8	1585.9	1025.7	1264.8		100	100	100	99.041	85.2281	98.624	115.221	91.3845	108.772
High	Mus musculus OX=10090	Q9DBP5	Cmpk1	UMP-CMP kinase OS=Mus musculus OX=10090 GN=Cmpk1 PE=1 SV=1	22.2	196	59	12	12	104	-0.06	0.16	0.21	0.992178	0.851647	0.955636	789.7	759.4	881	789.7	464.2	815.3	759.4	757.8	1040.3	922.6	601.7	881		100	100	100	96.1631	163.249	127.597	116.829	129.621	108.058
High	Mus musculus OX=10090	Q8BP67	Rpl24	60S ribosomal protein L24 OS=Mus musculus OX=10090 GN=Rpl24 PE=1 SV=2	17.8	157	42	12	12	189	-0.23	-0.06	0.17	0.958293	0.999868	0.922981	5814.5	4952.9	5572.2	5814.5	7295.9	5499.6	4952.9	6112.4	4295.6	5572.2	6585.2	5163.5		100	100	100	85.1819	83.7786	78.1075	95.8328	90.2589	93.8886
High	Mus musculus OX=10090	A2AQ07	Tubb1	Tubulin beta-1 chain OS=Mus musculus OX=10090 GN=Tubb1 PE=1 SV=1	50.4	451	17	8	2	95	0.62	0.29	-0.33	0.140735	0.924249	0.542137	34.4	52.7	41.9	36.8	32.1		51.9	53.5		43	40.9			100	100		141.033	166.667		116.848	127.414
High	Mus musculus OX=10090	Q9Z2I0	Letm1	Mitochondrial proton/calcium exchanger protein OS=Mus musculus OX=10090 GN=Letm1 PE=1 SV=1	82.9	738	50	32	32	204	0.06	-0.02	-0.08	0.9549	0.976726	0.968453	7189.8	7506.6	7087.7	6198.4	7189.8	7300.4	6468.9	7828.8	7506.6	6053.8	7582	7087.7		100	100	100	104.364	108.888	102.825	97.6671	105.455	97.0865
High	Mus musculus OX=10090	P14576	Srp54a; Srp54b	Signal recognition particle 54 kDa protein OS=Mus musculus OX=10090 GN=Srp54 PE=1 SV=2	55.7	504	55	26	26	248	-0.08	-0.05	0.03	0.995321	0.994259	0.9988	6767.6	6416.8	6558.9	5917.8	8510.7	6767.6	5359.3	8448.1	6416.8	5377	7965.9	6558.9		100	100	100	90.5624	99.2645	94.8165	90.8615	93.5986	96.9162
High	Mus musculus OX=10090	Q9Z2Z6	Slc25a20	Mitochondrial carnitine/acylcarnitine carrier protein OS=Mus musculus OX=10090 GN=Slc25a20 PE=1 SV=1	33	301	33	6	6	25	0.03	0.07	0.04	0.980946	0.992073	0.981456	263.3	269	277.4	284.2	263.3	244.9	354.4	269	263.4	301.6	277.4	248.9		100	100	100	124.701	102.165	107.554	106.122	105.355	101.633
High	Mus musculus OX=10090	P63321	Rala	Ras-related protein Ral-A OS=Mus musculus OX=10090 GN=Rala PE=1 SV=1	23.5	206	59	10	5	79	-0.14	-0.15	-0.01	0.988498	0.869435	0.964798	1013.3	918.9	914	1261.9	546.7	1013.3	1152.1	549	918.9	1188.2	537.1	914		100	100	100	91.2988	100.421	90.6839	94.1596	98.244	90.2003
High	Mus musculus OX=10090	Q9D967	Mdp1	Magnesium-dependent phosphatase 1 OS=Mus musculus OX=10090 GN=Mdp1 PE=1 SV=1	18.6	164	56	5	5	51	0.06	0.37	0.31	0.970043	0.568037	0.922981	108	112.8	139.5	108	186.5	80.4	112.8	169.3	91.8	139.5	184.4	96.8		100	100	100	104.444	90.7775	114.179	129.167	98.874	120.398
High	Mus musculus OX=10090	Q8VDI9	Alg9	Alpha-1,2-mannosyltransferase ALG9 OS=Mus musculus OX=10090 GN=Alg9 PE=2 SV=1	69.5	611	21	8	8	31	0.08	-0.09	-0.17	0.958293	0.946353	0.832404	177.8	187.4	166.8	208.4	128.9	177.8	298.3	130.6	187.4	237	128.4	166.8		100	100	100	143.138	101.319	105.399	113.724	99.6121	93.8133
High	Mus musculus OX=10090	P04627	Araf	Serine/threonine-protein kinase A-Raf OS=Mus musculus OX=10090 GN=Araf PE=1 SV=2	67.5	604	36	14	9	38	0.13	0.3	0.17	0.950208	0.761053	0.980457	115	125.9	141.6	98.5	115	140.6	125.9	119.9	155.8	141.6	133.4	164.4		100	100	100	127.817	104.261	110.811	143.756	116	116.927
High	Mus musculus OX=10090	P56873	Sssca1	Sjoegren syndrome/scleroderma autoantigen 1 homolog OS=Mus musculus OX=10090 GN=Sssca1 PE=1 SV=1	21.3	199	46	5	5	36	-0.71	-0.16	0.55	0.140783	0.924447	0.324235	153.7	94.1	137.9	137.8	153.7	233.2	94.1	78.4	203	137.9	113.4	225.7		100	100	100	68.2874	51.0085	87.0497	100.073	73.7801	96.7839
High	Mus musculus OX=10090	Q8BHL4	Gprc5a	Retinoic acid-induced protein 3 OS=Mus musculus OX=10090 GN=Gprc5a PE=1 SV=1	40.1	356	9	2	2	7	0.02	-0.22	-0.24	0.980946	0.83675	0.691309	74.8	76.1	64.4	336.2	74.8	16.5	341.7	76.1	12.6	241.7	64.4	13.7		100	100	100	101.636	101.738	76.3636	71.8917	86.0963	83.0303
High	Mus musculus OX=10090	Q6VH22	Ift172	Intraflagellar transport protein 172 homolog OS=Mus musculus OX=10090 GN=Ift172 PE=1 SV=1	197.4	1749	3	3	3	6	-0.74	-0.04	0.69	0.328511	0.974548	0.505577	32.2	19.3	31.2	32.2	18.9	39.1	19.3	11.5	27.4	31.2	13.9	38.3		100	100	100	59.9379	60.8466	70.0767	96.8944	73.545	97.954
High	Mus musculus OX=10090	Q8VDW0	Ddx39	ATP-dependent RNA helicase DDX39A OS=Mus musculus OX=10090 GN=Ddx39a PE=1 SV=1	49	427	62	27	16	272	-0.1	-0.07	0.03	0.992178	0.994986	0.999286	4031	3770.4	3844	4031	3806.9	4051	4123.3	3770.4	3676.5	3707.3	3844	4043.6		100	100	100	102.29	99.0412	90.7554	91.9697	100.975	99.8173
High	Mus musculus OX=10090	Q9JLI8	Sart3	Squamous cell carcinoma antigen recognized by T-cells 3 OS=Mus musculus OX=10090 GN=Sart3 PE=1 SV=1	109.6	962	37	34	34	165	0.09	0.06	-0.03	0.937238	0.961623	0.964255	1699.6	1808.3	1765.9	1554.1	2566.9	1699.6	1348	2069.3	1808.3	1479.8	2089.2	1765.9		100	100	100	86.7383	80.6147	106.396	95.2191	81.39	103.901
High	Mus musculus OX=10090	P70452	Stx4a	Syntaxin-4 OS=Mus musculus OX=10090 GN=Stx4 PE=1 SV=1	34.1	298	33	7	7	27	-0.05	-0.16	-0.11	0.992178	0.890469	0.901235	353.5	341.9	317	353.5	241.1	701.2	341.9	227.3	587	317	222.1	647		100	100	100	96.7185	94.2762	83.7136	89.6747	92.1195	92.2704
High	Mus musculus OX=10090	Q9Z2C4	Mtmr1	Myotubularin-related protein 1 OS=Mus musculus OX=10090 GN=Mtmr1 PE=1 SV=1	75.3	669	8	4	3	6	0.1	0.11	0.01	0.9549	0.974548	0.979833	130.8	140.3	141.4		70	244.1		70.6	279.1		78.5	254.7			100	100		100.857	114.338		112.143	104.342
High	Mus musculus OX=10090	Q9QZD4	Ercc4	DNA repair endonuclease XPF OS=Mus musculus OX=10090 GN=Ercc4 PE=1 SV=3	103.6	917	7	6	6	9	-0.03	-0.08	-0.05	0.989147	0.969824	0.94549	85.4	83.4	80.6	85.4	107.1	82.8	59.4	99.9	83.4	62.7	103	80.6		100	100	100	69.555	93.2773	100.725	73.4192	96.1718	97.343
High	Mus musculus OX=10090	Q80TY0	Fnbp1	Formin-binding protein 1 OS=Mus musculus OX=10090 GN=Fnbp1 PE=1 SV=2	71.3	616	24	15	15	42	0.17	0.18	0.01	0.82702	0.894786	0.97784	503.9	567.3	570.6	720.6	497.3	503.9	773.2	523.9	567.3	795.5	564	570.6		100	100	100	107.299	105.349	112.582	110.394	113.412	113.237
High	Mus musculus OX=10090	Q68EF0	Rab3ip	Rab-3A-interacting protein OS=Mus musculus OX=10090 GN=Rab3ip PE=1 SV=1	47.1	428	40	10	10	48	0.23	0.02	-0.21	0.803366	0.999993	0.753845	148.5	173.8	150.2	130	217.5	148.5	113.6	209.2	173.8	139.3	211.5	150.2	Phospho [S240(95.9)]	100	100	100	87.3846	96.1839	117.037	107.154	97.2414	101.145
High	Mus musculus OX=10090	Q9CQA1	Trappc5	Trafficking protein particle complex subunit 5 OS=Mus musculus OX=10090 GN=Trappc5 PE=1 SV=1	20.8	188	60	9	8	23	0.04	0.06	0.02	0.970043	0.992345	0.979833	350.5	360.9	365.4	380	350.5	170.9	488.9	360.9	212	523.1	365.4	195.7		100	100	100	128.658	102.967	124.049	137.658	104.251	114.511
High	Mus musculus OX=10090	Q08297	Rad51	DNA repair protein RAD51 homolog 1 OS=Mus musculus OX=10090 GN=Rad51 PE=1 SV=1	36.9	339	9	2	2	6	-0.36	0.15	0.52	0.881893	0.963418	0.531136	101.5	78.9	113	101.5	54	191.5	78.9	62.5	174.9	113	66.4	206.5		100	100	100	77.734	115.741	91.3316	111.33	122.963	107.833
High	Mus musculus OX=10090	Q6ZPJ0	Tex2	Testis-expressed protein 2 OS=Mus musculus OX=10090 GN=Tex2 PE=1 SV=2	125.1	1128	5	5	5	8	0.06	0.12	0.06	0.958293	0.974548	0.985739	213.8	223.4	232.8		252.3	181.2		261.6	190.8		283.4	191.2			100	100		103.686	105.298		112.327	105.519
High	Mus musculus OX=10090	Q8K0T4	Katnal1	Katanin p60 ATPase-containing subunit A-like 1 OS=Mus musculus OX=10090 GN=Katnal1 PE=1 SV=1	55.1	488	27	9	6	22	-0.05	0.19	0.24	0.990228	0.973844	0.97784	39.8	38.3	45.3	103	39.8	35.5	81	37	38.3	103.4	45.3	39.3		100	100	100	78.6408	92.9648	107.887	100.388	113.819	110.704
High	Mus musculus OX=10090	Q80XI4	Pip4k2b	Phosphatidylinositol 5-phosphate 4-kinase type-2 beta OS=Mus musculus OX=10090 GN=Pip4k2b PE=1 SV=1	47.3	416	38	12	9	47	-0.57	-0.42	0.15	0.144324	0.0627958	0.981815	1068.5	718.8	797.4	1068.5	961.8	1489	709.2	718.8	1189.1	797.4	751.2	1262.8		100	100	100	66.3734	74.7349	79.859	74.628	78.1036	84.8086
High	Murid herpesvirus 4 OX=33708	Q9QAI1	ORF63; GAMMAHV.ORF63	63 protein OS=Murid herpesvirus 4 OX=33708 GN=63 PE=4 SV=1	102.5	903	52	42	42	324	2.82	2.11	-0.71	9.48571e-16	8.75604e-16	0.000491306	1778.9	12585.3	7679.2	2382.3	1778.9	1727.4	15114.5	12434.2	12585.3	14190.2	6416.6	7679.2		100	100	100	634.45	698.983	728.569	595.651	360.706	444.553
High	Mus musculus OX=10090	Q9CXJ4	Abcb8	ATP-binding cassette sub-family B member 8, mitochondrial OS=Mus musculus OX=10090 GN=Abcb8 PE=1 SV=1	78	717	24	11	11	29	0.05	0.11	0.06	0.959544	0.969824	0.98892	388	401.1	417.5	434.3	356.5	388	428.4	361	401.1	462	352	417.5		100	100	100	98.6415	101.262	103.376	106.378	98.7377	107.603
High	Mus musculus OX=10090	Q3UFM5	Nom1	Nucleolar MIF4G domain-containing protein 1 OS=Mus musculus OX=10090 GN=Nom1 PE=1 SV=2	95.9	854	16	12	12	37	-0.38	-0.06	0.32	0.569118	0.964921	0.81802	584.2	448.5	559.1	584.2	498.9	1473.5	448.5	434.1	1351.5	559.1	519	1435.8		100	100	100	76.7717	87.0114	91.7204	95.7035	104.029	97.4415
High	Mus musculus OX=10090	P62748	Hpcal1	Hippocalcin-like protein 1 OS=Mus musculus OX=10090 GN=Hpcal1 PE=1 SV=2	22.3	193	69	12	12	83	-0.17	-0.15	0.02	0.9838	0.920772	0.98892	2335.4	2077.9	2110.4	2671.9	2335.4	2190.6	2105.3	2059.3	2077.9	2377.2	2022.8	2110.4		100	100	100	78.7941	88.1776	94.8553	88.9704	86.6147	96.3389
High	Mus musculus OX=10090	Q6NXW6	Rad17	Cell cycle checkpoint protein RAD17 OS=Mus musculus OX=10090 GN=Rad17 PE=1 SV=2	77.3	688	8	5	5	6	0.03	0.1	0.07	0.980481	0.98332	0.992586	162.8	165.9	174.4	105.7	250.7		111.1	247.9		119.1	255.5			100	100		105.109	98.8831		112.677	101.915
High	Mus musculus OX=10090	Q8BJ37	Tdp1	Tyrosyl-DNA phosphodiesterase 1 OS=Mus musculus OX=10090 GN=Tdp1 PE=1 SV=2	68.6	609	20	8	8	33	-0.42	-0.07	0.36	0.540614	0.974548	0.84421	289.1	215.4	276.3	229.6	366.2	289.1	189.7	291.1	215.4	220.9	351.2	276.3		100	100	100	82.622	79.4921	74.5071	96.2108	95.9039	95.5725
High	Mus musculus OX=10090	P10922	H1f0	Histone H1.0 OS=Mus musculus OX=10090 GN=H1f0 PE=2 SV=4	20.8	194	43	10	10	114	0.06	-0.28	-0.34	0.9549	0.440851	0.242572	4455.5	4643.9	3667.8	4455.5	4555.5	4014.3	4747.7	4643.9	4092.5	3667.8	4278.1	3456.1		100	100	100	106.558	101.941	101.948	82.3207	93.9107	86.0947
High	Mus musculus OX=10090	Q923J1	Trpm7	Transient receptor potential cation channel subfamily M member 7 OS=Mus musculus OX=10090 GN=Trpm7 PE=1 SV=1	212.3	1863	4	5	5	6	-0.24	-0.06	0.18	0.9549	0.974548	0.979833	153.4	129.9	146.9	129.6	181.6		117.7	143.3		109.7	196.7			100	100		90.8179	78.9097		84.6451	108.315
High	Mus musculus OX=10090	Q91YD3	Dcp1a	mRNA-decapping enzyme 1A OS=Mus musculus OX=10090 GN=Dcp1a PE=1 SV=1	65.2	602	27	11	11	33	-0.16	-0.05	0.12	0.970043	0.974548	0.994602	483.3	431.2	468.3	213.7	562.9	483.3	197.2	499.7	431.2	199.3	517.8	468.3		100	100	100	92.2789	88.7724	89.2199	93.2616	91.9879	96.8963
High	Mus musculus OX=10090	O70251	Eef1b2	Elongation factor 1-beta OS=Mus musculus OX=10090 GN=Eef1b PE=1 SV=5	24.7	225	81	18	16	327	-0.24	-0.18	0.06	0.9549	0.907259	0.983247	9202.9	7790.7	8121.9	8275.6	9202.9	10827.2	6889.4	7790.7	8242.7	7034.6	8121.9	9730.8		100	100	100	83.2496	84.6548	76.1296	85.0041	88.2537	89.8737
High	Mus musculus OX=10090	O70172	Pip4k2a	Phosphatidylinositol 5-phosphate 4-kinase type-2 alpha OS=Mus musculus OX=10090 GN=Pip4k2a PE=1 SV=1	46.1	405	31	9	6	36	0.48	0.1	-0.38	0.34755	0.994116	0.488902	23	32	24.7	23	13.6	67.3	32	12.9	55.2	24.7	7.8	59.8		100	100	100	139.13	94.8529	82.0208	107.391	57.3529	88.8559
High	Mus musculus OX=10090	Q8BR90	AW549877	UPF0600 protein C5orf51 homolog OS=Mus musculus OX=10090 PE=1 SV=1	33.5	294	30	5	5	19	1.01	0.36	-0.64	0.00262479	0.775641	0.0808005	20.8	41.8	26.8	20.8	108.7	16	41.8	104.3	14.6	26.8	100.5	14.5		100	100	100	200.962	95.9522	91.25	128.846	92.4563	90.625
High	Mus musculus OX=10090	Q80U78	Pum1	Pumilio homolog 1 OS=Mus musculus OX=10090 GN=Pum1 PE=1 SV=2	126.5	1189	26	24	18	107	-0.31	-0.1	0.21	0.869335	0.97168	0.954986	2272.2	1831.3	2116.1	2769.3	2272.2	2232.4	2056.3	1831.3	1607.8	2591.7	1998.6	2116.1	Met-loss+Acetyl [N-Term]	100	100	100	74.2534	80.5959	72.0211	93.5868	87.9588	94.7904
High	Mus musculus OX=10090	B9EKI3	Tmf1	TATA element modulatory factor OS=Mus musculus OX=10090 GN=Tmf1 PE=1 SV=2	121.7	1091	11	9	9	16	0	-0.08	-0.08	0.980946	0.974548	0.937861	389.6	390.7	369.4	389.6	313.8	535.9	390.7	343.7	553.6	369.4	310.6	552.3		100	100	100	100.282	109.528	103.303	94.8152	98.9802	103.06
High	Mus musculus OX=10090	Q9CQV5	Mrps24	28S ribosomal protein S24, mitochondrial OS=Mus musculus OX=10090 GN=Mrps24 PE=1 SV=1	18.9	167	51	7	7	25	-0.1	-0.03	0.06	0.990228	0.974548	0.996583	592.6	554.1	578.7	592.6	375.8	832.5	554.1	391.2	866.7	578.7	398.9	852.1		100	100	100	93.5032	104.098	104.108	97.6544	106.147	102.354
High	Mus musculus OX=10090	Q9R020	Zranb2	Zinc finger Ran-binding domain-containing protein 2 OS=Mus musculus OX=10090 GN=Zranb2 PE=1 SV=2	37.3	330	28	8	8	61	0.1	-0.32	-0.42	0.902481	0.260648	0.0441288	1536.9	1651.1	1230	1612.9	1536.9	1357.3	1670.2	1575.4	1651.1	1272.1	1120.7	1230	Phospho [S188(100)]	100	100	100	103.553	102.505	121.646	78.8704	72.9195	90.6211
High	Mus musculus OX=10090	O88685	Psmc3	26S proteasome regulatory subunit 6A OS=Mus musculus OX=10090 GN=Psmc3 PE=1 SV=2	49.5	442	75	28	28	402	-0.35	-0.09	0.26	0.807797	0.981889	0.858358	3592.2	2824.5	3377.6	3859.1	3592.2	2684.5	2896.4	2824.5	2731.7	4004.7	3377.6	3111.2		100	100	100	75.0538	78.6287	101.758	103.773	94.0259	115.895
High	Mus musculus OX=10090	O54956	Pole2	DNA polymerase epsilon subunit 2 OS=Mus musculus OX=10090 GN=Pole2 PE=2 SV=2	59.3	527	37	13	13	53	0.25	0.24	-0.01	0.614565	0.681902	0.955636	637.2	757.2	752.5	365.2	787.1	637.2	391.9	757.2	759.5	490.6	801.3	752.5		100	100	100	107.311	96.2012	119.193	134.337	101.804	118.095
High	Mus musculus OX=10090	Q5U430	Ubr3	E3 ubiquitin-protein ligase UBR3 OS=Mus musculus OX=10090 GN=Ubr3 PE=1 SV=3	212.6	1889	4	6	6	21	-0.11	-0.07	0.04	0.989916	0.969843	0.979833	53.8	49.8	51.1	14.8	53.8	332.6	15.9	49.8	351.3	19.9	51.1	364.3		100	100	100	107.432	92.5651	105.622	134.459	94.9814	109.531
High	Mus musculus OX=10090	Q8C0S1	Dis3l	DIS3-like exonuclease 1 OS=Mus musculus OX=10090 GN=Dis3l PE=1 SV=2	120.2	1053	10	7	7	11	-0.24	0.24	0.49	0.96386	0.897546	0.678127	82.2	69.4	97.4	82.2	87.4	36.6	69.4	76.7	40.4	97.9	97.4	43.4		100	100	100	84.4282	87.7574	110.383	119.1	111.442	118.579
High	Mus musculus OX=10090	Q921I2	Klhdc4	Kelch domain-containing protein 4 OS=Mus musculus OX=10090 GN=Klhdc4 PE=2 SV=2	64.8	584	12	5	5	13	-0.19	-0.25	-0.06	0.973388	0.767107	0.955636	155.6	136.2	130.7	82.7	155.6	256.6	86.6	136.2	230.7	94.7	130.7	272		100	100	100	104.716	87.5321	89.9065	114.51	83.9974	106.002
High	Mus musculus OX=10090	Q80XK6	Atg2b	Autophagy-related protein 2 homolog B OS=Mus musculus OX=10090 GN=Atg2b PE=1 SV=3	231.3	2075	19	25	25	68	-0.09	0.08	0.17	0.992178	0.974548	0.979833	405.6	381.2	428.8	413.4	405.6	317.6	381.2	412.8	278.1	457.5	428.8	347.8		100	100	100	92.2109	101.775	87.563	110.668	105.72	109.509
High	Mus musculus OX=10090	A2AJ15	Man1b1	Endoplasmic reticulum mannosyl-oligosaccharide 1,2-alpha-mannosidase OS=Mus musculus OX=10090 GN=Man1b1 PE=1 SV=1	75.1	658	32	19	19	42	-0.08	-0.01	0.07	0.99737	0.999993	0.994143	1058.1	1004.2	1053.2	930	1058.1	1924.3	986.3	1004.2	1874	957.3	1053.2	1786.5		100	100	100	106.054	94.906	97.3861	102.935	99.5369	92.839
High	Mus musculus OX=10090	Q921L5	Cog2	Conserved oligomeric Golgi complex subunit 2 OS=Mus musculus OX=10090 GN=Cog2 PE=1 SV=2	82	731	44	22	22	81	-0.06	0.15	0.21	0.99737	0.868356	0.954986	926.7	890.7	1030.7	926.7	1301.9	827.5	890.7	1277.2	812.9	1030.7	1423.9	826.3		100	100	100	96.1152	98.1028	98.2356	111.223	109.371	99.855
High	Mus musculus OX=10090	Q91WJ8	Fubp1	Far upstream element-binding protein 1 OS=Mus musculus OX=10090 GN=Fubp1 PE=1 SV=1	68.5	651	54	30	26	321	-0.79	-0.39	0.4	0.031467	0.144829	0.26023	6130.1	3545	4686	6130.1	6097.6	6416.4	3313.2	3650.4	3545	4154.6	4686	5619.3		100	100	100	54.0481	59.8662	55.249	67.7738	76.8499	87.5771
High	Mus musculus OX=10090	Q3UE17	Mex3d	RNA-binding protein MEX3D OS=Mus musculus OX=10090 GN=Mex3d PE=1 SV=2	65.3	643	9	4	4	15	-0.29	0.12	0.41	0.895699	0.973844	0.773746	232.1	189.4	252.1	235.9	225.2	232.1	168	189.4	195.6	321.4	240.1	252.1		100	100	100	71.2166	84.103	84.274	136.244	106.616	108.617
High	Mus musculus OX=10090	Q9DAT5	Trmu	Mitochondrial tRNA-specific 2-thiouridylase 1 OS=Mus musculus OX=10090 GN=Trmu PE=1 SV=1	47.2	417	15	5	5	9	0.06	-0.21	-0.27	0.970043	0.837967	0.675296	152.6	158.6	131.6	65.5	214.9	152.6	64.7	232.3	158.6	60.4	233.3	131.6		100	100	100	98.7786	108.097	103.932	92.2137	108.562	86.2385
High	Mus musculus OX=10090	Q8BWT1	Acaa2	3-ketoacyl-CoA thiolase, mitochondrial OS=Mus musculus OX=10090 GN=Acaa2 PE=1 SV=3	41.8	397	80	23	23	301	0.07	-0.09	-0.16	0.9549	0.994116	0.894016	8608.2	9065.8	8090.9	8608.2	7367.2	10124	9065.8	8246.8	10824.1	8090.9	7549.8	9461.6		100	100	100	105.316	111.939	106.915	93.9906	102.479	93.4571
High	Mus musculus OX=10090	Q8BHA9	Acpl2; Pxylp1	2-phosphoxylose phosphatase 1 OS=Mus musculus OX=10090 GN=Pxylp1 PE=2 SV=1	54.9	480	13	3	3	4	-0.43	-0.07	0.36	0.890482	0.973844	0.955636	27	20.1	25.9	42.1	17.4		34.5	11.7		39.1	17.1			100	100		81.9477	67.2414		92.8741	98.2759
High	Mus musculus OX=10090	O88441	Mtx2	Metaxin-2 OS=Mus musculus OX=10090 GN=Mtx2 PE=1 SV=1	29.7	263	63	11	11	74	0.06	0.06	-0.01	0.9549	0.933916	0.979833	2951.9	3083.9	3068.2	2353.8	3034.5	2951.9	2425.4	3083.9	3153.8	2678.8	3144.1	3068.2		100	100	100	103.042	101.628	106.84	113.807	103.612	103.94
High	Mus musculus OX=10090	P56379	2010107E04Rik	6.8 kDa mitochondrial proteolipid OS=Mus musculus OX=10090 GN=Mp68 PE=1 SV=1	6.7	58	34	2	2	18	0.08	-0.04	-0.12	0.9549	0.980276	0.889141	329.5	348.5	320.5	645.4	307.5	329.5	772.8	327.9	348.5	592.1	299.5	320.5		100	100	100	119.74	106.634	105.766	91.7416	97.3984	97.2686
High	Mus musculus OX=10090	Q8BGQ4	Pomt2	Protein O-mannosyl-transferase 2 OS=Mus musculus OX=10090 GN=Pomt2 PE=1 SV=1	92.3	820	2	2	2	6	0.05	0.05	0	0.973531	0.994986	0.976811	115.9	119.7	120	124.7	107.8		124.7	114.9		114.3	125.9			100	100		100	106.586		91.66	116.79
High	Mus musculus OX=10090	Q91YR9	Ptgr1	Prostaglandin reductase 1 OS=Mus musculus OX=10090 GN=Ptgr1 PE=1 SV=2	35.5	329	74	18	18	207	0.06	0.24	0.18	0.9549	0.468181	0.955636	1210.4	1262	1429.9	1305.6	1092.1	1210.4	1324.2	1152.9	1262	1555.3	1241.7	1429.9		100	100	100	101.425	105.567	104.263	119.125	113.698	118.135
High	Mus musculus OX=10090	Q80UG5	Sept9	Septin-9 OS=Mus musculus OX=10090 GN=Sept9 PE=1 SV=1	65.5	583	66	35	35	295	0.05	-0.15	-0.2	0.96386	0.945652	0.839476	7865.1	8132.2	7077.8	7865.1	9070.8	7417.8	8132.2	9060.6	7057.9	6866.2	8709.8	7077.8		100	100	100	103.396	99.8876	95.1482	87.2996	96.0202	95.4164
High	Mus musculus OX=10090	O88845	Akap10	A-kinase anchor protein 10, mitochondrial OS=Mus musculus OX=10090 GN=Akap10 PE=1 SV=3	73.6	662	10	4	4	9	-0.18	-0.13	0.05	0.982817	0.933916	0.979833	74.4	65.7	67.9	92.3	15.5	74.4	92.9	12.7	65.7	97.6	15.6	67.9		100	100	100	100.65	81.9355	88.3065	105.742	100.645	91.2634
High	Mus musculus OX=10090	Q6NXM2	Rcbtb1	RCC1 and BTB domain-containing protein 1 OS=Mus musculus OX=10090 GN=Rcbtb1 PE=1 SV=1	58.3	531	12	4	4	11	0.16	0.14	-0.02	0.904684	0.974548	0.954986	76.4	85.4	84	76.4	154.6	31.1	85.4	164.9	37	84	194.8	37.9		100	100	100	111.78	106.662	118.971	109.948	126.003	121.865
High	Mus musculus OX=10090	Q9R0D8	Wdr54	WD repeat-containing protein 54 OS=Mus musculus OX=10090 GN=Wdr54 PE=1 SV=1	35.6	334	25	5	5	20	-0.13	0.09	0.23	0.989147	0.992345	0.979833	77.2	70.4	82.4	55.5	123.4	77.2	44.8	124.6	70.4	68.5	138.4	82.4		100	100	100	80.7207	100.972	91.1917	123.423	112.156	106.736
High	Mus musculus OX=10090	Q04857	Col6a1	Collagen alpha-1(VI) chain OS=Mus musculus OX=10090 GN=Col6a1 PE=1 SV=1	108.4	1025	35	26	26	230	-1.15	-0.42	0.74	8.18975e-05	0.0859766	0.000479816	7432.1	3338.1	5568.3	7432.1	9253.6	7386	3286	4851	3338.1	5097.3	7227	5568.3		100	100	100	44.2136	52.4228	45.195	68.5849	78.0993	75.3899
High	Mus musculus OX=10090	Q9CRY7	Gdpd1	Lysophospholipase D GDPD1 OS=Mus musculus OX=10090 GN=Gdpd1 PE=1 SV=1	35.8	314	24	6	6	24	0.54	0.49	-0.05	0.0836809	0.173642	0.955636	207.9	302.8	292.2	69.6	207.9	405.6	80.2	302.8	529.5	94.6	292.2	504.9		100	100	100	115.23	145.647	130.547	135.92	140.548	124.482
High	Mus musculus OX=10090	Q8BSE0	Fam82a1; Rmdn2	Regulator of microtubule dynamics protein 2 OS=Mus musculus OX=10090 GN=Rmdn2 PE=1 SV=1	47	410	6	2	2	5	0.11	-0.13	-0.24	0.941675	0.91877	0.666944	180	194.2	164.6	317.5	128.9	180	364.3	125.4	194.2	265.8	126.9	164.6		100	100	100	114.74	97.2847	107.889	83.7165	98.4484	91.4444
High	Mus musculus OX=10090	Q8R3C6	Rbm19	Probable RNA-binding protein 19 OS=Mus musculus OX=10090 GN=Rbm19 PE=1 SV=1	106	952	39	29	29	107	-0.11	0.06	0.17	0.992178	0.920772	0.955636	3118.3	2892.3	3258	3118.3	2309.2	3827.7	2892.3	2218.1	3307.4	3258	2568.4	3859.5		100	100	100	92.7525	96.0549	86.407	104.48	111.225	100.831
High	Mus musculus OX=10090	Q6NXY1	Tbc1d31; Wdr67	TBC1 domain family member 31 OS=Mus musculus OX=10090 GN=Tbc1d31 PE=1 SV=1	115.8	996	5	3	3	3	-0.67	-0.18	0.5	0.337442	0.895867	0.842382	47.4	29.7	41.9	51.6		43.6	38.2		23.1	49.9		35.2		100		100	74.031		52.9817	96.7054		80.7339
High	Mus musculus OX=10090	P97348	Rhod	Rho-related GTP-binding protein RhoD OS=Mus musculus OX=10090 GN=Rhod PE=1 SV=1	23.5	210	16	2	2	6	0.12	0.14	0.01	0.950863	0.976726	0.975221	63.4	69.2	69.8	61.4		65.5	64.2		74.5	76.3		63.9		100		100	104.56		113.74	124.267		97.5573
High	Mus musculus OX=10090	Q8BK03	Fam73b; Miga2	Mitoguardin 2 OS=Mus musculus OX=10090 GN=Miga2 PE=1 SV=1	65.5	593	15	5	5	8	-0.05	-0.21	-0.16	0.99737	0.848773	0.879764	48.4	46.7	41.7	54.9	16.4	48.4	61.5	18.7	46.7	141.8	14.6	41.7		100	100	100	112.022	114.024	96.4876	258.288	89.0244	86.157
High	Mus musculus OX=10090	Q9R0M6	Rab9	Ras-related protein Rab-9A OS=Mus musculus OX=10090 GN=Rab9a PE=1 SV=1	22.9	201	55	9	9	71	-0.2	-0.15	0.06	0.969121	0.888882	0.9988	1851.9	1610.2	1674.3	2281.9	1749.5	1851.9	1599.4	1610.2	1624.9	1930	1674.3	1637.8		100	100	100	70.0907	92.0377	87.7423	84.5786	95.7016	88.4389
High	Mus musculus OX=10090	Q8BMI0	Fbxo38	F-box only protein 38 OS=Mus musculus OX=10090 GN=Fbxo38 PE=1 SV=1	133.8	1194	16	14	14	32	-0.34	-0.16	0.19	0.793582	0.895831	0.976811	405	319	363.5	405	399.3	660.3	319	297.6	519.7	322.5	363.5	607.3		100	100	100	78.7654	74.5304	78.7066	79.6296	91.0343	91.9733
High	Mus musculus OX=10090	Q9WTZ2	Mbtps1	Membrane-bound transcription factor site-1 protease OS=Mus musculus OX=10090 GN=Mbtps1 PE=1 SV=1	117.4	1052	4	2	2	3	-0.79	-0.4	0.39	0.15571	0.477738	0.951385	43.5	25.1	33	21	43.5	53.2	18.1	25.1	29.9	18.3	33	44.8		100	100	100	86.1905	57.7011	56.203	87.1429	75.8621	84.2105
High	Mus musculus OX=10090	Q6P8X1	Snx6	Sorting nexin-6 OS=Mus musculus OX=10090 GN=Snx6 PE=1 SV=2	46.6	406	48	22	20	124	-0.07	0.16	0.23	0.992178	0.697491	0.920011	1626.2	1553.4	1820	2132.5	1492.4	1626.2	2148.1	1353	1553.4	2157.3	1536.2	1820		100	100	100	100.732	90.6593	95.5233	101.163	102.935	111.917
High	Mus musculus OX=10090	Q3UIR3	Dtx3l	E3 ubiquitin-protein ligase DTX3L OS=Mus musculus OX=10090 GN=Dtx3l PE=1 SV=1	83	748	14	8	8	21	0.96	1.32	0.36	0.000430928	1.599e-10	0.84656	131	255.7	327.3	131	407.6	93.9	255.7	1089.6	192.3	327.3	1110	180.1		100	100	100	195.191	267.321	204.792	249.847	272.326	191.8
High	Mus musculus OX=10090	D3YYU8	Obsl1	Obscurin-like protein 1 OS=Mus musculus OX=10090 GN=Obsl1 PE=1 SV=1	197.8	1804	25	29	29	89	0.1	0.58	0.48	0.941876	0.000532891	0.185881	890.9	955.2	1333.7	890.9	736.4	1121.6	955.2	734.4	1251.5	1333.7	797.9	1417.2		100	100	100	107.217	99.7284	111.582	149.703	108.351	126.355
High	Mus musculus OX=10090	Q8BMF4	Dlat	Dihydrolipoyllysine-residue acetyltransferase component of pyruvate dehydrogenase complex, mitochondrial OS=Mus musculus OX=10090 GN=Dlat PE=1 SV=2	67.9	642	42	23	23	300	0.06	-0.01	-0.07	0.9549	0.974548	0.976468	8038.6	8407.4	7983.5	8038.6	7877.8	8833	8345.8	8407.4	9729	7717.2	7983.5	8462.9		100	100	100	103.822	106.723	110.144	96.0018	101.342	95.81
High	Mus musculus OX=10090	Q9CTH6	Fcf1	rRNA-processing protein FCF1 homolog OS=Mus musculus OX=10090 GN=Fcf1 PE=2 SV=2	23.3	198	21	5	5	13	-1.25	-0.41	0.85	8.30579e-05	0.230192	0.0246206	250.7	105.1	189.1	336.9		186.6	166		66.6	249.2		143.6		100		100	49.2728		35.6913	73.9685		76.9561
High	Mus musculus OX=10090	A2ABV5	Med14	Mediator of RNA polymerase II transcription subunit 14 OS=Mus musculus OX=10090 GN=Med14 PE=1 SV=1	160.9	1459	26	24	23	104	-0.1	-0.04	0.06	0.990228	0.992345	0.990682	1152.7	1075.6	1122	1152.7	1079.6	1599.2	1070.3	1075.6	1573.7	1122	1114.3	1585.3		100	100	100	92.8516	99.6295	98.4055	97.3367	103.214	99.1308
High	Mus musculus OX=10090	Q9D9V3	Echdc1	Ethylmalonyl-CoA decarboxylase OS=Mus musculus OX=10090 GN=Echdc1 PE=1 SV=2	35.4	322	45	11	11	67	-0.04	0.06	0.1	0.990228	0.992345	0.9988	569.2	555.1	595.3	419.4	696.2	569.2	419.3	648.3	555.1	490.3	709.1	595.3		100	100	100	99.9762	93.1198	97.5228	116.905	101.853	104.585
High	Mus musculus OX=10090	P62852	Rps25	40S ribosomal protein S25 OS=Mus musculus OX=10090 GN=Rps25 PE=1 SV=1	13.7	125	50	9	9	176	-0.31	-0.01	0.3	0.897488	0.974548	0.620626	5652.2	4570.2	5624.7	5652.2	5750.2	5186.2	4570.2	4984	4365	6318	5624.7	5293.6		100	100	100	80.857	86.6752	84.1657	111.779	97.8175	102.071
High	Mus musculus OX=10090	Q8BTW9	Pak4	Serine/threonine-protein kinase PAK 4 OS=Mus musculus OX=10090 GN=Pak4 PE=1 SV=1	64.6	593	13	6	6	13	0.05	-0.09	-0.14	0.970043	0.963765	0.811316	91.7	95.1	86.2	62.3	111.9	91.7	40.9	124.5	95.1	41.2	115.9	86.2		100	100	100	65.6501	111.26	103.708	66.1316	103.575	94.0022
High	Mus musculus OX=10090	Q9CQF3	Nudt21	Cleavage and polyadenylation specificity factor subunit 5 OS=Mus musculus OX=10090 GN=Nudt21 PE=1 SV=1	26.2	227	58	13	13	135	-0.27	-0.26	0	0.94561	0.611486	0.996484	5868.6	4882.8	4884.4	5868.6	5069.6	6752	4882.8	4476.8	5712.4	4884.4	4811.6	6226.3		100	100	100	83.2021	88.3068	84.6031	83.2294	94.9108	92.2142
High	Mus musculus OX=10090	Q8VCG3	Wdr74	WD repeat-containing protein 74 OS=Mus musculus OX=10090 GN=Wdr74 PE=2 SV=1	42.6	384	44	13	13	71	-0.16	0.1	0.26	0.980946	0.920772	0.865439	1289.2	1152.5	1382.6	1289.2	1171	1353.5	1114.3	1152.5	1241.9	1382.6	1260.7	1432.1		100	100	100	86.4334	98.4202	91.7547	107.245	107.66	105.807
High	Mus musculus OX=10090	Q9QYI5	Dnajb2	DnaJ homolog subfamily B member 2 OS=Mus musculus OX=10090 GN=Dnajb2 PE=1 SV=3	35.6	324	30	6	5	10	-0.01	0.05	0.05	0.989147	0.999993	0.980457	49.5	49.3	51.2	49.5	62.6	48	49.3	71	47.2	50.7	56.4	51.2		100	100	100	99.596	113.419	98.3333	102.424	90.0958	106.667
High	Mus musculus OX=10090	O88522	Ikbkg	NF-kappa-B essential modulator OS=Mus musculus OX=10090 GN=Ikbkg PE=1 SV=2	47.9	412	21	7	7	29	-0.21	0.53	0.74	0.970043	0.138148	0.0879649	155.6	134.9	224.8	155.6	121.9	276.7	134.9	118.3	283.9	224.8	148.7	316.3		100	100	100	86.6967	97.0468	102.602	144.473	121.985	114.312
High	Mus musculus OX=10090	Q99LI2	Clcc1	Chloride channel CLIC-like protein 1 OS=Mus musculus OX=10090 GN=Clcc1 PE=1 SV=1	60.6	539	25	11	11	43	-0.21	-0.28	-0.08	0.9549	0.419011	0.90724	1095.9	949.1	900.2	1095.9	1185.5	995	949.1	1074.5	911.9	900.2	1142.6	865.6		100	100	100	86.6046	90.6369	91.6482	82.1425	96.3813	86.995
High	Mus musculus OX=10090	Q8C0L9	Gpcpd1	Glycerophosphocholine phosphodiesterase GPCPD1 OS=Mus musculus OX=10090 GN=Gpcpd1 PE=1 SV=1	76.5	675	11	4	4	5	0.35	0.62	0.27	0.601074	0.231016	0.980457	14.8	18.8	22.6	32.4	10.1	14.8	24.3	11	18.8	36.3	13.1	22.6		100	100	100	75	108.911	127.027	112.037	129.703	152.703
High	Mus musculus OX=10090	Q8QZY9	Sf3b4	Splicing factor 3B subunit 4 OS=Mus musculus OX=10090 GN=Sf3b4 PE=1 SV=1	44.3	424	34	7	7	67	-0.18	-0.07	0.11	0.973388	0.974548	0.989378	1405.4	1236.3	1334.8	1744.3	1103.3	1405.4	1608.6	977.8	1236.3	1507.8	1074.4	1334.8		100	100	100	92.2204	88.625	87.9678	86.4416	97.3806	94.9765
High	Mus musculus OX=10090	P27601	Gna13	Guanine nucleotide-binding protein subunit alpha-13 OS=Mus musculus OX=10090 GN=Gna13 PE=1 SV=1	44	377	38	13	11	67	-0.3	0.01	0.3	0.849867	0.995665	0.857818	992.5	808	996.2	992.5	1515.6	772	808	1419.9	684.3	996.2	1500.7	748.1		100	100	100	81.4106	93.6857	88.6399	100.373	99.0169	96.9041
High	Mus musculus OX=10090	Q9D7G0	Prps1	Ribose-phosphate pyrophosphokinase 1 OS=Mus musculus OX=10090 GN=Prps1 PE=1 SV=4	34.8	318	48	14	7	168	-0.06	-0.13	-0.06	0.99737	0.9225	0.904424	1086.7	1038.8	994.2	1212.7	1086.7	958.2	1065.2	896.1	1038.8	1252.5	913.5	994.2		100	100	100	87.8371	82.4607	108.412	103.282	84.0618	103.757
High	Mus musculus OX=10090	P62264	Rps14	40S ribosomal protein S14 OS=Mus musculus OX=10090 GN=Rps14 PE=1 SV=3	16.3	151	66	9	9	125	-0.23	0.02	0.26	0.954664	0.974548	0.889141	2028.8	1726.5	2062.8	1946.8	2028.8	2418	1665.7	1726.5	1977	2062.8	1887.1	2410.6		100	100	100	85.5609	85.0996	81.7618	105.958	93.0156	99.694
High	Mus musculus OX=10090	Q8C6E0	Ccdc104; Cfap36	Cilia- and flagella-associated protein 36 OS=Mus musculus OX=10090 GN=Cfap36 PE=1 SV=1	39.6	343	36	10	10	43	0.3	0.3	0.01	0.486916	0.602022	0.976811	334.3	410.6	413	403.5	312.4	334.3	410.6	310.2	447.3	642.5	341.9	413		100	100	100	101.76	99.2958	133.802	159.232	109.443	123.542
High	Mus musculus OX=10090	Q6PDK2	Kmt2d; Mll2	Histone-lysine N-methyltransferase 2D OS=Mus musculus OX=10090 GN=Kmt2d PE=1 SV=2	599.9	5588	1	5	5	9	-0.08	-0.15	-0.08	0.999817	0.914477	0.937861	61.1	57.9	54.9	91.5		40.8	87.6		38.3	73.7		40.9		100		100	95.7377		93.8725	80.5464		100.245
High	Mus musculus OX=10090	Q8VDG3	Parn	Poly(A)-specific ribonuclease PARN OS=Mus musculus OX=10090 GN=Parn PE=1 SV=1	71.5	624	35	20	20	129	-0.51	-0.41	0.1	0.375952	0.0750032	0.987045	2855.1	2004.8	2145.7	2883.3	2855.1	2298.7	1868.7	2104.1	2004.8	2145.7	2368.6	2025.8		100	100	100	64.8112	73.6962	87.2145	74.4182	82.9603	88.1281
High	Mus musculus OX=10090	Q9Z207	Diap3; Diaph3	Protein diaphanous homolog 3 OS=Mus musculus OX=10090 GN=Diaph3 PE=1 SV=1	133.6	1171	18	15	15	43	0.04	0.31	0.28	0.972653	0.505771	0.922017	377.9	387.2	468.7	269.2	507.7	377.9	301.2	458.3	387.2	387.4	617.5	468.7		100	100	100	111.887	90.2698	102.461	143.908	121.627	124.028
High	Mus musculus OX=10090	O88413	Tulp3	Tubby-related protein 3 OS=Mus musculus OX=10090 GN=Tulp3 PE=1 SV=1	51.2	460	25	8	8	14	-0.53	0.01	0.54	0.446335	0.997914	0.426513	148.8	102.8	149.5	197.8	73.2	148.8	162.2	56.3	102.8	196.6	67.7	149.5		100	100	100	82.002	76.9126	69.086	99.3933	92.4863	100.47
High	Mus musculus OX=10090	P62257	Ube2h	Ubiquitin-conjugating enzyme E2 H OS=Mus musculus OX=10090 GN=Ube2h PE=1 SV=1	20.6	183	34	6	6	39	0.12	0.16	0.05	0.900137	0.9225	0.983247	363.4	394.4	407.3	326.8	363.4	399.7	391	394.4	457	407.3	375.7	485.2		100	100	100	119.645	108.531	114.336	124.633	103.385	121.391
High	Mus musculus OX=10090	Q8BG95	Ppp1r12b	Protein phosphatase 1 regulatory subunit 12B OS=Mus musculus OX=10090 GN=Ppp1r12b PE=1 SV=2	109	976	5	5	3	20	-0.01	0.13	0.15	0.989147	0.965152	0.989099	143.6	142.2	157.5	143.6	106.7	436.4	142.2	114.6	459	157.5	113.8	464.5		100	100	100	99.0251	107.404	105.179	109.68	106.654	106.439
High	Mus musculus OX=10090	Q8K2F8	Lsm14a	Protein LSM14 homolog A OS=Mus musculus OX=10090 GN=Lsm14a PE=1 SV=1	50.5	462	23	8	8	32	-0.48	-0.22	0.26	0.276871	0.746136	0.95047	454.2	325.5	390.9	454.2	351.8	591.1	259.3	325.5	516.7	390.9	373.5	566.9	Phospho [S183(98.8); S192(100)]	100	100	100	57.0894	92.5242	87.4133	86.0634	106.168	95.9059
High	Mus musculus OX=10090	Q9JMA1	Usp14	Ubiquitin carboxyl-terminal hydrolase 14 OS=Mus musculus OX=10090 GN=Usp14 PE=1 SV=3	56	493	66	34	34	276	-0.18	-0.09	0.08	0.974435	0.969459	0.9988	1478.3	1308.6	1385.4	1562.1	1478.3	1263.2	1423.3	1305.4	1308.6	1686	1385.4	1328.7		100	100	100	91.1145	88.3041	103.594	107.932	93.7158	105.185
High	Mus musculus OX=10090	Q9CQ45	Nenf	Neudesin OS=Mus musculus OX=10090 GN=Nenf PE=1 SV=1	18.9	171	58	9	9	76	-0.54	-0.29	0.25	0.286416	0.464005	0.872076	3539	2433.4	2898.6	3531.2	4093.7	3539	2130.9	2610.6	2433.4	2406.4	3429.8	2898.6		100	100	100	60.3449	63.7712	68.7595	68.1468	83.7824	81.9045
High	Mus musculus OX=10090	Q9D0B0	Srsf9	Serine/arginine-rich splicing factor 9 OS=Mus musculus OX=10090 GN=Srsf9 PE=1 SV=1	25.6	222	45	10	10	58	-0.14	-0.01	0.13	0.988498	0.999993	0.987335	1181.6	1075.5	1175	1632.9	697.6	1181.6	1482.4	667.7	1075.5	1437.3	713.4	1175	Phospho [S212(100)]	100	100	100	90.7833	95.7139	91.0206	88.0213	102.265	99.4414
High	Mus musculus OX=10090	Q9Z1X2	Ptdss2	Phosphatidylserine synthase 2 OS=Mus musculus OX=10090 GN=Ptdss2 PE=1 SV=2	55	473	4	2	2	7	0.01	0	-0.01	0.987458	0.994986	0.968453	265.5	267.6	265.3	232	265.5	282.7	192	267.6	289.9	207.2	267.6	265.3		100	100	100	82.7586	100.791	102.547	89.3103	100.791	93.8451
High	Mus musculus OX=10090	B8ZXI1	Qtrtd1; Qtrt2	Queuine tRNA-ribosyltransferase accessory subunit 2 OS=Mus musculus OX=10090 GN=Qtrt2 PE=1 SV=2	46.3	415	46	11	11	25	0.13	0.48	0.35	0.945253	0.26733	0.908479	139.1	152.7	194.4	138.2	227.5	139.1	130	263.5	152.7	194.4	251.7	168.5		100	100	100	94.0666	115.824	109.777	140.666	110.637	121.136
High	Mus musculus OX=10090	A2AHC3	Camsap1	Calmodulin-regulated spectrin-associated protein 1 OS=Mus musculus OX=10090 GN=Camsap1 PE=1 SV=1	175.8	1581	14	16	16	36	0.3	0.21	-0.09	0.590153	0.878689	0.937861	238.6	293.9	276.2	186.1	238.6	274.7	203	293.9	415.2	247	276.2	344.3		100	100	100	109.081	123.177	151.147	132.724	115.759	125.337
High	Mus musculus OX=10090	Q9Z0H8	Clip2	CAP-Gly domain-containing linker protein 2 OS=Mus musculus OX=10090 GN=Clip2 PE=1 SV=2	115.8	1047	59	49	42	178	-0.23	-0.2	0.03	0.9549	0.816315	0.996583	3017.5	2580.9	2632.3	2118.4	3017.5	3765.5	1902.5	2580.9	3279.6	1895.4	2632.3	3746.4		100	100	100	89.8083	85.5311	87.096	89.4732	87.2345	99.4928
High	Mus musculus OX=10090	B1AY13	Usp24	Ubiquitin carboxyl-terminal hydrolase 24 OS=Mus musculus OX=10090 GN=Usp24 PE=1 SV=1	293.8	2617	18	32	31	90	0.15	0.32	0.17	0.873191	0.22188	0.97005	998.5	1108.3	1250.5	998.5	1313.5	882.9	1108.3	1185.2	813.4	1250.5	1267.2	899.4	Phospho [S2558(99.5)]	100	100	100	110.996	90.2322	92.1282	125.238	96.4751	101.869
High	Mus musculus OX=10090	P15379	Cd44	CD44 antigen OS=Mus musculus OX=10090 GN=Cd44 PE=1 SV=3	85.6	778	14	9	9	153	0.07	-0.14	-0.21	0.9549	0.940643	0.714488	3379.2	3547.4	3059.7	3297.2	3379.2	4150	3422.6	3547.4	4133.3	3029	3059.7	3730.6		100	100	100	103.803	104.978	99.5976	91.8658	90.5451	89.894
High	Mus musculus OX=10090	P52623	Uck1	Uridine-cytidine kinase 1 OS=Mus musculus OX=10090 GN=Uck1 PE=1 SV=2	31	277	6	2	2	6	-0.11	0.46	0.57	0.990228	0.531238	0.544462	52.1	48.4	71.9	132.8	52.1	36.6	110	48.4	47.6	181.6	71.9	38.4		100	100	100	82.8313	92.8983	130.055	136.747	138.004	104.918
High	Mus musculus OX=10090	Q8VC34	Rpap2	Putative RNA polymerase II subunit B1 CTD phosphatase Rpap2 OS=Mus musculus OX=10090 GN=Rpap2 PE=2 SV=2	68.5	614	9	3	3	11	-0.29	0.14	0.44	0.944158	0.974548	0.815055	83.6	68.1	92.2	100.3	69.6		66.7	69.6		103.2	82.4			100	100		66.5005	100		102.891	118.391
High	Mus musculus OX=10090	Q8BJ34	Marf1	Meiosis regulator and mRNA stability factor 1 OS=Mus musculus OX=10090 GN=Marf1 PE=1 SV=3	191.9	1730	4	6	5	8	-0.3	-0.18	0.12	0.96386	0.887106	0.994143	21.9	17.8	19.3	14.1		34	8.7		36.2	10.1		37		100		100	61.7021		106.471	71.6312		108.824
High	Mus musculus OX=10090	P21995	Emb	Embigin OS=Mus musculus OX=10090 GN=Emb PE=1 SV=2	37	330	28	10	9	68	-0.4	-0.16	0.25	0.659562	0.907671	0.895022	2487.9	1880.4	2233.1	2017.4	2665.5	2487.9	1618.3	2372.9	1880.4	1720.1	2472.3	2233.1		100	100	100	80.2171	89.0227	75.5818	85.2632	92.7518	89.7584
High	Mus musculus OX=10090	Q9ET30	Tm9sf3	Transmembrane 9 superfamily member 3 OS=Mus musculus OX=10090 GN=Tm9sf3 PE=1 SV=1	67.5	587	27	17	17	82	0.01	-0.14	-0.15	0.980481	0.944631	0.851285	3159.5	3187.9	2872.9	4621.2	2778.6	3159.5	4702.4	2677.9	3187.9	3403.6	2500.7	2872.9		100	100	100	101.757	96.3759	100.899	73.6519	89.9986	90.9289
High	Mus musculus OX=10090	Q9CYF5	Wbscr16; Rcc1l	RCC1-like G exchanging factor-like protein OS=Mus musculus OX=10090 GN=Rcc1l PE=1 SV=1	50	461	22	7	7	32	-0.29	-0.23	0.07	0.851279	0.76455	0.996583	413.3	336.9	353.2	620.4	283.1	413.3	494.4	234	336.9	548.6	281.8	353.2		100	100	100	79.6905	82.6563	81.5146	88.4268	99.5408	85.4585
High	Mus musculus OX=10090	Q64318	Zeb1	Zinc finger E-box-binding homeobox 1 OS=Mus musculus OX=10090 GN=Zeb1 PE=1 SV=1	122.4	1117	12	11	9	19	0.25	-0.05	-0.3	0.630358	0.974548	0.4377	204.9	244.1	197.7	204.9	133.6	449.6	244.1	206.7	679.5	197.7	149.3	534.5		100	100	100	119.131	154.716	151.134	96.4861	111.751	118.883
High	Mus musculus OX=10090	Q9D7M8	Polr2d	DNA-directed RNA polymerase II subunit RPB4 OS=Mus musculus OX=10090 GN=Polr2d PE=1 SV=2	16.3	142	59	6	5	32	-0.56	-0.22	0.34	0.178994	0.756788	0.851957	445.5	302.8	383.1	973.3	445.5	134.8	530.7	302.8	71.4	859.5	383.1	97.3		100	100	100	54.5258	67.9686	52.9674	88.3078	85.9933	72.181
High	Mus musculus OX=10090	Q9DBG7	Srpr	Signal recognition particle receptor subunit alpha OS=Mus musculus OX=10090 GN=Srpra PE=1 SV=1	69.6	636	49	28	28	254	0.02	-0.1	-0.12	0.973388	0.992073	0.948136	7941.9	8069.5	7409.7	5218.3	8203.1	7941.9	5925.4	8846.8	8069.5	4594.1	8117.6	7409.7		100	100	100	113.55	107.847	101.607	88.0383	98.9577	93.2988
High	Mus musculus OX=10090	E9Q4N7	Arid1b	AT-rich interactive domain-containing protein 1B OS=Mus musculus OX=10090 GN=Arid1b PE=1 SV=1	237.6	2244	11	20	16	49	-0.11	-0.1	0.01	0.989147	0.929499	0.976811	713.4	661	664.5	713.4	294.1	772.9	708.5	290	661	664.5	300.9	703.2		100	100	100	99.3131	98.6059	85.5221	93.1455	102.312	90.982
High	Mus musculus OX=10090	Q80Y20	Alkbh8	Alkylated DNA repair protein alkB homolog 8 OS=Mus musculus OX=10090 GN=Alkbh8 PE=1 SV=1	74.7	664	11	8	7	19	-0.06	0.25	0.31	0.989943	0.859132	0.922017	94	90.3	112.1	166.7		53	155		52.6	200.3		62.8		100		100	92.9814		99.2453	120.156		118.491
High	Mus musculus OX=10090	Q9R0B7	Zfp346	Zinc finger protein 346 OS=Mus musculus OX=10090 GN=Znf346 PE=1 SV=1	32.7	294	8	2	2	4	-0.27	-0.03	0.24	0.941675	0.976904	0.968871	186.8	155	183.1		259.4	134.5		235.1	102.1		248.6	134.9			100	100		90.6322	75.9108		95.8365	100.297
High	Mus musculus OX=10090	Q8BHN5	Rbm45	RNA-binding protein 45 OS=Mus musculus OX=10090 GN=Rbm45 PE=1 SV=1	53.3	476	23	8	8	29	-0.39	-0.02	0.37	0.577697	0.993896	0.783464	452.9	346.7	447.8	171.7	607	452.9	119.2	426.5	346.7	168.1	550.8	447.8		100	100	100	69.4234	70.2636	76.5511	97.9033	90.7414	98.8739
High	Mus musculus OX=10090	Q64133	Maoa	Amine oxidase [flavin-containing] A OS=Mus musculus OX=10090 GN=Maoa PE=1 SV=3	59.6	526	48	24	21	215	0.24	0.1	-0.14	0.661547	0.741277	0.932495	5651.4	6675.7	6064.3	4517.2	5651.4	8092.6	5097.5	6675.7	9968.8	4676.6	6064.3	8648.9		100	100	100	112.846	118.125	123.184	103.529	107.306	106.874
High	Mus musculus OX=10090	Q3TV65	Mpnd	MPN domain-containing protein OS=Mus musculus OX=10090 GN=Mpnd PE=2 SV=2	53.3	487	5	2	2	5	0.12	0.39	0.28	0.9549	0.723969	0.972396	54.4	58.9	71.4	54.4	156.8	41.9	58.9	155.3	39.9	71.4	163.7	42.9		100	100	100	108.272	99.0434	95.2267	131.25	104.401	102.387
High	Mus musculus OX=10090	P63017	Hspa8	Heat shock cognate 71 kDa protein OS=Mus musculus OX=10090 GN=Hspa8 PE=1 SV=1	70.8	646	93	65	47	2070	-0.03	0.09	0.12	0.989147	0.794771	0.956675	17112.2	16746	18180.4	17112.2	17479	14887	17994.6	16746	14269.9	20369.3	18180.4	16626.3		100	100	100	105.157	95.8064	95.8548	119.034	104.013	111.683
High	Mus musculus OX=10090	Q8CGC7	Eprs	Bifunctional glutamate/proline--tRNA ligase OS=Mus musculus OX=10090 GN=Eprs PE=1 SV=4	170	1512	63	90	88	861	-0.23	-0.09	0.14	0.958293	0.99339	0.954986	10523	8966.1	9884.8	10523	10594.5	8454.2	9997.4	8966.1	8643.1	11936	9884.8	9355.1		100	100	100	95.0052	84.6298	102.234	113.428	93.3012	110.656
High	Mus musculus OX=10090	Q8BX02	Kank2	KN motif and ankyrin repeat domain-containing protein 2 OS=Mus musculus OX=10090 GN=Kank2 PE=1 SV=1	90.2	843	32	21	21	116	-0.43	-0.12	0.3	0.622015	0.954536	0.779541	2598.1	1933.1	2384.4	2290.5	3580.3	2598.1	1616.4	2983.5	1933.1	2122.6	3486.6	2384.4		100	100	100	70.5697	83.331	74.4044	92.6697	97.3829	91.7748
High	Mus musculus OX=10090	Q8R323	Rfc3	Replication factor C subunit 3 OS=Mus musculus OX=10090 GN=Rfc3 PE=1 SV=1	40.5	356	48	16	16	57	-0.09	-0.05	0.04	0.990228	0.976726	0.980457	882.7	828.6	851.3	882.7	899.6	872.5	762.2	828.6	894.5	788.3	851.3	865.6		100	100	100	86.3487	92.1076	102.521	89.3055	94.6309	99.2092
High	Mus musculus OX=10090	Q9CWX2	Ndufaf1	Complex I intermediate-associated protein 30, mitochondrial OS=Mus musculus OX=10090 GN=Ndufaf1 PE=1 SV=2	37.8	328	19	5	5	18	-0.01	-0.14	-0.13	0.989147	0.880214	0.865439	499.9	496.3	452.8	499.9	539.6	366.3	496.3	511.7	345.1	452.8	510.1	341		100	100	100	99.2799	94.8295	94.2124	90.5781	94.533	93.0931
High	Mus musculus OX=10090	Q8K2Y0	Rnf219	RING finger protein 219 OS=Mus musculus OX=10090 GN=Rnf219 PE=1 SV=2	79.9	722	4	3	3	5	-0.76	-0.36	0.41	0.0774932	0.373479	0.788247	183.4	108.1	143.3	113.6		296.1	62		188.4	71		289.1		100		100	54.5775		63.6272	62.5		97.6359
High	Mus musculus OX=10090	Q8C735	Lin9	Protein lin-9 homolog OS=Mus musculus OX=10090 GN=Lin9 PE=1 SV=2	61.7	542	5	2	2	4	-0.14	0.1	0.24	0.989916	0.992345	0.979833	70.8	64.3	76.1	16.2	70.8	106.9	15.3	64.3	109.5	17.2	76.1	109.2		100	100	100	94.4444	90.8192	102.432	106.173	107.486	102.152
High	Mus musculus OX=10090	O35864	Cops5	COP9 signalosome complex subunit 5 OS=Mus musculus OX=10090 GN=Cops5 PE=1 SV=3	37.5	334	69	21	21	185	-0.28	-0.04	0.24	0.882914	0.994986	0.901235	2032.2	1670.5	1974.1	2032.2	2062.6	1867.1	1667	1670.5	1819.5	2155.1	1836.7	1974.1		100	100	100	82.0293	80.99	97.4506	106.048	89.0478	105.731
High	Mus musculus OX=10090	Q9R0N0	Galk1	Galactokinase OS=Mus musculus OX=10090 GN=Galk1 PE=1 SV=2	42.3	392	57	16	16	190	0.21	0.27	0.06	0.751163	0.470271	0.989099	866.3	1002.9	1047.2	830.6	902.5	866.3	921.5	1015	1002.9	1121	1047.2	1002.5		100	100	100	110.944	112.465	115.768	134.963	116.033	115.722
High	Mus musculus OX=10090	O35459	Ech1	Delta(3,5)-Delta(2,4)-dienoyl-CoA isomerase, mitochondrial OS=Mus musculus OX=10090 GN=Ech1 PE=1 SV=1	36.1	327	55	15	15	122	0	-0.03	-0.03	0.980946	0.999993	0.96862	2063.8	2068.8	2022.6	2063.8	2046.5	2937.5	1723.9	2068.8	2773.3	1756.9	2022.6	2667.1		100	100	100	83.5304	101.09	94.4102	85.1294	98.8322	90.7949
High	Mus musculus OX=10090	P58069	Rasa2	Ras GTPase-activating protein 2 OS=Mus musculus OX=10090 GN=Rasa2 PE=1 SV=2	96.3	847	12	9	8	21	-0.2	-0.05	0.15	0.970043	0.974548	0.9988	220.9	192.2	213.6	159.4	220.9	667.7	156.1	192.2	638.4	186	213.6	768.7		100	100	100	97.9297	87.0077	95.6118	116.688	96.6953	115.127
High	Mus musculus OX=10090	Q9CXU0	Med10	Mediator of RNA polymerase II transcription subunit 10 OS=Mus musculus OX=10090 GN=Med10 PE=1 SV=1	15.7	135	39	4	4	15	0.01	0.07	0.06	0.98545	0.992345	0.996076	297	299.1	312.5	396	177.5	297	356.8	175.3	299.1	361.3	173.6	312.5		100	100	100	90.101	98.7606	100.707	91.2374	97.8028	105.219
High	Mus musculus OX=10090	O09117	Sypl	Synaptophysin-like protein 1 OS=Mus musculus OX=10090 GN=Sypl1 PE=1 SV=2	28.9	261	14	3	3	19	-0.22	-0.06	0.16	0.9549	0.974548	0.980529	391.6	335.8	375.4	290.6	451.6	391.6	301.2	401.8	335.8	267	392.7	375.4		100	100	100	103.648	88.9725	85.7508	91.8789	86.9575	95.8631
High	Mus musculus OX=10090	Q80X73	Pelo	Protein pelota homolog OS=Mus musculus OX=10090 GN=Pelo PE=1 SV=3	43.3	385	43	13	13	71	-0.18	-0.06	0.11	0.970043	0.966658	0.9988	700.5	620	670.1	700.5	753.8	491.9	794.5	620	493	804	670.1	508.1		100	100	100	113.419	82.2499	100.224	114.775	88.8963	103.293
High	Mus musculus OX=10090	P70403	Cux1	Protein CASP OS=Mus musculus OX=10090 GN=Cux1 PE=1 SV=2	77.2	678	45	22	6	84	-0.02	0.01	0.03	0.989571	0.99539	0.983125	295.3	291.3	298.1	209.4	295.3	369.5	199.6	291.3	372.9	244.8	298.1	328		100	100	100	95.32	98.6454	100.92	116.905	100.948	88.7686
High	Mus musculus OX=10090	Q924Z6	Xpo6	Exportin-6 OS=Mus musculus OX=10090 GN=Xpo6 PE=1 SV=2	128.6	1125	19	14	14	48	0	0.18	0.17	0.98614	0.942321	0.98839	191.6	192.2	216.4	277.9	172.4	191.6	224.7	156.9	192.2	326.1	173.1	216.4		100	100	100	80.8564	91.0093	100.313	117.344	100.406	112.944
High	Mus musculus OX=10090	O70439	Stx7	Syntaxin-7 OS=Mus musculus OX=10090 GN=Stx7 PE=1 SV=3	29.8	261	52	10	10	56	-0.25	-0.11	0.15	0.938293	0.945652	0.977043	1416.2	1187.7	1313.9	1416.2	1164.5	1523.9	1187.7	1049	1355.8	1313.9	1014.4	1435.4		100	100	100	83.8653	90.0816	88.9691	92.7764	87.1103	94.1925
High	Mus musculus OX=10090	P15066	Jund	Transcription factor jun-D OS=Mus musculus OX=10090 GN=Jund PE=1 SV=1	34.9	341	14	4	3	23	0.1	0.12	0.02	0.954664	0.974548	0.976811	190.1	203.5	206.9	36.3	240.6	190.1	42.2	225.9	203.5	39.1	227.8	206.9		100	100	100	116.253	93.8903	107.049	107.713	94.68	108.837
High	Mus musculus OX=10090	Q9CX86	Hnrnpa0	Heterogeneous nuclear ribonucleoprotein A0 OS=Mus musculus OX=10090 GN=Hnrnpa0 PE=1 SV=1	30.5	305	49	13	12	141	-0.4	-0.19	0.21	0.603066	0.8452	0.90724	4138.8	3144.4	3640.4	4138.8	3469.8	4472	3144.4	2859.7	3336.7	3640.4	3438.8	4209.3		100	100	100	75.9737	82.4169	74.6131	87.9579	99.1066	94.1257
High	Mus musculus OX=10090	P62077	Timm8b	Mitochondrial import inner membrane translocase subunit Tim8 B OS=Mus musculus OX=10090 GN=Timm8b PE=1 SV=1	9.3	83	31	3	3	46	-0.06	-0.01	0.05	0.992178	0.994986	0.996583	1519	1455.2	1503.8	1151.7	1519	1797.8	909.9	1554.9	1455.2	934.5	1503.8	1634		100	100	100	79.0049	102.363	80.9434	81.1409	98.9993	90.8889
High	Mus musculus OX=10090	Q91Z38	Ttc1	Tetratricopeptide repeat protein 1 OS=Mus musculus OX=10090 GN=Ttc1 PE=1 SV=1	33.2	292	35	8	8	36	-0.03	0.33	0.36	0.990228	0.451179	0.7281	500.7	489.3	628.3	475.4	500.7	708	409	489.3	629.9	628.3	544.3	728		100	100	100	86.0328	97.7232	88.9689	132.162	108.708	102.825
High	Mus musculus OX=10090	Q3U0K8	Ogfod1	Prolyl 3-hydroxylase OGFOD1 OS=Mus musculus OX=10090 GN=Ogfod1 PE=1 SV=1	62.7	545	33	12	12	39	0.02	0.12	0.1	0.985333	0.973844	0.9988	288.3	291.6	313.4	176	481.6	288.3	147.5	463.9	291.6	164.2	482.4	313.4		100	100	100	83.8068	96.3248	101.145	93.2955	100.166	108.706
High	Mus musculus OX=10090	B2RY04	Dock5	Dedicator of cytokinesis protein 5 OS=Mus musculus OX=10090 GN=Dock5 PE=1 SV=2	214.3	1868	15	22	21	65	-0.1	0.21	0.32	0.990228	0.702712	0.837131	736.4	685.5	853.6	736.4	964.8	560.6	685.5	865.8	532.1	853.6	988.2	620.3		100	100	100	93.088	89.7388	94.9162	115.915	102.425	110.649
High	Mus musculus OX=10090	B1AZI6	Thoc2	THO complex subunit 2 OS=Mus musculus OX=10090 GN=Thoc2 PE=1 SV=1	182.7	1594	37	51	51	192	0.04	0	-0.04	0.965441	0.974548	0.976811	4198.1	4315.7	4196.1	4004.7	4198.1	4313.3	3996.8	4574.4	4315.7	3966.7	4431.5	4196.1		100	100	100	99.8027	108.964	100.056	99.0511	105.56	97.2828
High	Mus musculus OX=10090	Q501J2	Fam173a	Protein N-lysine methyltransferase FAM173A OS=Mus musculus OX=10090 GN=Fam173a PE=1 SV=1	24.7	229	22	3	3	9	-0.25	0.04	0.29	0.9549	0.99539	0.937861	127.8	107.4	131.3	65.1	156.8	127.8	38.8	151.3	107.4	56.4	160.5	131.3		100	100	100	59.6006	96.4923	84.0376	86.6359	102.36	102.739
High	Mus musculus OX=10090	Q0P5W1	Vps8	Vacuolar protein sorting-associated protein 8 homolog OS=Mus musculus OX=10090 GN=Vps8 PE=1 SV=1	161	1427	5	6	6	12	-0.29	-0.03	0.26	0.940362	0.976726	0.976811	71.9	58.7	70.3	75	71.9	45.5	58.7	67.8	35.6	90.5	70.3	51.8		100	100	100	78.2667	94.2976	78.2418	120.667	97.7747	113.846
High	Mus musculus OX=10090	Q9CY50	Ssr1	Translocon-associated protein subunit alpha OS=Mus musculus OX=10090 GN=Ssr1 PE=1 SV=1	32	286	22	5	5	109	0.06	0.02	-0.04	0.9549	0.974548	0.961561	1897	1980.8	1926.5	1835	1968.3	1897	1863.6	2239.8	1980.8	1816	2191	1926.5	Phospho [S268(100)]	100	100	100	101.559	113.794	104.418	98.9646	111.314	101.555
High	Mus musculus OX=10090	Q7TPD0	Ints3	Integrator complex subunit 3 OS=Mus musculus OX=10090 GN=Ints3 PE=1 SV=2	117.9	1041	35	27	27	111	-0.08	0.01	0.09	0.999817	0.976726	0.994143	2391.6	2266.9	2407	1943.4	2391.6	3399.4	1817.2	2266.9	3433	1830.7	2407	3386.1		100	100	100	93.5062	94.7859	100.988	94.2009	100.644	99.6088
High	Mus musculus OX=10090	Q64433	Hspe1	10 kDa heat shock protein, mitochondrial OS=Mus musculus OX=10090 GN=Hspe1 PE=1 SV=2	11	102	77	11	11	236	0.2	0	-0.2	0.768254	0.97168	0.82891	10008.8	11515	9994.3	10008.8	9394.6	11085.4	11515	10669.1	12198.2	9994.3	9486.7	10547.2		100	100	100	115.049	113.566	110.038	99.8551	100.98	95.145
High	Mus musculus OX=10090	Q8BXC6	Commd2	COMM domain-containing protein 2 OS=Mus musculus OX=10090 GN=Commd2 PE=1 SV=1	22.8	199	71	10	10	40	-0.11	0.09	0.2	0.990228	0.943938	0.955636	1114.2	1034.6	1187	1114.2	896.5	1218	1034.6	841.4	1072.4	1187	844.3	1220.4		100	100	100	92.8559	93.8539	88.046	106.534	94.1774	100.197
High	Mus musculus OX=10090	B0V2N1	Ptprs	Receptor-type tyrosine-protein phosphatase S OS=Mus musculus OX=10090 GN=Ptprs PE=1 SV=1	211.8	1907	6	6	4	12	-1.31	-0.71	0.6	0.000165382	0.0333719	0.641012	71.7	29	43.9		81.6	63		33.9	24.8		56	34.4			100	100		41.5441	39.3651		68.6275	54.6032
High	Mus musculus OX=10090	Q69ZN6	Gnptab	N-acetylglucosamine-1-phosphotransferase subunits alpha/beta OS=Mus musculus OX=10090 GN=Gnptab PE=2 SV=2	140.9	1235	6	5	5	15	0.36	0.21	-0.15	0.531585	0.919307	0.895044	117.7	150.6	136.1	201.3	117.7	60.1	200.2	150.6	61.2	170.9	136.1	56		100	100	100	99.4536	127.952	101.83	84.8982	115.633	93.178
High	Mus musculus OX=10090	Q62159	Rhoc	Rho-related GTP-binding protein RhoC OS=Mus musculus OX=10090 GN=Rhoc PE=1 SV=2	22	193	68	11	2	165	-0.12	0.16	0.28	0.989147	0.92898	0.912146	430.1	394.8	479	433.2	430.1	306.1	394.8	428.5	301.4	480.3	479	315.2		100	100	100	91.1357	99.628	98.4646	110.873	111.369	102.973
High	Mus musculus OX=10090	Q7TPH6		E3 ubiquitin-protein ligase MYCBP2 OS=Mus musculus OX=10090 GN=Mycbp2 PE=1 SV=3	520.9	4749	3	12	12	19	-0.21	0.07	0.28	0.973388	0.992605	0.945262	114	98.5	119.6	68.3	305.9	114	66	263.9	98.5	82.7	307.1	119.6		100	100	100	96.6325	86.27	86.4035	121.083	100.392	104.912
High	Mus musculus OX=10090	Q80U72	Scrib	Protein scribble homolog OS=Mus musculus OX=10090 GN=Scrib PE=1 SV=2	174	1612	30	32	31	148	-0.12	-0.04	0.08	0.989147	0.994986	0.9988	1754	1610.8	1705.2	1754	1418.3	2058.5	1610.8	1333.4	1822.1	1705.2	1388.8	2017	Phospho [S974(100)]	100	100	100	91.8358	94.014	88.5159	97.2178	97.92	97.984
High	Mus musculus OX=10090	Q8CHK3	Mboat7	Lysophospholipid acyltransferase 7 OS=Mus musculus OX=10090 GN=Mboat7 PE=1 SV=1	53.4	473	12	5	5	20	-0.02	-0.01	0.01	0.989147	0.994986	0.976811	702.8	694	697.9	741.9	279.8	702.8	694	268.9	711.1	717.8	285.3	697.9		100	100	100	93.5436	96.1044	101.181	96.7516	101.966	99.3028
High	Mus musculus OX=10090	Q925J9	Med1	Mediator of RNA polymerase II transcription subunit 1 OS=Mus musculus OX=10090 GN=Med1 PE=1 SV=2	167	1575	30	28	28	73	-0.12	-0.08	0.04	0.989147	0.97168	0.980457	1147.2	1055.4	1085.3	1147.2	838.7	1808.3	1055.4	907	1938.7	1085.3	888.5	1748.7		100	100	100	91.9979	108.144	107.211	94.6043	105.938	96.7041
High	Mus musculus OX=10090	Q8R1U2	Cgref1	Cell growth regulator with EF hand domain protein 1 OS=Mus musculus OX=10090 GN=Cgref1 PE=1 SV=1	30.8	281	12	2	2	6	-0.08	0.11	0.19	0.990228	0.993744	0.9988	22.7	21.4	24.4	8.9	57.7		7.4	61.3		9.3	63.8			100	100		83.1461	106.239		104.494	110.572
High	Mus musculus OX=10090	P17012	Zfx	Zinc finger X-chromosomal protein OS=Mus musculus OX=10090 GN=Zfx PE=1 SV=2	90	799	6	3	3	9	-0.01	-0.06	-0.06	0.989147	0.973844	0.948136	63.2	62.9	60.4	63.2	52.6	98.8	62.9	44.6	96.8	60.4	48	94.8		100	100	100	99.5253	84.7909	97.9757	95.5696	91.2548	95.9514
High	Mus musculus OX=10090	Q6P8M1	Tatdn1	Putative deoxyribonuclease TATDN1 OS=Mus musculus OX=10090 GN=Tatdn1 PE=1 SV=1	33.3	295	50	11	11	56	-0.07	-0.07	0	0.992178	0.972963	0.976811	256.4	243.8	244.4	536.8	256.4	214.4	478.4	218.2	243.8	573.5	242.8	244.4		100	100	100	89.1207	85.1014	113.713	106.837	94.6958	113.993
High	Mus musculus OX=10090	Q9CR09	Ufc1	Ubiquitin-fold modifier-conjugating enzyme 1 OS=Mus musculus OX=10090 GN=Ufc1 PE=1 SV=1	19.5	167	44	7	7	30	0.1	0.01	-0.08	0.950974	0.994986	0.915445	201.6	215.5	203.5	490.6	179.8	201.6	448.6	173.4	215.5	484.7	180.7	203.5		100	100	100	91.4391	96.4405	106.895	98.7974	100.501	100.942
High	Mus musculus OX=10090	A2APY7	Ndufaf5	Arginine-hydroxylase NDUFAF5, mitochondrial OS=Mus musculus OX=10090 GN=Ndufaf5 PE=1 SV=1	38.4	343	23	6	6	21	0.07	0.03	-0.04	0.9549	0.992345	0.95426	882.6	927.5	903.6	887.3	882.6	641.4	927.5	999.8	705.7	903.6	980.6	636.6		100	100	100	104.531	113.279	110.025	101.837	111.104	99.2516
High	Mus musculus OX=10090	P21550	Eno3	Beta-enolase OS=Mus musculus OX=10090 GN=Eno3 PE=1 SV=3	47	434	60	21	14	432	0.21	0.08	-0.12	0.745303	0.974548	0.840078	706.5	816	749.2	869.9	652.6	706.5	905.8	712.6	816	927.5	681.6	749.2		100	100	100	104.127	109.194	115.499	106.621	104.444	106.044
High	Mus musculus OX=10090	Q8R5L3	Vps39	Vam6/Vps39-like protein OS=Mus musculus OX=10090 GN=Vps39 PE=1 SV=1	101.6	886	11	7	7	17	-0.01	0.11	0.12	0.989147	0.974548	0.9988	248.2	246.6	267	284.8	231.1	248.2	316.9	231.4	246.6	347.2	267	255.7		100	100	100	111.271	100.13	99.3554	121.91	115.534	103.022
High	Mus musculus OX=10090	Q8BKX1	Baiap2	Brain-specific angiogenesis inhibitor 1-associated protein 2 OS=Mus musculus OX=10090 GN=Baiap2 PE=1 SV=2	59.2	535	53	26	26	158	-0.13	-0.03	0.1	0.989147	0.992605	0.984331	3496.3	3201.7	3426.3	2955.9	4413.2	3496.3	2758.8	4357	3201.7	2896.5	4200.4	3426.3		100	100	100	93.332	98.7265	91.5739	97.9905	95.1781	97.9979
High	Mus musculus OX=10090	P50396	Gdi1	Rab GDP dissociation inhibitor alpha OS=Mus musculus OX=10090 GN=Gdi1 PE=1 SV=3	50.5	447	69	24	18	291	-0.05	0.06	0.11	0.989153	0.950846	0.981945	1392	1345.5	1452.5	1392	1166.1	1742.2	1345.5	1125.5	1659.2	1452.5	1234.4	1734.9		100	100	100	96.6595	96.5183	95.2359	104.346	105.857	99.581
High	Mus musculus OX=10090	Q9QWY8	Asap1	Arf-GAP with SH3 domain, ANK repeat and PH domain-containing protein 1 OS=Mus musculus OX=10090 GN=Asap1 PE=1 SV=2	127.3	1147	35	29	27	114	-0.02	0	0.01	0.987305	0.974548	0.994602	3297.8	3259.7	3290.7	2790.4	4089.8	3297.8	2697.1	3640.4	3259.7	2616.8	3814.8	3290.7		100	100	100	96.6564	89.0117	98.8447	93.7787	93.276	99.7847
High	Mus musculus OX=10090	Q9CPR5	Mrpl15	39S ribosomal protein L15, mitochondrial OS=Mus musculus OX=10090 GN=Mrpl15 PE=1 SV=1	33.5	295	49	12	12	62	-0.18	0	0.18	0.970043	0.994116	0.955636	1599.5	1411.1	1598.7	971.1	1599.5	1631.6	885.9	1538	1411.1	927.2	1660.5	1598.7		100	100	100	91.2264	96.155	86.4857	95.4794	103.814	97.9836
High	Mus musculus OX=10090	Q61578	Fdxr	NADPH:adrenodoxin oxidoreductase, mitochondrial OS=Mus musculus OX=10090 GN=Fdxr PE=1 SV=1	54.2	494	53	17	17	86	0.11	-0.01	-0.12	0.933659	0.992345	0.889141	2299.6	2488.9	2285.4	2294.1	2423	2299.6	2382.2	2675.6	2488.9	2282.6	2566.6	2285.4		100	100	100	103.84	110.425	108.232	99.4987	105.927	99.3825
High	Mus musculus OX=10090	Q9CT10	Ranbp3	Ran-binding protein 3 OS=Mus musculus OX=10090 GN=Ranbp3 PE=1 SV=2	52.5	491	35	14	14	95	-0.07	0.09	0.16	0.994213	0.974548	0.97891	546.2	520	581.7	533.5	728.1	546.2	464.9	625.4	520	552.1	653	581.7		100	100	100	87.1415	85.8948	95.2032	103.486	89.6855	106.499
High	Mus musculus OX=10090	Q9DCM0	Ethe1	Persulfide dioxygenase ETHE1, mitochondrial OS=Mus musculus OX=10090 GN=Ethe1 PE=1 SV=2	27.7	254	60	11	11	71	0.14	0.06	-0.09	0.841794	0.950846	0.924844	1615.2	1784.8	1678.9	1995.2	1286.2	1615.2	2178.7	1459.8	1784.8	1884.6	1380.1	1678.9		100	100	100	109.197	113.497	110.5	94.4567	107.301	103.944
High	Mus musculus OX=10090	Q6NWW9	Fndc3b	Fibronectin type III domain-containing protein 3B OS=Mus musculus OX=10090 GN=Fndc3b PE=1 SV=1	132.7	1207	21	20	20	68	0.02	-0.12	-0.14	0.980946	0.924447	0.828887	923.2	935.8	851.4	923.2	2088.1	793.6	892.8	2095.7	935.8	851.4	2056.1	795.9		100	100	100	96.7071	100.364	117.918	92.2227	98.4675	100.29
High	Mus musculus OX=10090	Q80U95	Ube3c	Ubiquitin-protein ligase E3C OS=Mus musculus OX=10090 GN=Ube3c PE=1 SV=2	123.9	1083	37	28	28	157	-0.02	0.11	0.13	0.988464	0.884725	0.977043	1308.3	1289.1	1413	873.1	1403.6	1308.3	1009.7	1289.1	1600.4	1234.8	1413	1602	Phospho [Y867(100)]	100	100	100	115.645	91.8424	122.327	141.427	100.67	122.449
High	Mus musculus OX=10090	Q9WVD4	Clcn5	H(+)/Cl(-) exchange transporter 5 OS=Mus musculus OX=10090 GN=Clcn5 PE=1 SV=1	83	746	13	7	7	25	-0.02	0.08	0.1	0.989147	0.974548	0.999797	416.2	409.7	439.6	466.6	117.5	416.2	409.7	103.4	414.2	455.2	116.9	439.6		100	100	100	87.8054	88	99.5195	97.5568	99.4894	105.622
High	Mus musculus OX=10090	Q80V62	Fancd2	Fanconi anemia group D2 protein homolog OS=Mus musculus OX=10090 GN=Fancd2 PE=1 SV=2	163.5	1450	12	12	12	23	-0.12	-0.14	-0.02	0.989147	0.938611	0.975221	145.7	134	132	106.3	318.1	145.7	115.5	317.7	134	110.7	337.6	132		100	100	100	108.655	99.8743	91.9698	104.139	106.13	90.5971
High	Mus musculus OX=10090	Q9QUJ7	Acsl4	Long-chain-fatty-acid--CoA ligase 4 OS=Mus musculus OX=10090 GN=Acsl4 PE=1 SV=2	79	711	55	30	28	246	0.09	0.1	0.01	0.942128	0.727629	0.999797	6400.8	6813.8	6881.2	5283	6400.8	7945.9	5426.3	6813.8	8479.9	5702.3	6881.2	8310.9		100	100	100	102.712	106.452	106.72	107.937	107.505	104.594
High	Mus musculus OX=10090	Q9QZS3	Numb	Protein numb homolog OS=Mus musculus OX=10090 GN=Numb PE=1 SV=1	70.8	653	15	9	7	11	-0.24	-0.01	0.23	0.95702	0.994986	0.963353	145.9	123.9	145.3	19.3	155.9	145.9	20.9	140.2	123.9	23.3	148.3	145.3		100	100	100	108.29	89.9294	84.9212	120.725	95.1251	99.5888
High	Mus musculus OX=10090	P83887	Tubg1	Tubulin gamma-1 chain OS=Mus musculus OX=10090 GN=Tubg1 PE=1 SV=1	51.1	451	65	21	21	93	0.07	0.28	0.21	0.950974	0.228486	0.93799	1380.4	1444.1	1672.5	1380.4	1928	1058.7	1444.1	2130.5	1097.1	1672.5	2137.3	1215.1		100	100	100	104.615	110.503	103.627	121.161	110.856	114.773
High	Mus musculus OX=10090	Q8R349	Cdc16	Cell division cycle protein 16 homolog OS=Mus musculus OX=10090 GN=Cdc16 PE=1 SV=1	71.4	620	57	26	26	103	-0.12	0.19	0.31	0.989147	0.540892	0.77887	1706.8	1571.3	1943.2	1706.8	1562.7	1802.7	1571.3	1379.5	2073.7	1944.1	1522.2	1943.2		100	100	100	92.0612	88.2767	115.033	113.903	97.4083	107.794
High	Mus musculus OX=10090	Q9JK83	Pard6b	Partitioning defective 6 homolog beta OS=Mus musculus OX=10090 GN=Pard6b PE=1 SV=2	41	371	14	4	3	10	-0.21	0.1	0.31	0.973388	0.980344	0.920011	122.4	105.8	130.8	244.7	46.7	122.4	205.6	27.6	105.8	271.3	42.3	130.8		100	100	100	84.0213	59.1006	86.4379	110.87	90.5782	106.863
High	Mus musculus OX=10090	Q8CI08	Slain2	SLAIN motif-containing protein 2 OS=Mus musculus OX=10090 GN=Slain2 PE=1 SV=2	62.3	581	20	8	8	19	-0.4	-0.2	0.19	0.828717	0.817722	0.984205	110.5	84	96.1	110.5	53	224.5	84	52	231.2	96.1	53.6	252.7		100	100	100	76.0181	98.1132	102.984	86.9683	101.132	112.561
High	Mus musculus OX=10090	Q8R0G7	Spns1	Protein spinster homolog 1 OS=Mus musculus OX=10090 GN=Spns1 PE=2 SV=1	56.7	528	10	3	3	13	-0.03	0.06	0.09	0.989147	0.999993	0.996583	44.1	43.2	45.9	49.4		39.3	39.3		47.4	48.3		43.7		100		100	79.5547		120.611	97.7733		111.196
High	Mus musculus OX=10090	Q9WVJ3	Cpq; Pgcp	Carboxypeptidase Q OS=Mus musculus OX=10090 GN=Cpq PE=1 SV=1	51.8	470	32	11	11	71	-0.08	-0.21	-0.13	0.999817	0.672427	0.842382	1393.9	1315.8	1203.9	1368.7	1623.4	1393.9	1315.8	1438.3	1265.9	1192.8	1476	1203.9		100	100	100	96.135	88.598	90.8171	87.1484	90.9203	86.3692
High	Mus musculus OX=10090	Q6GQT9	Nomo1	Nodal modulator 1 OS=Mus musculus OX=10090 GN=Nomo1 PE=1 SV=1	133.3	1214	57	45	45	372	0.09	0.04	-0.05	0.940362	0.9225	0.979833	7504	8005.3	7719	7504	7468	8594.1	8005.3	7437.2	8702.5	7389	7719	8406.6		100	100	100	106.68	99.5876	101.261	98.4675	103.361	97.8183
High	Mus musculus OX=10090	Q80U58	Pum2	Pumilio homolog 2 OS=Mus musculus OX=10090 GN=Pum2 PE=1 SV=2	114.2	1066	22	18	12	80	-0.21	0.08	0.3	0.9549	0.969843	0.865439	791.9	683.2	839.8	791.9	564.7	950.2	683.2	451	793	839.8	515.1	925.4		100	100	100	86.2735	79.8654	83.4561	106.049	91.2166	97.39
High	Mus musculus OX=10090	Q8CIE6	Copa	Coatomer subunit alpha OS=Mus musculus OX=10090 GN=Copa PE=1 SV=2	138.3	1224	64	68	68	590	-0.23	-0.14	0.09	0.958293	0.962354	0.976811	16324	13915.9	14813.9	16324	19229.8	15228.6	13915.9	17225.1	12541.6	14813.9	17770.2	14286.2		100	100	100	85.2481	89.575	82.3556	90.7492	92.4097	93.8116
High	Mus musculus OX=10090	Q99NF3	Cep41; Tsga14	Centrosomal protein of 41 kDa OS=Mus musculus OX=10090 GN=Cep41 PE=1 SV=1	41.4	373	20	6	6	22	0.09	-0.12	-0.21	0.955721	0.949855	0.806598	150.8	160.3	138.9	110.6	150.8	151.9	95.4	160.3	184.3	114	138.9	158.8		100	100	100	86.2568	106.3	121.33	103.074	92.1088	104.542
High	Mus musculus OX=10090	Q9R0E2	Plod1	Procollagen-lysine,2-oxoglutarate 5-dioxygenase 1 OS=Mus musculus OX=10090 GN=Plod1 PE=1 SV=1	83.5	728	53	29	29	250	-0.12	-0.08	0.04	0.990228	0.994986	0.994602	7738.2	7115.7	7316.6	6619	7738.2	7933.9	5751.1	7196.1	7115.7	5766.7	7553.1	7316.6		100	100	100	86.8877	92.9945	89.6873	87.1234	97.608	92.2195
High	Mus musculus OX=10090	Q04887	Sox9	Transcription factor SOX-9 OS=Mus musculus OX=10090 GN=Sox9 PE=1 SV=2	56	507	10	5	5	13	-0.88	-0.44	0.44	0.0394303	0.373479	0.858358	63.3	34.3	46.7	63.3	153.3	27.1	34.3	118.6	20.9	46.7	151.1	27		100	100	100	54.1864	77.3646	77.1218	73.7757	98.5649	99.631
High	Mus musculus OX=10090	Q9D8S3	Arfgap3	ADP-ribosylation factor GTPase-activating protein 3 OS=Mus musculus OX=10090 GN=Arfgap3 PE=1 SV=2	57.4	523	29	11	11	30	-0.42	-0.3	0.12	0.553434	0.546636	0.9988	420.7	314.2	341.1	420.7	449.1	228.4	314.2	321.8	153.9	341.1	352.3	208.7		100	100	100	74.685	71.6544	67.3818	81.0792	78.4458	91.3748
High	Mus musculus OX=10090	P85094	Isoc2a	Isochorismatase domain-containing protein 2A OS=Mus musculus OX=10090 GN=Isoc2a PE=1 SV=1	22.4	206	42	5	5	37	0.11	-0.11	-0.22	0.918733	0.920772	0.563946	692.1	749	643.3	692.1	555.4	764.5	749	538.5	791.3	643.3	518.8	700.3		100	100	100	108.221	96.9571	103.506	92.949	93.4102	91.6024
High	Mus musculus OX=10090	Q8VHR5	Gatad2b	Transcriptional repressor p66-beta OS=Mus musculus OX=10090 GN=Gatad2b PE=1 SV=1	65.4	594	25	12	10	44	-0.44	-0.39	0.05	0.368969	0.129236	0.986459	590.6	434.4	450.3	493.2	590.6	1298.2	293.8	434.4	1063.8	285.3	450.3	1111.9		100	100	100	59.5702	73.5523	81.9442	57.8467	76.2445	85.6494
High	Mus musculus OX=10090	P62960	Ybx1	Nuclease-sensitive element-binding protein 1 OS=Mus musculus OX=10090 GN=Ybx1 PE=1 SV=3	35.7	322	44	12	6	103	-0.8	-0.01	0.79	0.00724244	0.994116	0.000670776	2144.6	1235.7	2132.7	2732.3	2144.6	1957.3	1256.1	1235.7	816.3	2838.5	2132.7	1973.1		100	100	100	45.9723	57.6191	41.7054	103.887	99.4451	100.807
High	Mus musculus OX=10090	P97927	Lama4	Laminin subunit alpha-4 OS=Mus musculus OX=10090 GN=Lama4 PE=1 SV=2	201.7	1816	9	11	11	13	-0.77	-0.24	0.53	0.0549971	0.665781	0.472642	193.2	113.2	163.1	421.9		88.5	273.3		46.9	341.1		78		100		100	64.7784		52.9944	80.8485		88.1356
High	Mus musculus OX=10090	Q64695	Procr	Endothelial protein C receptor OS=Mus musculus OX=10090 GN=Procr PE=1 SV=3	27.2	242	12	2	2	13	0.78	0.56	-0.23	0.0169235	0.163979	0.732436	107.4	185.1	158	168.5	107.4	65.4	283.2	185.1	75.1	301.3	158	80.1		100	100	100	168.071	172.346	114.832	178.813	147.114	122.477
High	Mus musculus OX=10090	Q8R1T1	Chmp7	Charged multivesicular body protein 7 OS=Mus musculus OX=10090 GN=Chmp7 PE=1 SV=1	50.6	451	17	5	5	22	-0.16	-0.1	0.06	0.989147	0.946353	0.979833	102.6	91.6	95.7	449.8	102.6	16.5	392.5	91.6	19.7	459.7	95.7	20.9		100	100	100	87.261	89.2788	119.394	102.201	93.2749	126.667
High	Mus musculus OX=10090	Q8BGT6	Micall1	MICAL-like protein 1 OS=Mus musculus OX=10090 GN=Micall1 PE=1 SV=3	94	870	7	5	4	12	-0.12	0.11	0.23	0.990973	0.977338	0.976811	82.2	75.6	88.9	104.4	64.8		100.8	56.7		104.5	75.7			100	100		96.5517	87.5		100.096	116.821
High	Mus musculus OX=10090	P47880	Igfbp6	Insulin-like growth factor-binding protein 6 OS=Mus musculus OX=10090 GN=Igfbp6 PE=2 SV=2	25.3	238	15	3	3	7	-0.68	0.28	0.96	0.245612	0.797235	0.00374787	96.2	60.1	117	66.4		139.2	47.9		75.4	80.8		169.5		100		100	72.1386		54.1667	121.687		121.767
High	Mus musculus OX=10090	Q8BUV3	Gphn	Gephyrin OS=Mus musculus OX=10090 GN=Gphn PE=1 SV=2	83.2	769	44	21	21	92	0.03	0.1	0.08	0.974689	0.965138	0.996583	670.7	683.6	720.5	544.1	1202	670.7	457.3	1130.9	683.6	586.6	1264.8	720.5		100	100	100	84.0471	94.0849	101.923	107.811	105.225	107.425
High	Mus musculus OX=10090	Q65Z40	Wapal; Wapl	Wings apart-like protein homolog OS=Mus musculus OX=10090 GN=Wapl PE=1 SV=2	134	1200	21	17	17	50	0.07	-0.03	-0.1	0.958293	0.992345	0.865439	910.9	955.4	890.3	1263.1	830.4	910.9	1155	955.4	853.5	1223.1	876	890.3		100	100	100	91.4417	115.053	93.6985	96.8332	105.491	97.7385
High	Mus musculus OX=10090	Q8CJF7	Ahctf1	Protein ELYS OS=Mus musculus OX=10090 GN=Ahctf1 PE=1 SV=1	247.5	2243	25	44	44	147	0.07	0.03	-0.05	0.950863	0.966658	0.964798	2891	3044.7	2946.5	2387	2891	3960.9	2819	3044.7	3913.7	2569.1	2946.5	3827.3	Phospho [S1381(100); S1541(100)]	100	100	100	118.098	105.316	98.8084	107.629	101.92	96.627
High	Mus musculus OX=10090	Q80YA7	Dpp8	Dipeptidyl peptidase 8 OS=Mus musculus OX=10090 GN=Dpp8 PE=1 SV=1	102.1	892	9	6	6	9	-0.42	-0.15	0.26	0.763353	0.920772	0.976468	57.9	43.4	52.1	80.2	57.9	51.4	80	43.4	43.4	85.2	46.7	52.1		100	100	100	99.7506	74.9568	84.4358	106.234	80.6563	101.362
High	Mus musculus OX=10090	Q9ESX5	Dkc1	H/ACA ribonucleoprotein complex subunit DKC1 OS=Mus musculus OX=10090 GN=Dkc1 PE=1 SV=4	57.4	509	48	23	23	172	0.01	-0.1	-0.11	0.979481	0.98332	0.937861	4568.2	4595.9	4265.9	4482.8	5135.4	4568.2	4357.4	5390.1	4595.9	4107.5	5087.1	4265.9		100	100	100	97.2026	104.96	100.606	91.628	99.0595	93.3825
High	Mus musculus OX=10090	Q9D735	2310036O22Rik; Trir	Telomerase RNA component interacting RNase OS=Mus musculus OX=10090 GN=Trir PE=1 SV=1	18.4	173	57	6	6	13	-0.26	-0.24	0.03	0.905559	0.721635	0.979833	284.9	237.3	241.5	64.7	284.9	748	54.3	237.3	590.2	49.7	241.5	698		100	100	100	83.9258	83.2924	78.9037	76.8161	84.7666	93.3155
High	Mus musculus OX=10090	Q925E7	Ppp2r2d	Serine/threonine-protein phosphatase 2A 55 kDa regulatory subunit B delta isoform OS=Mus musculus OX=10090 GN=Ppp2r2d PE=1 SV=1	51.9	453	21	9	2	52	-0.4	0.02	0.42	0.905801	0.994321	0.93566	30.6	23.2	31	22.7	30.6	72.7	20.7	23.2	58.8	31	27.4	71.3		100	100	100	91.1894	75.817	80.8803	136.564	89.5425	98.0743
High	Mus musculus OX=10090	P58742	Aaas	Aladin OS=Mus musculus OX=10090 GN=Aaas PE=1 SV=1	59.4	546	36	11	11	69	0.04	0.04	0	0.96386	0.973844	0.97836	1418.3	1454.2	1457.2	1738.1	1418.3	1380.9	1719.3	1454.2	1353.6	1623.8	1457.2	1328.5		100	100	100	98.9184	102.531	98.023	93.4239	102.743	96.2054
High	Mus musculus OX=10090	Q8K0E1	Kctd15	BTB/POZ domain-containing protein KCTD15 OS=Mus musculus OX=10090 GN=Kctd15 PE=1 SV=1	31.9	283	13	3	3	3	-0.05	0.11	0.17	0.989147	0.992345	0.999286	23.8	22.9	25.7	24.8	22.8		30.8	17		30.3	21.9			100	100		124.194	74.5614		122.177	96.0526
High	Mus musculus OX=10090	P36552	Cpox	Oxygen-dependent coproporphyrinogen-III oxidase, mitochondrial OS=Mus musculus OX=10090 GN=Cpox PE=1 SV=2	49.7	443	32	11	11	46	-0.05	-0.04	0.01	0.992178	0.992345	0.976468	1152.8	1112.2	1118.6	1431.4	1152.8	881.4	1232.8	1112.2	812.5	1302.6	1118.6	866.7		100	100	100	86.1255	96.4781	92.1829	91.0018	97.0333	98.3322
High	Mus musculus OX=10090	P28654	Dcn	Decorin OS=Mus musculus OX=10090 GN=Dcn PE=1 SV=1	39.8	354	20	7	6	21	-0.5	0.75	1.25	0.682817	0.0585208	0.000196691	46.2	32.8	77.8	46.2	28.6	342.4	20.5	32.8	273.3	77.8	45.3	506.9		100	100	100	44.3723	114.685	79.8189	168.398	158.392	148.043
High	Mus musculus OX=10090	Q9CQ92	Fis1	Mitochondrial fission 1 protein OS=Mus musculus OX=10090 GN=Fis1 PE=1 SV=1	17	152	46	8	8	88	-0.17	-0.02	0.15	0.973749	0.999993	0.976811	1528	1356.3	1502.8	1696.4	1528	1452	1498.9	1356.3	1299.6	1652.8	1502.8	1400.2		100	100	100	88.3577	88.7631	89.5041	97.4299	98.3508	96.4325
High	Mus musculus OX=10090	Q62523	Zyx	Zyxin OS=Mus musculus OX=10090 GN=Zyx PE=1 SV=2	60.5	564	52	20	20	284	-0.2	-0.03	0.17	0.96386	0.994986	0.960878	1356	1177.2	1327.9	1646.8	1356	1330.3	1761.5	1177.2	1088	1771.1	1281.9	1327.9	Phospho [S144(100); S336(100)]	100	100	100	106.965	86.8142	81.7861	107.548	94.5354	99.8196
High	Mus musculus OX=10090	P08775	Polr2a	DNA-directed RNA polymerase II subunit RPB1 OS=Mus musculus OX=10090 GN=Polr2a PE=1 SV=3	217	1970	47	70	69	306	-0.56	-0.07	0.5	0.291508	0.999993	0.0744844	6871.7	4654.6	6564.2	7399.9	6865.5	6871.7	4654.6	4896.4	4609	6828.7	6561.8	6564.2		100	100	100	62.9009	71.3189	67.0722	92.281	95.5764	95.5251
High	Mus musculus OX=10090	Q9CQ89	Cuta	Protein CutA OS=Mus musculus OX=10090 GN=Cuta PE=1 SV=3	18.9	177	49	5	5	14	-0.09	-0.15	-0.06	0.992178	0.928341	0.955636	159	149.2	143.3	41.1	196.2	159	39.4	207.1	149.2	42.8	195.9	143.3		100	100	100	95.8637	105.556	93.8365	104.136	99.8471	90.1258
High	Mus musculus OX=10090	Q6PIP5	Nudcd1	NudC domain-containing protein 1 OS=Mus musculus OX=10090 GN=Nudcd1 PE=1 SV=2	66.7	582	46	19	19	85	-0.21	-0.05	0.15	0.958293	0.974548	0.980457	824.2	714.5	794.7	838.6	824.2	747.1	695.1	714.5	753.6	794.7	777.1	820.4		100	100	100	82.8881	86.6901	100.87	94.7651	94.2854	109.811
High	Mus musculus OX=10090	Q9WVJ2	Psmd13	26S proteasome non-ATPase regulatory subunit 13 OS=Mus musculus OX=10090 GN=Psmd13 PE=1 SV=1	42.8	376	72	25	25	362	-0.37	-0.14	0.23	0.755823	0.943938	0.901235	3267.8	2529.2	2969	3689.2	3267.8	2757.9	2815.6	2388.8	2529.2	3941.4	2831.2	2969		100	100	100	76.3201	73.1012	91.7075	106.836	86.6393	107.654
High	Mus musculus OX=10090	Q9Z1P6	Ndufa7	NADH dehydrogenase [ubiquinone] 1 alpha subcomplex subunit 7 OS=Mus musculus OX=10090 GN=Ndufa7 PE=1 SV=3	12.6	113	45	5	5	26	0.05	0.05	0	0.970043	0.994986	0.976811	237.2	245.8	246	195.5	237.2	622.9	233.4	245.8	714	225.7	246	630.1		100	100	100	119.386	103.626	114.625	115.448	103.71	101.156
High	Mus musculus OX=10090	Q9JJT0	Rcl1	RNA 3'-terminal phosphate cyclase-like protein OS=Mus musculus OX=10090 GN=Rcl1 PE=2 SV=1	40.8	373	30	9	9	71	-0.74	-0.2	0.54	0.0160511	0.719312	0.0740895	1759	1053.2	1532.2	1609.7	1759	2054.9	679.1	1053.2	1059.5	1048.7	1532.2	1790.3		100	100	100	42.188	59.8749	51.5597	65.1488	87.1063	87.1235
High	Mus musculus OX=10090	Q8BGA5	Krr1	KRR1 small subunit processome component homolog OS=Mus musculus OX=10090 GN=Krr1 PE=2 SV=1	43.5	380	46	16	16	91	-0.23	-0.12	0.11	0.9549	0.969843	0.979833	3247.1	2769.8	2991.3	3107.2	3247.1	3422.6	2493	2947.9	2769.8	2456.7	3077	2991.3		100	100	100	80.233	90.7856	80.9268	79.0648	94.7615	87.3985
High	Mus musculus OX=10090	P24788	Cdk11b	Cyclin-dependent kinase 11B OS=Mus musculus OX=10090 GN=Cdk11b PE=1 SV=2	91.5	784	32	22	22	97	-0.18	-0.19	-0.01	0.980863	0.797827	0.97784	2114.9	1868.9	1857.8	2114.9	2738	1971.8	1868.9	2632.9	1765.4	1854	2700.2	1857.8		100	100	100	88.3682	96.1614	89.5324	87.6637	98.6194	94.2185
High	Mus musculus OX=10090	Q9WTX5	Skp1a	S-phase kinase-associated protein 1 OS=Mus musculus OX=10090 GN=Skp1 PE=1 SV=3	18.7	163	93	15	15	172	-0.25	-0.06	0.19	0.91921	0.98332	0.954986	1604.3	1348	1534.6	1814.8	1568.9	1604.3	1498.6	1235	1348	1772.5	1424.2	1534.6		100	100	100	82.5766	78.7176	84.0242	97.6692	90.777	95.6554
High	Mus musculus OX=10090	Q3U1J4	Ddb1	DNA damage-binding protein 1 OS=Mus musculus OX=10090 GN=Ddb1 PE=1 SV=2	126.8	1140	52	53	53	500	-0.36	-0.16	0.2	0.813877	0.937435	0.889141	9207.4	7187.8	8236.9	9735.8	9207.4	7524.2	8173.3	7187.8	6819.4	10071.6	8236.9	7964		100	100	100	83.951	78.0655	90.6329	103.449	89.4596	105.845
High	Mus musculus OX=10090	O88559	Men1	Menin OS=Mus musculus OX=10090 GN=Men1 PE=1 SV=2	67.5	611	19	8	8	17	-0.09	0.03	0.11	0.990228	0.999993	0.9988	296.7	279.1	302	41.6	497.9	296.7	28.3	479.3	279.1	38.5	525.5	302		100	100	100	68.0288	96.2643	94.0681	92.5481	105.543	101.786
High	Mus musculus OX=10090	O09106	Hdac1	Histone deacetylase 1 OS=Mus musculus OX=10090 GN=Hdac1 PE=1 SV=1	55	482	59	25	21	203	-0.11	-0.06	0.05	0.992178	0.995017	0.987921	6043.8	5605.4	5811	5919.2	6043.8	6402.3	5261.3	5778	5605.4	4913.9	5811	6094.9	Phospho [S393(100)]	100	100	100	88.8853	95.6021	87.5529	83.0163	96.1481	95.1986
High	Mus musculus OX=10090	P99027	Rplp2	60S acidic ribosomal protein P2 OS=Mus musculus OX=10090 GN=Rplp2 PE=1 SV=3	11.6	115	96	12	12	273	-0.33	-0.03	0.31	0.861666	0.980344	0.593212	7508.5	5964	7374.1	6888.9	8108.1	7508.5	5964	7277.7	5857.2	6459.4	7517.7	7374.1	Phospho [S17(100); S102(100); S105(100)]	100	100	100	86.5741	89.7584	78.0076	93.7653	92.7184	98.21
High	Mus musculus OX=10090	P98195	Atp9b	Probable phospholipid-transporting ATPase IIB OS=Mus musculus OX=10090 GN=Atp9b PE=1 SV=4	128.9	1146	2	3	3	9	-0.07	0.02	0.1	0.999817	0.999993	0.999286	139.4	132.4	141.4	154.7	102.6	139.4	132.4	94.2	160.7	151.2	106.4	141.4		100	100	100	85.585	91.8129	115.28	97.7376	103.704	101.435
High	Mus musculus OX=10090	Q9D3D0	Ttpal	Alpha-tocopherol transfer protein-like OS=Mus musculus OX=10090 GN=Ttpal PE=1 SV=3	38.8	343	23	5	5	11	0.19	0.56	0.38	0.897694	0.317669	0.901225	57.3	65.2	84.7	57.3	67.4	27.1	78.9	65.2	35.3	90	84.7	31.7		100	100	100	137.696	96.7359	130.258	157.068	125.668	116.974
High	Mus musculus OX=10090	Q8BH04	Pck2	Phosphoenolpyruvate carboxykinase [GTP], mitochondrial OS=Mus musculus OX=10090 GN=Pck2 PE=1 SV=1	70.5	640	52	24	24	342	-0.09	-0.1	-0.01	0.999817	0.986333	0.996583	8304.7	7786.5	7735.3	8433	8304.7	7151.3	7786.5	8789.4	7451.9	7735.3	8554.8	6710.7		100	100	100	92.3337	105.836	104.203	91.7266	103.012	93.8389
High	Mus musculus OX=10090	Q8K1R7	Nek9	Serine/threonine-protein kinase Nek9 OS=Mus musculus OX=10090 GN=Nek9 PE=1 SV=2	107.1	984	37	25	25	95	-0.29	-0.03	0.26	0.829929	0.976904	0.919333	649.4	532.7	636	649.4	765.2	580.5	490.9	668.1	532.7	636	735.6	592.8		100	100	100	75.5929	87.3105	91.7657	97.9366	96.1317	102.119
High	Mus musculus OX=10090	Q91VA6	Poldip2	Polymerase delta-interacting protein 2 OS=Mus musculus OX=10090 GN=Poldip2 PE=1 SV=1	41.8	368	58	14	14	82	-0.2	-0.04	0.16	0.970043	0.994986	0.967619	2250	1958.2	2182.2	2202.1	2562.1	2250	1726.7	2341.1	1958.2	2062	2628.2	2182.2		100	100	100	78.4115	91.3743	87.0311	93.6379	102.58	96.9867
High	Mus musculus OX=10090	Q9EPR2	Pla2g12a	Group XIIA secretory phospholipase A2 OS=Mus musculus OX=10090 GN=Pla2g12a PE=1 SV=2	21.3	192	20	3	3	19	-0.16	-0.01	0.15	0.989147	0.978963	0.999584	38.3	34.3	37.9	136.7	38.3	24	103.3	34.3	23.8	125	37.9	25.6		100	100	100	75.5669	89.5561	99.1667	91.4411	98.9556	106.667
High	Mus musculus OX=10090	Q9JJG9	Noa1	Nitric oxide-associated protein 1 OS=Mus musculus OX=10090 GN=Noa1 PE=1 SV=1	77.3	693	21	9	9	37	-0.04	0.09	0.13	0.990228	0.974548	0.994143	335.8	327.3	358	246.1	640.5	335.8	242.9	662.9	327.3	244	672.7	358		100	100	100	98.6997	103.497	97.4687	99.1467	105.027	106.611
High	Mus musculus OX=10090	Q9D0K2	Oxct1	Succinyl-CoA:3-ketoacid coenzyme A transferase 1, mitochondrial OS=Mus musculus OX=10090 GN=Oxct1 PE=1 SV=1	56	520	64	25	25	662	0.05	-0.17	-0.22	0.958293	0.924447	0.783254	16814	17442.7	14948.6	17360.9	16814	16027.4	18256.9	17442.7	15776.7	14948.6	16592.8	14784.8		100	100	100	105.161	103.739	98.4358	86.105	98.6844	92.247
High	Mus musculus OX=10090	P55012	Slc12a2	Solute carrier family 12 member 2 OS=Mus musculus OX=10090 GN=Slc12a2 PE=1 SV=2	131	1205	30	27	27	126	-0.13	-0.22	-0.1	0.989147	0.742807	0.935884	3409.1	3124.8	2922.6	3335.6	3415.2	3409.1	3026.7	3124.8	3345.1	2877.8	3078.2	2922.6	Phospho [S987(100)]	100	100	100	90.7393	91.4968	98.1227	86.2753	90.1323	85.7294
High	Mus musculus OX=10090	Q8CFE6	Slc38a2	Sodium-coupled neutral amino acid transporter 2 OS=Mus musculus OX=10090 GN=Slc38a2 PE=1 SV=1	55.5	504	16	6	6	30	-0.46	-0.34	0.12	0.408101	0.207832	0.996484	1269.3	924.8	1002.1	724.6	1269.3	2438.8	593.6	924.8	1381.8	458.7	1002.1	1549.2		100	100	100	81.9211	72.8591	56.659	63.3039	78.949	63.523
High	Mus musculus OX=10090	Q8BQ30	Ppp1r18	Phostensin OS=Mus musculus OX=10090 GN=Ppp1r18 PE=1 SV=1	65.6	594	34	16	16	63	-0.14	-0.18	-0.04	0.98545	0.791038	0.951385	1066.5	970.6	944	1066.5	999.1	1545.7	925.5	970.6	1358	944	895.6	1430.9	Phospho [S234(100)]	100	100	100	86.7792	97.1474	87.8566	88.5138	89.6407	92.5729
High	Mus musculus OX=10090	Q8R3V6	Cuedc1	CUE domain-containing protein 1 OS=Mus musculus OX=10090 GN=Cuedc1 PE=2 SV=2	42.8	388	20	5	5	7	-0.76	-0.18	0.57	0.211871	0.893195	0.742255	47.2	27.9	41.6	28.8	47.2	62.1	26.5	27.9	42.2	31	41.6	53.5		100	100	100	92.0139	59.1102	67.9549	107.639	88.1356	86.1514
High	Mus musculus OX=10090	Q5SWD9	Tsr1	Pre-rRNA-processing protein TSR1 homolog OS=Mus musculus OX=10090 GN=Tsr1 PE=1 SV=1	92	803	39	23	23	167	0.25	0.27	0.01	0.597599	0.182611	0.985855	2512.6	2997	3028.1	2512.6	3183.6	2137.5	2997	3358.9	2568	3028.1	3251.1	2399.1		100	100	100	119.279	105.506	120.14	120.517	102.12	112.239
High	Mus musculus OX=10090	Q8R326	Pspc1	Paraspeckle component 1 OS=Mus musculus OX=10090 GN=Pspc1 PE=1 SV=1	58.7	523	53	22	20	139	-0.11	-0.07	0.04	0.990228	0.994259	0.999286	3437.1	3191.8	3274.1	3437.1	3567.2	3381.3	3191.8	3449	3168.4	3261.2	3555	3274.1		100	100	100	92.8632	96.6865	93.7036	94.8823	99.658	96.8296
High	Mus musculus OX=10090	Q62419	Sh3gl1	Endophilin-A2 OS=Mus musculus OX=10090 GN=Sh3gl1 PE=1 SV=1	41.5	368	63	21	21	152	-0.16	-0.03	0.13	0.980946	0.999993	0.979833	1929.6	1725.8	1890.5	2088.3	1929.6	1532.5	1725.8	1751.5	1404.6	2268.4	1890.5	1670.7		100	100	100	82.6414	90.7701	91.6542	108.624	97.9737	109.018
High	Mus musculus OX=10090	Q5SPW0	Vps54	Vacuolar protein sorting-associated protein 54 OS=Mus musculus OX=10090 GN=Vps54 PE=1 SV=1	110.3	977	3	2	2	4	-0.04	0	0.04	0.989147	0.99157	0.97784	37.5	36.5	37.5	46.3	37.5	17.5	46.4	36.5	19.9	55.6	37.5	18.1		100	100	100	100.216	97.3333	113.714	120.086	100	103.429
High	Mus musculus OX=10090	O08609	Mlx	Max-like protein X OS=Mus musculus OX=10090 GN=Mlx PE=1 SV=1	33.3	298	6	2	2	2	0.68	0.8	0.12	0.0754331	0.0379079	0.9988	53	84.7	92.3	28.7		98	46.5		154.5	56.1		151.8		100		100	162.021		157.653	195.47		154.898
High	Mus musculus OX=10090	Q80X50	Ubap2l	Ubiquitin-associated protein 2-like OS=Mus musculus OX=10090 GN=Ubap2l PE=1 SV=1	116.7	1107	47	32	32	265	-0.06	0.06	0.12	0.990228	0.867028	0.976468	4346.9	4173.9	4544.6	4346.9	3707.5	4704.2	4173.9	3613.6	4480.4	4544.6	3492.4	4579.6		100	100	100	96.0202	97.4673	95.2425	104.548	94.1982	97.3513
High	Mus musculus OX=10090	Q99NH2	Pard3	Partitioning defective 3 homolog OS=Mus musculus OX=10090 GN=Pard3 PE=1 SV=2	149	1333	16	15	15	48	0.12	0.19	0.07	0.918733	0.794771	0.994063	755.2	819.4	859	741	755.2	892.9	733.8	819.4	929.4	859	845.3	1004.2		100	100	100	99.0283	108.501	104.088	115.924	111.931	112.465
High	Mus musculus OX=10090	Q8K2V1	Ppp4r1	Serine/threonine-protein phosphatase 4 regulatory subunit 1 OS=Mus musculus OX=10090 GN=Ppp4r1 PE=1 SV=2	106.2	951	38	25	25	88	-0.09	0.24	0.33	0.992178	0.657948	0.798067	707.4	665.3	836.7	707.4	808.7	534.1	665.3	755.5	542.3	836.7	841.2	593.1		100	100	100	94.0486	93.4215	101.535	118.278	104.019	111.047
High	Mus musculus OX=10090	Q9D6K5	Synj2bp; Gm20498; Synj2bp-cox16	Synaptojanin-2-binding protein OS=Mus musculus OX=10090 GN=Synj2bp PE=1 SV=1	15.8	145	43	4	4	21	0.2	0.08	-0.12	0.803366	0.977816	0.889141	333.6	384.2	352.5	260.4	333.6	544.3	299	384.2	582.9	259.3	352.5	544.6		100	100	100	114.823	115.168	107.092	99.5776	105.665	100.055
High	Mus musculus OX=10090	Q3U962	Col5a2	Collagen alpha-2(V) chain OS=Mus musculus OX=10090 GN=Col5a2 PE=1 SV=1	144.9	1497	11	12	12	49	-1.18	-0.39	0.79	1.87002e-06	0.113468	0.00138749	1224.1	539	934.5	1109.4	1587.9	1224.1	539	882.8	534.2	723.7	1174.7	934.5		100	100	100	48.5848	55.5954	43.6402	65.2335	73.9782	76.3418
High	Mus musculus OX=10090	Q9CQA5	Med4	Mediator of RNA polymerase II transcription subunit 4 OS=Mus musculus OX=10090 GN=Med4 PE=2 SV=1	29.8	270	34	8	8	46	-0.06	-0.11	-0.05	0.999817	0.933981	0.948196	896.2	858.1	831.3	896.2	960.2	711.3	858.1	1078.5	796	831.3	1038.7	710.6		100	100	100	95.7487	112.32	111.908	92.7583	108.175	99.9016
High	Mus musculus OX=10090	Q9CQL5	Mrpl18	39S ribosomal protein L18, mitochondrial OS=Mus musculus OX=10090 GN=Mrpl18 PE=1 SV=1	20.7	180	24	4	4	11	0.08	0.06	-0.02	0.96386	0.994259	0.966143	265.8	280.2	276.3	243	265.8	494.6	234.3	280.2	404.1	276.3	267.5	420.5		100	100	100	96.4198	105.418	81.7024	113.704	100.64	85.0182
High	Mus musculus OX=10090	Q8R0F6	Ilkap	Integrin-linked kinase-associated serine/threonine phosphatase 2C OS=Mus musculus OX=10090 GN=Ilkap PE=1 SV=1	42.7	392	38	11	11	33	-0.49	-0.26	0.22	0.287924	0.59249	0.955636	480.4	342.7	400.1	480.4	378.5	785.5	342.7	315.8	606	400.1	335.7	721.2		100	100	100	71.3364	83.4346	77.1483	83.2848	88.6922	91.8141
High	Mus musculus OX=10090	Q9WV80	Snx1	Sorting nexin-1 OS=Mus musculus OX=10090 GN=Snx1 PE=1 SV=1	58.9	522	42	21	19	130	-0.15	-0.04	0.1	0.985333	0.994259	0.985855	1604.3	1447.8	1555.9	1604.3	1972.2	886.3	1447.8	1741	805.4	1555.9	1870.2	914.8		100	100	100	90.245	88.2771	90.8722	96.9831	94.8281	103.216
High	Mus musculus OX=10090	Q8VCE2	Gpn1	GPN-loop GTPase 1 OS=Mus musculus OX=10090 GN=Gpn1 PE=1 SV=1	41.6	372	33	9	9	31	-0.11	-0.03	0.08	0.989147	0.992345	0.9988	341.5	316.7	335	197	343.4	341.5	190.7	316.7	348.9	236.1	335	359.7		100	100	100	96.802	92.2248	102.167	119.848	97.5539	105.329
High	Mus musculus OX=10090	Q8BR65	Suds3	Sin3 histone deacetylase corepressor complex component SDS3 OS=Mus musculus OX=10090 GN=Suds3 PE=1 SV=1	38.1	328	18	5	5	9	-0.24	-0.36	-0.12	0.94561	0.359601	0.903493	370.5	313.5	288.2	418.8	240.9	370.5	354.5	281.3	313.5	288.2	229	356.7		100	100	100	84.6466	116.77	84.6154	68.8157	95.0602	96.2753
High	Mus musculus OX=10090	Q8K2C7	Os9	Protein OS-9 OS=Mus musculus OX=10090 GN=Os9 PE=1 SV=2	76.1	672	27	14	14	30	-0.29	0.03	0.31	0.882702	0.994986	0.84421	814	668	828.8	814	677.9	944.5	586.8	668	672.7	828.8	779	947.4		100	100	100	72.0885	98.5396	71.2229	101.818	114.914	100.307
High	Mus musculus OX=10090	Q8BP27	Sfr1	Swi5-dependent recombination DNA repair protein 1 homolog OS=Mus musculus OX=10090 GN=Sfr1 PE=1 SV=2	35.2	319	25	9	9	61	0.05	-0.04	-0.1	0.965441	0.978126	0.91703	339.2	352.3	329.8	448.3	339.2	247	457.6	263.3	352.3	528.4	280.8	329.8		100	100	100	102.075	77.6238	142.632	117.867	82.783	133.522
High	Mus musculus OX=10090	P97480	Eya3	Eyes absent homolog 3 OS=Mus musculus OX=10090 GN=Eya3 PE=1 SV=2	55.9	510	10	3	3	16	0	0.28	0.28	0.989147	0.887106	0.970804	57.8	57.9	70.4	57.8	182.1	46.6	57.9	171.4	48.6	70.4	166.5	49.3		100	100	100	100.173	94.1241	104.292	121.799	91.4333	105.794
High	Mus musculus OX=10090	Q505B7	Zbtb8os	Protein archease OS=Mus musculus OX=10090 GN=Zbtb8os PE=1 SV=2	19.7	168	42	6	6	36	-0.01	0.04	0.05	0.989147	0.994986	0.983247	256.9	255.9	264.1	272.4	223.3	256.9	255.9	262.2	242	297.3	246.7	264.1		100	100	100	93.9427	117.421	94.2001	109.141	110.479	102.803
High	Mus musculus OX=10090	Q8C0I1	Agps	Alkyldihydroxyacetonephosphate synthase, peroxisomal OS=Mus musculus OX=10090 GN=Agps PE=1 SV=1	71.6	645	44	22	22	135	0.08	-0.05	-0.13	0.9549	0.999993	0.917399	3666	3864.2	3530.7	3251.5	4138.4	3666	3414.1	4472.4	3864.2	2993.4	4270.6	3530.7		100	100	100	105.001	108.071	105.406	92.0621	103.194	96.3093
High	Mus musculus OX=10090	Q8C5W3	Tbcel	Tubulin-specific chaperone cofactor E-like protein OS=Mus musculus OX=10090 GN=Tbcel PE=1 SV=1	48	424	38	9	9	37	-0.11	-0.02	0.09	0.989147	0.992345	0.9988	254.8	236.4	251.1	321.3	192.6	254.8	323.6	167.9	236.4	392.4	185.6	251.1		100	100	100	100.716	87.1755	92.7786	122.129	96.3655	98.5479
High	Mus musculus OX=10090	Q1HFZ0	Nsun2	tRNA (cytosine(34)-C(5))-methyltransferase OS=Mus musculus OX=10090 GN=Nsun2 PE=1 SV=2	85.4	757	69	45	45	386	-0.73	-0.27	0.45	0.0296544	0.492943	0.250806	4532.2	2737.3	3748.1	4532.2	4857.5	4079.8	2737.3	3142.4	2695.3	3580.5	4151.9	3748.1		100	100	100	60.3967	64.6917	66.0645	79.0014	85.474	91.8697
High	Mus musculus OX=10090	Q8C1B1	Camsap2	Calmodulin-regulated spectrin-associated protein 2 OS=Mus musculus OX=10090 GN=Camsap2 PE=1 SV=3	164.2	1461	11	13	13	22	0.17	0.36	0.19	0.882702	0.534133	0.976811	248.1	279.6	318	248.1	115.3	287.5	279.6	143.2	340.5	348.6	134.6	318		100	100	100	112.696	124.198	118.435	140.508	116.739	110.609
High	Mus musculus OX=10090	Q80UZ2	Sdad1	Protein SDA1 homolog OS=Mus musculus OX=10090 GN=Sdad1 PE=1 SV=1	79.5	687	29	15	15	86	0.07	0.05	-0.03	0.95071	0.954536	0.976468	2092.4	2201.9	2162.9	1475.2	2126.4	2092.4	1347.2	2201.9	2317.7	1594.8	2328.9	2162.9	Phospho [S585(100)]	100	100	100	91.3232	103.551	110.768	108.107	109.523	103.369
High	Mus musculus OX=10090	P55264	Adk	Adenosine kinase OS=Mus musculus OX=10090 GN=Adk PE=1 SV=2	40.1	361	62	22	22	204	0.29	0.31	0.03	0.48284	0.20211	0.980457	1055.3	1286.1	1310.6	1315.9	920.1	1055.3	1286.1	989.3	1386.7	1533	942.1	1310.6		100	100	100	97.7354	107.521	131.403	116.498	102.391	124.192
High	Mus musculus OX=10090	Q8K4Q0	Rptor	Regulatory-associated protein of mTOR OS=Mus musculus OX=10090 GN=Rptor PE=1 SV=1	149.4	1335	22	22	22	63	-0.07	-0.02	0.05	0.999817	0.994252	0.985739	726.3	692.1	718.3	431.8	739	726.3	444.6	692.1	692.1	513.6	718.3	731.2	Phospho [S863(100)]	100	100	100	102.964	93.6536	95.2912	118.944	97.1989	100.675
High	Mus musculus OX=10090	P06869	Plau	Urokinase-type plasminogen activator OS=Mus musculus OX=10090 GN=Plau PE=1 SV=1	48.2	433	13	4	4	10	-0.27	0.08	0.35	0.905463	0.992345	0.879764	236.4	196.2	249.9	236.4	24.3	348.9	196.2	18.3	286	249.9	24.4	366.4		100	100	100	82.9949	75.3086	81.9719	105.711	100.412	105.016
High	Mus musculus OX=10090	Q9CPQ1	Cox6c	Cytochrome c oxidase subunit 6C OS=Mus musculus OX=10090 GN=Cox6c PE=1 SV=3	8.5	76	47	7	7	46	0.09	0.04	-0.05	0.943788	0.948067	0.973879	2811.1	2985.1	2887.4	3479.5	2811.1	2616.6	4444.7	2985.1	2484.4	3433.5	2887.4	2388.7		100	100	100	127.74	106.19	94.9476	98.678	102.714	91.2902
High	Mus musculus OX=10090	Q9D8M4	Rpl7l1	60S ribosomal protein L7-like 1 OS=Mus musculus OX=10090 GN=Rpl7l1 PE=1 SV=1	28.5	246	43	10	10	85	-1.16	-0.32	0.84	1.189e-05	0.292624	0.000142611	2497	1119.3	2001.8	1951.5	2497	3485.2	693.6	1119.3	1489	1389.6	2001.8	2912.9		100	100	100	35.5419	44.8258	42.7235	71.2068	80.1682	83.5791
High	Mus musculus OX=10090	Q8BJL0	Smarcal1	SWI/SNF-related matrix-associated actin-dependent regulator of chromatin subfamily A-like protein 1 OS=Mus musculus OX=10090 GN=Smarcal1 PE=1 SV=1	100.8	910	14	9	9	17	-0.03	0.18	0.21	0.989147	0.927809	0.976811	216.1	212.2	245	210.3	250.3	216.1	212.2	247.2	212	245	266.8	233.3		100	100	100	100.903	98.7615	98.1027	116.5	106.592	107.959
High	Mus musculus OX=10090	P97770	Thumpd3	THUMP domain-containing protein 3 OS=Mus musculus OX=10090 GN=Thumpd3 PE=1 SV=1	56.4	505	36	16	16	66	0.29	0.28	-0.01	0.492985	0.571659	0.95608	588.3	717.6	712.2	682.7	405.8	588.3	747.1	433.2	717.6	841.6	454.7	712.2		100	100	100	109.433	106.752	121.979	123.275	112.05	121.061
High	Mus musculus OX=10090	Q9EPJ9	Arfgap1	ADP-ribosylation factor GTPase-activating protein 1 OS=Mus musculus OX=10090 GN=Arfgap1 PE=1 SV=2	45.3	414	44	14	14	82	-0.24	-0.03	0.21	0.940362	0.994986	0.937861	1648.8	1395	1610.6	1510.6	1888.1	1648.8	1347.2	1692.8	1395	1401.7	1821.5	1610.6		100	100	100	89.1831	89.6563	84.607	92.7909	96.4726	97.6832
High	Mus musculus OX=10090	Q9D1Q6	Erp44	Endoplasmic reticulum resident protein 44 OS=Mus musculus OX=10090 GN=Erp44 PE=1 SV=1	46.8	406	55	22	21	158	-0.34	-0.22	0.11	0.853488	0.783632	0.976811	5315.8	4212.3	4554.4	4870.1	5940	5315.8	4212.3	4940.2	4144.5	4081.8	5436	4554.4		100	100	100	86.4931	83.1684	77.9657	83.8135	91.5152	85.6767
High	Mus musculus OX=10090	Q99JX4	Eif3m	Eukaryotic translation initiation factor 3 subunit M OS=Mus musculus OX=10090 GN=Eif3m PE=1 SV=1	42.5	374	70	21	21	199	-0.43	0.12	0.55	0.523078	0.697202	0.035049	4003.4	2973.5	4345.9	4003.4	4747	3571.8	2973.5	3278	2733.2	4464.8	4345.9	3763.6		100	100	100	74.2744	69.0541	76.5216	111.525	91.5505	105.37
High	Mus musculus OX=10090	P51125	Cast	Calpastatin OS=Mus musculus OX=10090 GN=Cast PE=1 SV=2	84.9	788	63	32	32	195	0.19	0.06	-0.13	0.763353	0.946353	0.889141	1742.7	1983.3	1815.3	1929.4	1518.2	1742.7	1983.3	2004.8	1977.7	2113.1	1679.9	1815.3	Phospho [S219(100)]	100	100	100	102.794	132.051	113.485	109.521	110.651	104.166
High	Mus musculus OX=10090	Q9CQ36	Pole4	DNA polymerase epsilon subunit 4 OS=Mus musculus OX=10090 GN=Pole4 PE=1 SV=1	12.2	118	42	3	3	23	-0.3	0.16	0.45	0.937238	0.949855	0.733281	186.5	152	207.8	186.5	226.8	129.1	152	215.3	130.9	207.8	233.1	139.1		100	100	100	81.5013	94.9295	101.394	111.421	102.778	107.746
High	Mus musculus OX=10090	Q8K0H5	Taf10	Transcription initiation factor TFIID subunit 10 OS=Mus musculus OX=10090 GN=Taf10 PE=1 SV=1	21.8	218	35	6	6	19	-0.06	-0.01	0.05	0.997482	0.992345	0.985855	477.9	458.7	474	571.8	458.8	477.9	631.3	448.9	458.7	631	469.5	474		100	100	100	110.406	97.8422	95.9824	110.353	102.332	99.1839
High	Mus musculus OX=10090	Q8CC21	Ttc19	Tetratricopeptide repeat protein 19, mitochondrial OS=Mus musculus OX=10090 GN=Ttc19 PE=1 SV=1	41.2	365	16	4	4	9	0.02	0.01	-0.02	0.977983	0.994356	0.955793	181.8	184.9	182.6	211.1	157.1	181.8	224.6	162.4	184.9	207.6	182.6	176.1		100	100	100	106.395	103.374	101.705	98.342	116.232	96.8647
High	Mus musculus OX=10090	P70429	Evl	Ena/VASP-like protein OS=Mus musculus OX=10090 GN=Evl PE=1 SV=2	44.3	414	18	6	6	8	-0.05	-0.11	-0.06	0.996495	0.949855	0.954986	51.4	49.7	47.6		272.4	9.7		218.1	11.3		225.6	10.1			100	100		80.0661	116.495		82.8194	104.124
High	Mus musculus OX=10090	Q8BTX9	Hsdl1	Inactive hydroxysteroid dehydrogenase-like protein 1 OS=Mus musculus OX=10090 GN=Hsdl1 PE=1 SV=1	36.8	330	21	6	6	24	0.3	0.24	-0.06	0.470639	0.678094	0.919333	628.3	771.6	740.3	720.8	625.3	628.3	791.9	771.6	726.2	803.2	740.3	668.5		100	100	100	109.864	123.397	115.582	111.432	118.391	106.398
High	Mus musculus OX=10090	Q9CY52	Thg1l	Probable tRNA(His) guanylyltransferase OS=Mus musculus OX=10090 GN=Thg1l PE=1 SV=1	34.9	298	25	5	5	20	-0.29	0.06	0.35	0.905463	0.994986	0.889141	220.3	179.6	229.5	220.3	220.6	175.8	179.6	200.9	165.6	235.4	229.5	197.9		100	100	100	81.5252	91.0698	94.198	106.854	104.034	112.571
High	Mus musculus OX=10090	Q9EST3	Eif4enif1	Eukaryotic translation initiation factor 4E transporter OS=Mus musculus OX=10090 GN=Eif4enif1 PE=1 SV=2	107.9	983	14	9	9	21	0.2	0.26	0.05	0.867038	0.838931	0.98892	112	128.9	133.7	33.5	291.4	112	23.3	351.4	128.9	35.6	333.9	133.7		100	100	100	69.5522	120.59	115.089	106.269	114.585	119.375
High	Mus musculus OX=10090	P15920	Atp6v0a2	V-type proton ATPase 116 kDa subunit a isoform 2 OS=Mus musculus OX=10090 GN=Atp6v0a2 PE=1 SV=2	98.1	856	16	12	11	36	-0.11	-0.35	-0.23	0.989147	0.213588	0.54266	609.9	563.2	479.6	609.9	365.9	615.7	563.2	387.3	613.8	479.6	347.1	557.8		100	100	100	92.343	105.849	99.6914	78.6358	94.862	90.5961
High	Mus musculus OX=10090	Q9EPK2	Rp2h; Rp2	Protein XRP2 OS=Mus musculus OX=10090 GN=Rp2 PE=1 SV=3	39.4	347	16	6	6	23	-0.24	-0.2	0.04	0.940362	0.835802	0.983247	398.9	338	347.4	857.9	398.9	300	784.3	338	260.5	720.4	347.4	287.2		100	100	100	91.4209	84.733	86.8333	83.9725	87.0895	95.7333
High	Mus musculus OX=10090	P25233	Ndn	Necdin OS=Mus musculus OX=10090 GN=Ndn PE=1 SV=1	36.8	325	6	2	2	3	-0.33	-0.03	0.3	0.9549	0.977816	0.979833	15.7	12.5	15.4	25	9.9		20.9	7.5		24.6	9.6			100	100		83.6	75.7576		98.4	96.9697
High	Mus musculus OX=10090	Q61211	Eif2d	Eukaryotic translation initiation factor 2D OS=Mus musculus OX=10090 GN=Eif2d PE=1 SV=3	62.8	570	57	20	20	65	0.02	0.24	0.22	0.980177	0.57141	0.954473	876.7	892	1038.2	876.7	1178.1	737.1	892	1049.6	733.4	1038.2	1194.3	798.7		100	100	100	101.745	89.0926	99.498	118.421	101.375	108.357
High	Mus musculus OX=10090	P38532	Hsf1	Heat shock factor protein 1 OS=Mus musculus OX=10090 GN=Hsf1 PE=1 SV=2	57.2	525	19	6	6	14	0.4	0.46	0.06	0.503998	0.655861	0.980457	30.4	40	41.7	20.7		44.5	24.6		65.1	30.5		57	Phospho [S314(100); T323(99.3)]	100		100	118.841		146.292	147.343		128.09
High	Mus musculus OX=10090	Q3UMG5	Lrch2	Leucine-rich repeat and calponin homology domain-containing protein 2 OS=Mus musculus OX=10090 GN=Lrch2 PE=2 SV=2	84.9	773	25	12	11	40	0.16	0.14	-0.02	0.856682	0.933916	0.955636	646.8	721.5	712	621	801.8	646.8	626.6	721.5	723	734.5	712	662.2		100	100	100	100.902	89.985	111.781	118.277	88.8002	102.381
High	Mus musculus OX=10090	Q7TNG5	Eml2	Echinoderm microtubule-associated protein-like 2 OS=Mus musculus OX=10090 GN=Eml2 PE=1 SV=1	70.7	649	12	6	5	16	0.22	0.31	0.09	0.828717	0.8669	0.980457	20.8	24.2	25.8	19.9	20.8	24	24.2	23	32.3	25.2	25.8	27.9		100	100	100	121.608	110.577	134.583	126.633	124.038	116.25
High	Mus musculus OX=10090	Q64311	Ntan1	Protein N-terminal asparagine amidohydrolase OS=Mus musculus OX=10090 GN=Ntan1 PE=1 SV=3	34.6	310	51	10	10	21	0.17	0.34	0.16	0.866152	0.655696	0.995058	168.1	189.7	212.2	42.5	168.1	227.8	36.1	189.7	313.9	64.2	212.2	287.5		100	100	100	84.9412	112.849	137.796	151.059	126.234	126.207
High	Mus musculus OX=10090	Q8BN78	Zbtb33	Transcriptional regulator Kaiso OS=Mus musculus OX=10090 GN=Zbtb33 PE=1 SV=1	74	671	11	5	5	8	-0.82	-0.45	0.37	0.0636353	0.311076	0.914975	94.5	53.6	69.2	94.5	154.2	68.9	53.6	97	29.2	69.2	128.7	42.9		100	100	100	56.7196	62.9053	42.3803	73.2275	83.463	62.2642
High	Mus musculus OX=10090	Q8BMK1	Mettl2	Methyltransferase-like protein 2 OS=Mus musculus OX=10090 GN=Mettl2 PE=2 SV=2	43.9	389	19	5	5	12	-0.01	0.06	0.08	0.988498	0.994986	0.98839	178.5	176.7	186.2	207.8	135.6	178.5	234.7	176.7	162.4	233.9	154.7	186.2		100	100	100	112.945	130.31	90.9804	112.56	114.086	104.314
High	Mus musculus OX=10090	Q99J45	Nrbp1	Nuclear receptor-binding protein OS=Mus musculus OX=10090 GN=Nrbp1 PE=1 SV=1	59.8	535	31	12	12	86	-0.08	0.29	0.37	0.995199	0.47144	0.68851	705.3	666.6	859.5	705.3	937.3	428.9	666.6	862.9	509	859.5	972.7	468.4		100	100	100	94.513	92.0623	118.676	121.863	103.777	109.21
High	Mus musculus OX=10090	Q9WUH1	Tmem115	Transmembrane protein 115 OS=Mus musculus OX=10090 GN=Tmem115 PE=1 SV=1	38.1	350	12	3	3	13	0.07	0.15	0.08	0.973388	0.974548	0.989099	49.7	52.3	55.3		32	77.3		35.1	78		39.8	76.9			100	100		109.688	100.906		124.375	99.4825
High	Mus musculus OX=10090	A2A8L1	Chd5	Chromodomain-helicase-DNA-binding protein 5 OS=Mus musculus OX=10090 GN=Chd5 PE=1 SV=1	222.4	1946	13	21	8	122	0.03	-0.04	-0.07	0.980863	0.974548	0.935884	502.9	512.9	489.4	681.4	502.9	374.4	645.6	512.9	375.8	667.9	489.4	361.2		100	100	100	94.7461	101.988	100.374	98.0188	97.3156	96.4744
High	Mus musculus OX=10090	Q9CXL3	3110082I17Rik	Uncharacterized protein C7orf50 homolog OS=Mus musculus OX=10090 PE=1 SV=3	22.2	195	25	5	5	24	-0.24	-0.28	-0.04	0.898585	0.504678	0.954986	494.9	418.5	406.7	494.9	548.6	178.2	418.5	526	173.3	406.7	516.7	190.5		100	100	100	84.5625	95.8804	97.2503	82.1782	94.1852	106.902
High	Mus musculus OX=10090	Q69ZS0	Pdzrn3	E3 ubiquitin-protein ligase PDZRN3 OS=Mus musculus OX=10090 GN=Pdzrn3 PE=1 SV=3	119.3	1063	9	7	7	9	-0.18	0.38	0.55	0.990228	0.731788	0.810726	24.3	21.5	31.6	51.7		11.5	52.5		8.8	73.4		13.6		100		100	101.547		76.5217	141.973		118.261
High	Mus musculus OX=10090	O08848	Trove2	60 kDa SS-A/Ro ribonucleoprotein OS=Mus musculus OX=10090 GN=Trove2 PE=1 SV=1	60.1	538	46	21	21	132	-0.13	0.04	0.17	0.989147	0.992345	0.976811	941	862.8	969	948.2	941	636.5	1099.5	862.8	692	1108.1	969	744.1		100	100	100	115.957	91.6897	108.72	116.864	102.976	116.905
High	Mus musculus OX=10090	A2A690	Tanc2	Protein TANC2 OS=Mus musculus OX=10090 GN=Tanc2 PE=1 SV=1	220.1	1994	14	23	23	57	-0.23	0.11	0.34	0.950974	0.924249	0.68851	1218.5	1039	1312.3	1218.5	1502.7	966.4	1039	1246.6	842.4	1312.3	1381.1	1071.1		100	100	100	85.2688	82.9573	87.1689	107.698	91.9079	110.834
High	Mus musculus OX=10090	Q8BKH7	Mapkap1	Target of rapamycin complex 2 subunit MAPKAP1 OS=Mus musculus OX=10090 GN=Mapkap1 PE=1 SV=1	59	522	3	2	2	3	0.19	0.18	-0.01	0.897424	0.974548	0.964255	36.4	41.5	41.1	38.2		34.6	43.8		39.2	45.4		37.3		100		100	114.66		113.295	118.848		107.803
High	Mus musculus OX=10090	Q6NSR3	Adck2	Uncharacterized aarF domain-containing protein kinase 2 OS=Mus musculus OX=10090 GN=Adck2 PE=2 SV=1	68.6	617	7	3	3	5	0.01	0.17	0.16	0.984227	0.974548	0.999286	35.5	35.8	40	10.7	117.5		11	116.4		12.7	125.7			100	100		102.804	99.0638		118.692	106.979
High	Mus musculus OX=10090	Q9D024	Ccdc47	Coiled-coil domain-containing protein 47 OS=Mus musculus OX=10090 GN=Ccdc47 PE=1 SV=2	55.8	483	48	20	20	220	-0.04	-0.15	-0.11	0.989147	0.933981	0.937861	4143.3	4025.3	3737.6	4143.3	3862.5	4638.3	4025.3	3941	4959.6	3321.2	3737.6	4563.3		100	100	100	97.152	102.032	106.927	80.1583	96.7663	98.383
High	Mus musculus OX=10090	Q8BQZ5	Cpsf4	Cleavage and polyadenylation specificity factor subunit 4 OS=Mus musculus OX=10090 GN=Cpsf4 PE=2 SV=1	23.6	211	26	4	4	19	0.1	-0.08	-0.18	0.940362	0.954536	0.757601	210	225.3	199.3	264.4	210	199.7	239.8	201.7	225.3	198.7	199.3	203.1		100	100	100	90.6959	96.0476	112.819	75.1513	94.9048	101.703
High	Mus musculus OX=10090	P70318	Tial1	Nucleolysin TIAR OS=Mus musculus OX=10090 GN=Tial1 PE=1 SV=1	43.4	392	48	15	11	137	-0.39	-0.12	0.27	0.71433	0.971182	0.857818	3227.4	2469.4	2977.6	3227.4	4575	3190.8	2469.4	3121.1	2249	2848.9	4105.2	2977.6		100	100	100	76.5136	68.2208	70.4839	88.2723	89.7311	93.3183
High	Mus musculus OX=10090	Q923B1	Dbr1	Lariat debranching enzyme OS=Mus musculus OX=10090 GN=Dbr1 PE=1 SV=2	62.3	550	37	14	14	47	-0.22	-0.15	0.07	0.952817	0.89832	0.99539	455.7	391.3	410.9	467.3	455.7	204.4	405.3	391.3	191.3	458.7	410.9	234		100	100	100	86.7323	85.8679	93.591	98.1596	90.169	114.481
High	Mus musculus OX=10090	P48453	Ppp3cb	Serine/threonine-protein phosphatase 2B catalytic subunit beta isoform OS=Mus musculus OX=10090 GN=Ppp3cb PE=1 SV=2	59.1	525	27	10	2	73	0.17	0.21	0.04	0.929069	0.952593	0.979833	48.5	54.8	56.1	48.5	72.2	22.1	54.8	58.3	17.2	56.1	63.6	22.7		100	100	100	112.99	80.7479	77.8281	115.67	88.0886	102.715
High	Mus musculus OX=10090	Q9JIK9	Mrps34	28S ribosomal protein S34, mitochondrial OS=Mus musculus OX=10090 GN=Mrps34 PE=1 SV=1	25.8	218	44	8	8	22	-0.04	-0.01	0.03	0.990228	0.992345	0.980457	574.8	559.9	570.1	692.3	100.5	574.8	670.3	104.1	559.9	700.8	98.2	570.1		100	100	100	96.8222	103.582	97.4078	101.228	97.7114	99.1823
High	Mus musculus OX=10090	Q62245	Sos1	Son of sevenless homolog 1 OS=Mus musculus OX=10090 GN=Sos1 PE=1 SV=2	150.8	1319	10	12	12	28	-0.02	-0.03	0	0.989147	0.992345	0.976468	406.8	399.9	398.9	302.5	675.5	406.8	275.4	611.7	399.9	336.7	608.3	398.9		100	100	100	91.0413	90.5551	98.3038	111.306	90.0518	98.058
High	Mus musculus OX=10090	Q99PL5	Rrbp1	Ribosome-binding protein 1 OS=Mus musculus OX=10090 GN=Rrbp1 PE=1 SV=2	172.8	1605	81	112	111	830	0.11	-0.16	-0.27	0.929872	0.933916	0.632007	23657.5	25470.8	21117.5	24802.2	18884.8	23657.5	28813.2	21573	25470.8	21117.5	18407.2	22492.1		100	100	100	116.172	114.235	107.665	85.1437	97.471	95.0739
High	Mus musculus OX=10090	Q9CZ44	Nsfl1c	NSFL1 cofactor p47 OS=Mus musculus OX=10090 GN=Nsfl1c PE=1 SV=1	40.7	370	59	18	18	187	-0.28	-0.03	0.25	0.876162	0.992605	0.937861	931.9	767.5	912.1	922.6	931.9	999.5	731.1	767.5	928.7	912.1	817.7	1004.2	Phospho [S114(100); S176(100)]	100	100	100	79.2434	82.3586	92.9165	98.8619	87.7455	100.47
High	Mus musculus OX=10090	Q3V3R1	Mthfd1l	Monofunctional C1-tetrahydrofolate synthase, mitochondrial OS=Mus musculus OX=10090 GN=Mthfd1l PE=1 SV=2	105.7	977	70	55	54	610	0.11	0	-0.11	0.931618	0.973844	0.954986	19746.6	21241.4	19691.6	19978.5	19746.6	17728.9	22021.4	21241.4	18779.8	19691.6	20400.6	17028.5		100	100	100	110.225	107.57	105.928	98.564	103.312	96.0494
High	Mus musculus OX=10090	Q60989	Xiap	E3 ubiquitin-protein ligase XIAP OS=Mus musculus OX=10090 GN=Xiap PE=1 SV=2	56	496	18	5	5	8	-0.08	0.37	0.45	0.999817	0.660843	0.76945	79	74.8	101.9	79	100.9	78.3	74.8	94.3	71.2	134.3	101.9	76.9		100	100	100	94.6835	93.4589	90.9323	170	100.991	98.212
High	Mus musculus OX=10090	Q9DC53	Cpne8	Copine-8 OS=Mus musculus OX=10090 GN=Cpne8 PE=2 SV=3	64.6	577	15	6	5	27	-0.03	0.34	0.37	0.989147	0.841267	0.954986	31	30.4	39.2	19.6	31	88.8	16	30.4	84.5	13.2	39.2	109.4		100	100	100	81.6327	98.0645	95.1577	67.3469	126.452	123.198
High	Mus musculus OX=10090	Q9WV86	Katna1	Katanin p60 ATPase-containing subunit A1 OS=Mus musculus OX=10090 GN=Katna1 PE=1 SV=1	55.9	491	26	9	6	24	0	0.18	0.18	0.988498	0.940643	0.985855	191.5	191.5	216.7	191.5	297.4	46.9	191.5	276	65.2	216.7	289.4	65.5		100	100	100	100	92.8043	139.019	113.159	97.31	139.659
High	Mus musculus OX=10090	Q921H8	Acaa1a	3-ketoacyl-CoA thiolase A, peroxisomal OS=Mus musculus OX=10090 GN=Acaa1a PE=1 SV=1	43.9	424	61	19	19	193	0.06	-0.05	-0.11	0.9549	0.999993	0.93566	4094.1	4256.5	3947.8	3838.9	4137.4	4094.1	3859.4	4474.3	4256.5	3593.9	4162.6	3947.8		100	100	100	100.534	108.143	103.967	93.618	100.609	96.4266
High	Mus musculus OX=10090	Q91WE2	Fam192a	PSME3-interacting protein OS=Mus musculus OX=10090 GN=Fam192a PE=1 SV=1	28.7	254	26	7	7	14	-0.22	0.22	0.44	0.968802	0.882806	0.710797	130.7	112.3	152.7	207.9	22.2	130.7	196	23.8	112.3	194.2	26.1	152.7		100	100	100	94.2761	107.207	85.922	93.4103	117.568	116.832
High	Mus musculus OX=10090	Q3UDW8	Hgsnat	Heparan-alpha-glucosaminide N-acetyltransferase OS=Mus musculus OX=10090 GN=Hgsnat PE=1 SV=2	72.5	656	6	3	3	3	-0.16	-0.09	0.07	0.989147	0.952483	0.979966	31.3	28	29.4	82.6	12.3	31.3	62.8	8.3	28	84.9	10.1	29.4		100	100	100	76.0291	67.4797	89.4569	102.785	82.1138	93.9297
High	Mus musculus OX=10090	P47930	Fosl2	Fos-related antigen 2 OS=Mus musculus OX=10090 GN=Fosl2 PE=1 SV=2	35.3	326	25	6	6	31	0.19	0.1	-0.08	0.807797	0.945652	0.889141	854.5	972.7	917	1300.5	513.8	854.5	1265.3	523.3	972.7	1125	505.9	917		100	100	100	97.2933	101.849	113.833	86.5052	98.4624	107.314
High	Mus musculus OX=10090	Q8C525	Mb21d2	Protein MB21D2 OS=Mus musculus OX=10090 GN=Mb21d2 PE=1 SV=1	48.4	428	15	5	5	11	0.2	0.48	0.28	0.881292	0.267931	0.954473	120.4	138.5	167.8	102	237.1	120.4	99.9	218.6	138.5	147	269.1	167.8		100	100	100	97.9412	92.1974	115.033	144.118	113.496	139.369
High	Mus musculus OX=10090	Q63871	Polr2k	DNA-directed RNA polymerases I, II, and III subunit RPABC4 OS=Mus musculus OX=10090 GN=Polr2k PE=3 SV=2	7	58	43	2	2	5	-0.16	-0.02	0.14	0.98337	0.992605	0.994143	136.6	122.2	134.5		177.9	104.9		142	105.1		159.8	113.3			100	100		79.8201	100.191		89.8257	108.008
High	Mus musculus OX=10090	Q9CYL5	Glipr2	Golgi-associated plant pathogenesis-related protein 1 OS=Mus musculus OX=10090 GN=Glipr2 PE=1 SV=3	17.1	154	75	10	10	46	-0.05	-0.16	-0.11	0.990973	0.838213	0.854781	1134	1094	1016.5	1532.1	1134	1011.7	1493.3	1094	970.8	1325	1016.5	928.5		100	100	100	97.4675	96.4727	95.9573	86.4826	89.6384	91.7762
High	Mus musculus OX=10090	P54227	Stmn1	Stathmin OS=Mus musculus OX=10090 GN=Stmn1 PE=1 SV=2	17.3	149	74	15	15	141	-0.41	-0.13	0.27	0.559798	0.907823	0.864308	1350.9	1019.6	1233.2	1443.7	1107.9	1350.9	1072.3	876.6	1019.6	1345.3	1039.7	1233.2	Phospho [S25(100); S38(100)]	100	100	100	74.2744	79.1227	75.4756	93.1842	93.8442	91.2873
High	Mus musculus OX=10090	Q9DBN9	Ddx59	Probable ATP-dependent RNA helicase DDX59 OS=Mus musculus OX=10090 GN=Ddx59 PE=1 SV=1	68.2	619	7	3	3	5	-0.56	-0.42	0.14	0.662003	0.418084	0.998265	19.6	13.3	14.6	11.9	32.3		9.1	19.3		9.3	22.9			100	100		76.4706	59.7523		78.1513	70.8978
High	Mus musculus OX=10090	Q811Q9	Pcyt1b	Choline-phosphate cytidylyltransferase B OS=Mus musculus OX=10090 GN=Pcyt1b PE=1 SV=2	41.9	369	25	8	2	31	-0.62	-0.17	0.46	0.549009	0.91877	0.920011	19.8	12.9	17.7	11.6		33.8	5.8		28.7	8.6		36.3	Phospho [S315(100)]	100		100	50		84.9112	74.1379		107.396
High	Mus musculus OX=10090	Q3UTD9	2810008M24Rik; Smim15; LOC102642197	Small integral membrane protein 15 OS=Mus musculus OX=10090 GN=Smim15 PE=1 SV=1	8.6	74	26	2	2	2	-0.03	-0.3	-0.27	0.989147	0.627158	0.477927	99.3	97.4	80.8	153.6		64.2	150.3		63.1	116.5		56.1		100		100	97.8516		98.2866	75.8464		87.3832
High	Mus musculus OX=10090	Q9ESN6	Trim2	Tripartite motif-containing protein 2 OS=Mus musculus OX=10090 GN=Trim2 PE=1 SV=1	81.4	744	12	7	6	13	0.17	0.19	0.02	0.82702	0.924249	0.97784	213.5	240.7	243.3	244.9	213.5	35.3	244.4	240.7	31.6	303.9	243.3	32.9		100	100	100	99.7958	112.74	89.5184	124.091	113.958	93.2011
High	Mus musculus OX=10090	O70405	Ulk1	Serine/threonine-protein kinase ULK1 OS=Mus musculus OX=10090 GN=Ulk1 PE=1 SV=1	112.4	1051	5	3	3	5	-0.45	-0.07	0.38	0.807797	0.96763	0.954986	33.4	24.5	31.8	22.7	33.4	99	19.4	24.5	76.3	26	31.8	111.7		100	100	100	85.4626	73.3533	77.0707	114.537	95.2096	112.828
High	Mus musculus OX=10090	Q99JN2	Klhl22	Kelch-like protein 22 OS=Mus musculus OX=10090 GN=Klhl22 PE=1 SV=1	71.6	634	24	10	10	36	0.08	0.21	0.13	0.9549	0.83675	0.988833	465.7	492.4	537.3	321	781.9	465.7	302.3	872.8	492.4	364.6	862.9	537.3		100	100	100	94.1745	111.626	105.733	113.583	110.359	115.375
High	Mus musculus OX=10090	O88952	Lin7c	Protein lin-7 homolog C OS=Mus musculus OX=10090 GN=Lin7c PE=1 SV=2	21.8	197	46	8	7	41	-0.03	-0.08	-0.05	0.989147	0.96274	0.922017	1050.6	1029	991.2	892.6	1146.5	1050.6	848.3	1120.5	1029	741.7	1031.7	991.2		100	100	100	95.037	97.7322	97.944	83.0943	89.9869	94.3461
High	Mus musculus OX=10090	Q8BJW6	Eif2a	Eukaryotic translation initiation factor 2A OS=Mus musculus OX=10090 GN=Eif2a PE=1 SV=2	64.4	581	70	30	30	236	-0.12	-0.07	0.06	0.990228	0.99539	0.996583	4556.8	4182	4349.7	3807.4	4556.8	5000.2	3846.8	4182	4431.7	4254.5	4349.7	5033.5		100	100	100	101.035	91.7749	88.6305	111.743	95.4551	100.666
High	Mus musculus OX=10090	Q8R0K4	Ccdc137	Coiled-coil domain-containing protein 137 OS=Mus musculus OX=10090 GN=Ccdc137 PE=2 SV=1	32.9	290	18	5	5	8	-0.19	-0.18	0.01	0.973388	0.83408	0.976468	209.4	184	185.2	62.2		704.8	49.8		679.8	48.9		701.3		100		100	80.0643		96.4529	78.6174		99.5034
High	Mus musculus OX=10090	Q9R190	Mta2	Metastasis-associated protein MTA2 OS=Mus musculus OX=10090 GN=Mta2 PE=1 SV=1	75	668	54	29	23	178	-0.21	-0.09	0.11	0.96386	0.978126	0.976811	4156.3	3602.8	3895.8	3811	4206.2	4156.3	2896	3602.8	3615.2	3198.3	3895.8	3952.7		100	100	100	75.9906	85.6545	86.9812	83.9229	92.6204	95.1014
High	Mus musculus OX=10090	Q62348	Tsn	Translin OS=Mus musculus OX=10090 GN=Tsn PE=1 SV=1	26.2	228	53	13	13	92	-0.32	-0.05	0.27	0.801795	0.980344	0.901235	1009.9	808.6	974.2	1009.9	1017.4	953.1	813.5	808.6	758.8	1110	974.2	906.5		100	100	100	80.5525	79.4771	79.6139	109.912	95.7539	95.1107
High	Mus musculus OX=10090	Q8K5B2	Mcfd2	Multiple coagulation factor deficiency protein 2 homolog OS=Mus musculus OX=10090 GN=Mcfd2 PE=1 SV=1	16.2	145	69	4	4	33	-0.19	-0.04	0.16	0.965441	0.992345	0.979833	1118.1	977.9	1090.5	1118.1	224.6	1171.2	977.9	181.5	987.2	1120.9	210.5	1090.5		100	100	100	87.4609	80.8103	84.2896	100.25	93.7222	93.1096
High	Mus musculus OX=10090	Q6IR34	Gpsm1	G-protein-signaling modulator 1 OS=Mus musculus OX=10090 GN=Gpsm1 PE=1 SV=3	74.3	673	16	9	8	15	0.18	0.29	0.11	0.861666	0.811539	0.9988	85.8	97.1	104.6		108.5	67.9		115.3	81.9		128.5	85.2			100	100		106.267	120.619		118.433	125.479
High	Mus musculus OX=10090	P60840	Ensa	Alpha-endosulfine OS=Mus musculus OX=10090 GN=Ensa PE=1 SV=1	13.3	121	45	5	4	23	-0.28	-0.03	0.25	0.889283	0.992345	0.954986	323.7	266.5	316.7	323.7	205	460.7	266.5	204.6	366.6	316.7	181.8	423.7		100	100	100	82.3293	99.8049	79.5746	97.8375	88.6829	91.9687
High	Mus musculus OX=10090	P62746	Rhob	Rho-related GTP-binding protein RhoB OS=Mus musculus OX=10090 GN=Rhob PE=1 SV=1	22.1	196	46	5	3	39	-1.06	-0.6	0.46	0.00589237	0.0985622	0.865512	65.4	31.4	43.1	89.8	65.4	18.1	56.2	31.4	10.7	57.5	43.1	17.4		100	100	100	62.5835	48.0122	59.116	64.0312	65.9021	96.1326
High	Mus musculus OX=10090	Q9D0Q7	Mrpl45	39S ribosomal protein L45, mitochondrial OS=Mus musculus OX=10090 GN=Mrpl45 PE=1 SV=1	35.4	306	42	13	13	57	0.04	-0.07	-0.1	0.96386	0.978126	0.898768	1578.3	1617.2	1505.1	1577	1859.4	1578.3	1502.8	1973.3	1617.2	1440.6	1937.4	1505.1		100	100	100	95.2949	106.126	102.465	91.3507	104.195	95.3621
High	Mus musculus OX=10090	Q9JHI2	Adat1	tRNA-specific adenosine deaminase 1 OS=Mus musculus OX=10090 GN=Adat1 PE=1 SV=1	55.3	499	10	4	4	7	0.03	0.13	0.1	0.980946	0.981889	0.994548	59.7	61.1	65.4	59.7	6.2	108.5	61.1	9.7	118.1	65.4	12.4	118.8		100	100	100	102.345	156.452	108.848	109.548	200	109.493
High	Mus musculus OX=10090	O35071	Kif1c	Kinesin-like protein KIF1C OS=Mus musculus OX=10090 GN=Kif1c PE=1 SV=2	122.4	1100	18	15	11	45	-0.41	-0.12	0.29	0.606038	0.920772	0.872845	1117.9	840.1	1026.7	1133.4	1117.9	714.3	939.2	840.1	587.5	1254	1026.7	770.3		100	100	100	82.8657	75.1498	82.2484	110.641	91.8418	107.84
High	Murid herpesvirus 4 OX=33708	O41956	ORF39; GAMMAHV.ORF39	Envelope glycoprotein M OS=Murid herpesvirus 4 OX=33708 GN=GAMMAHV.ORF39 PE=1 SV=1	43.7	383	19	7	7	148	2.93	2.64	-0.29	9.48571e-16	8.75604e-16	0.417956	568.1	4322	3545.9	568.1	529.2	638.2	4322	2917.3	6283.9	4316.4	2051.4	3545.9	Phospho [S379(99.5)]	100	100	100	760.782	551.266	984.629	759.796	387.642	555.61
High	Mus musculus OX=10090	O88622	Parg	Poly(ADP-ribose) glycohydrolase OS=Mus musculus OX=10090 GN=Parg PE=1 SV=2	109.3	969	20	17	17	47	-0.29	0.02	0.31	0.87917	0.994986	0.857818	793	649.8	806.6	154.3	864.4	793	113.8	697.6	649.8	148.7	825.4	806.6		100	100	100	73.7524	80.7034	81.942	96.3707	95.4882	101.715
High	Mus musculus OX=10090	Q8BMQ2	Gtf3c4	General transcription factor 3C polypeptide 4 OS=Mus musculus OX=10090 GN=Gtf3c4 PE=1 SV=2	91.6	817	22	16	16	62	0.07	0.01	-0.06	0.9549	0.996092	0.914107	1007.6	1060.9	1015.1	1026.4	1007.6	922.2	993	1063.2	1060.9	1027.2	1015.1	930.7		100	100	100	96.7459	105.518	115.04	100.078	100.744	100.922
High	Mus musculus OX=10090	Q56A08	Gpkow	G-patch domain and KOW motifs-containing protein OS=Mus musculus OX=10090 GN=Gpkow PE=1 SV=2	53.8	488	22	9	9	29	-0.2	-0.12	0.08	0.958293	0.941468	0.9988	448.8	390.8	414.3	448.8	375.5	623.1	383.1	390.8	576.2	414.3	413.2	650		100	100	100	85.361	104.075	92.4731	92.3128	110.04	104.317
High	Mus musculus OX=10090	Q67FY2	Bcl9l	B-cell CLL/lymphoma 9-like protein OS=Mus musculus OX=10090 GN=Bcl9l PE=1 SV=1	156.6	1494	8	7	7	19	-0.04	0.14	0.18	0.992178	0.976904	0.991568	57.2	55.7	63.1	82.5	29.5	57.2	91.6	23.5	55.7	102.1	24.1	63.1		100	100	100	111.03	79.661	97.3776	123.758	81.6949	110.315
High	Mus musculus OX=10090	Q3TFK5	Gpatch4	G patch domain-containing protein 4 OS=Mus musculus OX=10090 GN=Gpatch4 PE=1 SV=1	46.5	415	13	5	5	11	-0.36	-0.06	0.3	0.819575	0.97168	0.944469	214	166.9	205.4	214	184	442.2	158.6	166.9	387.2	205.4	188.4	420.8		100	100	100	74.1121	90.7065	87.5622	95.9813	102.391	95.1606
High	Mus musculus OX=10090	Q80WG5	Lrrc8a	Volume-regulated anion channel subunit LRRC8A OS=Mus musculus OX=10090 GN=Lrrc8a PE=1 SV=1	94.1	810	21	12	11	26	0.14	0.19	0.05	0.905559	0.9225	0.98892	263	290.2	300.2	289	263	205.1	387	290.2	206.8	388.9	300.2	183		100	100	100	133.91	110.342	100.829	134.567	114.144	89.2248
High	Mus musculus OX=10090	P09450	Junb	Transcription factor jun-B OS=Mus musculus OX=10090 GN=Junb PE=1 SV=1	35.7	344	24	7	6	34	0.06	-0.01	-0.07	0.958293	0.994116	0.922017	663.2	692.7	660.7	663.2	833.1	558.6	692.7	860.9	623.3	660.7	873.5	604.3		100	100	100	104.448	103.337	111.583	99.623	104.849	108.181
High	Mus musculus OX=10090	Q5SNZ0	Ccdc88a	Girdin OS=Mus musculus OX=10090 GN=Ccdc88a PE=1 SV=2	215.8	1873	27	44	44	112	0.29	0.35	0.06	0.444739	0.122881	0.9988	1166.7	1425	1487	1253.3	1141.2	1166.7	1387	1457	1425	1775	1454.9	1487		100	100	100	110.668	127.673	122.139	141.626	127.489	127.454
High	Mus musculus OX=10090	Q6VN19	Ranbp10	Ran-binding protein 10 OS=Mus musculus OX=10090 GN=Ranbp10 PE=1 SV=2	67.1	620	26	9	7	30	-0.19	0.11	0.29	0.96386	0.974548	0.929148	295	259.3	317.3	550.7	157.2	295	466.2	120.3	259.3	520.4	149.8	317.3		100	100	100	84.6559	76.5267	87.8983	94.4979	95.2926	107.559
High	Mus musculus OX=10090	Q8CDA1	Inpp5f	Phosphatidylinositide phosphatase SAC2 OS=Mus musculus OX=10090 GN=Inpp5f PE=1 SV=1	127.5	1132	11	9	9	16	0.1	0.26	0.16	0.95583	0.933916	0.996785	42.7	45.7	51	65.3	42.7	18.9	72.7	45.7	22	95.8	51	22.1		100	100	100	111.332	107.026	116.402	146.708	119.438	116.931
High	Mus musculus OX=10090	Q8CHP8	Pgp	Glycerol-3-phosphate phosphatase OS=Mus musculus OX=10090 GN=Pgp PE=1 SV=1	34.5	321	70	16	16	143	0.14	0.11	-0.03	0.87917	0.969843	0.955636	536.1	591.5	580.4	437.8	536.1	703.3	385.5	591.5	620.2	493.2	580.4	734.5		100	100	100	88.0539	110.334	88.1843	112.654	108.263	104.436
High	Mus musculus OX=10090	P56391	Cox6b1	Cytochrome c oxidase subunit 6B1 OS=Mus musculus OX=10090 GN=Cox6b1 PE=1 SV=2	10.1	86	71	10	10	124	0.06	-0.03	-0.08	0.958293	0.992345	0.955636	4657.5	4846.2	4572.3	4657.5	5203.9	4591.6	4846.2	5140.7	4487.3	4572.3	5045.6	4365.1		100	100	100	104.052	98.7855	97.7285	98.1707	96.9581	95.0671
High	Mus musculus OX=10090	O35972	Mrpl23; Mrpl23-ps1	39S ribosomal protein L23, mitochondrial OS=Mus musculus OX=10090 GN=Mrpl23 PE=1 SV=1	17.1	146	34	3	3	16	-0.08	-0.02	0.06	0.995199	0.992345	0.989099	153.3	145.1	150.8	151.8	297	153.3	137.2	269.8	145.1	150.8	283.4	141.7		100	100	100	90.3821	90.8418	94.651	99.3412	95.4209	92.4331
High	Mus musculus OX=10090	Q8VIM9	Irgq	Immunity-related GTPase family Q protein OS=Mus musculus OX=10090 GN=Irgq PE=1 SV=1	59.3	583	12	4	4	13	-0.31	0.1	0.41	0.915187	0.994116	0.889141	55.1	44.4	59.2	55.1	22.1	64.6	49	22.3	44.4	77.7	20.7	59.2		100	100	100	88.9292	100.905	68.7307	141.016	93.6652	91.6409
High	Mus musculus OX=10090	Q6TYB5	Fez2	Fasciculation and elongation protein zeta-2 OS=Mus musculus OX=10090 GN=Fez2 PE=2 SV=1	39.1	348	38	8	8	21	-0.1	0.1	0.2	0.992178	0.980344	0.979833	109.1	101.6	116.5	340.8	109.1	49.7	360	101.6	75	413.5	116.5	72.9		100	100	100	105.634	93.1256	150.905	121.332	106.783	146.68
High	Mus musculus OX=10090	D3YZG8	Mthfd2l	Probable bifunctional methylenetetrahydrofolate dehydrogenase/cyclohydrolase 2 OS=Mus musculus OX=10090 GN=Mthfd2l PE=3 SV=1	36.4	338	17	5	3	16	0.2	0.01	-0.19	0.828415	0.994259	0.770057	175.1	201.1	176.1	187.5	38.5	175.1	201.1	50.7	203.5	176.1	48.3	177		100	100	100	107.253	131.688	116.219	93.92	125.455	101.085
High	Mus musculus OX=10090	Q6ZWY8	Tmsb10	Thymosin beta-10 OS=Mus musculus OX=10090 GN=Tmsb10 PE=1 SV=3	5	44	32	3	3	10	-0.32	-0.2	0.13	0.952512	0.849862	0.994143	31.6	25.3	27.5	29.2	59.9	31.6	22	46.2	25.3	23.9	49.7	27.5		100	100	100	75.3425	77.1285	80.0633	81.8493	82.9716	87.0253
High	Mus musculus OX=10090	P24638	Acp2	Lysosomal acid phosphatase OS=Mus musculus OX=10090 GN=Acp2 PE=1 SV=2	48.5	423	10	4	4	19	-0.18	-0.2	-0.02	0.96386	0.684009	0.959759	552.6	487.8	479.9	595.7	426.6	552.6	487.8	406.9	509	535.5	388.8	479.9		100	100	100	81.8869	95.3821	92.11	89.8942	91.1392	86.844
High	Mus musculus OX=10090	Q64705	Usf2	Upstream stimulatory factor 2 OS=Mus musculus OX=10090 GN=Usf2 PE=1 SV=1	36.9	346	18	6	4	15	-0.33	-0.18	0.15	0.811804	0.841572	0.984809	353.1	280.5	310.8	839.4	353.1	305.7	727.1	280.5	227.8	710.3	310.8	268.8		100	100	100	86.6214	79.4393	74.5175	84.62	88.0204	87.9293
High	Mus musculus OX=10090	P08249	Mdh2	Malate dehydrogenase, mitochondrial OS=Mus musculus OX=10090 GN=Mdh2 PE=1 SV=3	35.6	338	70	26	26	569	0.1	-0.09	-0.19	0.934303	0.994986	0.858358	19586.8	21032.3	18455.3	19586.8	15826.1	20051	21427.9	16656.3	21032.3	18455.3	15832	18508.4		100	100	100	109.4	105.246	104.894	94.2232	100.037	92.3066
High	Mus musculus OX=10090	Q8VBT6	Apobr	Apolipoprotein B receptor OS=Mus musculus OX=10090 GN=Apobr PE=1 SV=1	102.6	942	2	2	2	4	-0.36	0.16	0.52	0.950863	0.974548	0.842382	24	18.7	26.8	24	12.2	36	18.7	12.4	34.3	26.8	9.5	36.5		100	100	100	77.9167	101.639	95.2778	111.667	77.8689	101.389
High	Mus musculus OX=10090	Q61602	Gli3	Transcriptional activator GLI3 OS=Mus musculus OX=10090 GN=Gli3 PE=1 SV=2	171.5	1583	6	6	6	12	0.25	-0.01	-0.25	0.743627	0.992345	0.512034	82.9	98.4	82.5	82.9	64.2	148.4	98.4	62.9	137.5	82.5	68.9	154.3		100	100	100	118.697	97.9751	92.655	99.5175	107.321	103.976
High	Mus musculus OX=10090	Q3U1C6	Tatdn3	Putative deoxyribonuclease TATDN3 OS=Mus musculus OX=10090 GN=Tatdn3 PE=1 SV=1	32.4	294	14	3	3	7	-0.22	0.15	0.36	0.985333	0.976726	0.955636	28.3	24.3	31.3	28.3	70.5	25.6	24.3	59	20.7	31.3	66	26.9		100	100	100	85.8657	83.6879	80.8594	110.601	93.617	105.078
High	Mus musculus OX=10090	Q8BFV2	Pcid2	PCI domain-containing protein 2 OS=Mus musculus OX=10090 GN=Pcid2 PE=1 SV=1	46.1	399	52	15	15	46	-0.07	0.02	0.09	0.999817	0.994986	0.9988	836	797.5	846	726.1	836	1266.2	637.5	797.5	1218.2	678	846	1292.7		100	100	100	87.7978	95.3947	96.2091	93.3756	101.196	102.093
High	Mus musculus OX=10090	P0DPD9		EEF1AKMT4-ECE2 readthrough transcript protein OS=Mus musculus OX=10090 GN=Eef1akmt4-Ece2 PE=1 SV=1	99.4	881	12	7	3	30	-0.19	-0.21	-0.02	0.973388	0.754423	0.959326	201.2	175.9	173.9	159.7	201.2	231.3	144.8	175.9	199.4	129.9	173.9	223.2		100	100	100	90.67	87.4254	86.2084	81.34	86.4314	96.4981
High	Mus musculus OX=10090	Q6PE15	Abhd10	Mycophenolic acid acyl-glucuronide esterase, mitochondrial OS=Mus musculus OX=10090 GN=Abhd10 PE=1 SV=1	33	297	31	6	6	22	0.03	-0.02	-0.05	0.980946	0.992345	0.954986	262.2	267.7	258.1	262.2	545.2	168.1	267.7	563.6	181.5	258.1	583.4	163.9		100	100	100	102.098	103.375	107.971	98.4363	107.007	97.5015
High	Mus musculus OX=10090	Q6PDM2	Srsf1; LOC102641923	Serine/arginine-rich splicing factor 1 OS=Mus musculus OX=10090 GN=Srsf1 PE=1 SV=3	27.7	248	50	16	16	267	0.01	0.05	0.03	0.975357	0.907823	0.997052	6804.5	6871.4	7030.3	6366.7	6804.5	7682.9	5948.1	6924.1	6871.4	5913.6	7030.3	7103.2	Phospho [S199(100)]	100	100	100	93.4252	101.758	89.4376	92.8833	103.318	92.4547
High	Mus musculus OX=10090	Q6ZWN5	Rps9	40S ribosomal protein S9 OS=Mus musculus OX=10090 GN=Rps9 PE=1 SV=3	22.6	194	49	16	16	249	-0.19	-0.01	0.18	0.974435	0.974548	0.90724	7553.3	6602.7	7491.9	9793.7	7553.3	7225.2	8301.7	6602.7	6192.1	10926.7	7491.9	7424.4		100	100	100	84.7657	87.4148	85.7014	111.569	99.1871	102.757
High	Mus musculus OX=10090	Q8C460	Eri3	ERI1 exoribonuclease 3 OS=Mus musculus OX=10090 GN=Eri3 PE=1 SV=1	37.2	337	26	8	8	33	-0.14	0.07	0.21	0.980946	0.98332	0.955636	639.1	578.4	670.4	354.8	726.3	639.1	305.8	578.4	638.7	389.7	671.9	670.4		100	100	100	86.1894	79.6365	99.9374	109.837	92.51	104.898
High	Mus musculus OX=10090	Q9CPQ3	Tomm22	Mitochondrial import receptor subunit TOM22 homolog OS=Mus musculus OX=10090 GN=Tomm22 PE=1 SV=3	15.5	142	44	4	4	72	0.08	0.02	-0.07	0.952512	0.999993	0.920011	752.1	797.2	760.2	665.7	752.1	792	713.8	797.2	889.9	659.5	760.2	795.9		100	100	100	107.225	105.997	112.361	99.0686	101.077	100.492
High	Mus musculus OX=10090	Q8K297	Glt25d1; Colgalt1	Procollagen galactosyltransferase 1 OS=Mus musculus OX=10090 GN=Colgalt1 PE=1 SV=2	71	617	47	24	24	228	0.02	-0.02	-0.03	0.973531	0.974548	0.983247	6112.4	6187.2	6042.5	5363.6	6112.4	6364.9	4994.7	6187.2	6463.2	4431.6	6151.3	6042.5		100	100	100	93.1222	101.224	101.544	82.6236	100.636	94.9347
High	Mus musculus OX=10090	Q8BGX2	1810026J23Rik; Timm29	Mitochondrial import inner membrane translocase subunit Tim29 OS=Mus musculus OX=10090 GN=Timm29 PE=1 SV=1	29.4	266	20	4	4	11	0.15	0.11	-0.04	0.895699	0.974548	0.95608	273.9	305	296.3	28.2	273.9	645.2	25.9	305	757.4	30.9	296.3	645.4		100	100	100	91.844	111.355	117.39	109.574	108.178	100.031
High	Mus musculus OX=10090	Q6TXD4	Dnmbp	Dynamin-binding protein OS=Mus musculus OX=10090 GN=Dnmbp PE=1 SV=2	177.2	1580	18	16	16	41	-0.03	0.54	0.56	0.989147	0.132044	0.290384	244.5	240.3	354.8	244.5	474.5	59.3	240.3	509.2	58.3	354.8	546.7	71.7		100	100	100	98.2822	107.313	98.3137	145.112	115.216	120.911
High	Mus musculus OX=10090	O88967	Yme1l1	ATP-dependent zinc metalloprotease YME1L1 OS=Mus musculus OX=10090 GN=Yme1l1 PE=1 SV=1	80	715	38	20	20	120	-0.16	0.07	0.23	0.985333	0.859132	0.894016	3468.1	3112.4	3641.5	2350.9	3468.1	4006.7	1895.9	3112.4	3151.7	2217.2	3641.5	3732.4		100	100	100	80.6457	89.7437	78.6607	94.3128	105	93.154
High	Mus musculus OX=10090	Q76MZ3	Ppp2r1a	Serine/threonine-protein phosphatase 2A 65 kDa regulatory subunit A alpha isoform OS=Mus musculus OX=10090 GN=Ppp2r1a PE=1 SV=3	65.3	589	63	34	25	447	-0.08	-0.01	0.07	0.994213	0.974548	0.980457	5514	5232.9	5480.8	6041	5514	4392.6	5901.9	5232.9	4371.1	6178	5480.8	4557.7		100	100	100	97.6974	94.9021	99.5105	102.268	99.3979	103.759
High	Mus musculus OX=10090	P17427	Ap2a2	AP-2 complex subunit alpha-2 OS=Mus musculus OX=10090 GN=Ap2a2 PE=1 SV=2	104	938	58	47	33	406	-0.06	-0.04	0.03	0.990381	0.994259	0.9988	4308.5	4122.8	4204.3	4231.7	4308.5	5196.6	4122.8	3957.5	4867.6	4204.3	3967	5104.6		100	100	100	97.4266	91.8533	93.6689	99.3525	92.0738	98.2296
High	Mus musculus OX=10090	Q8VCH8	Ubxn4	UBX domain-containing protein 4 OS=Mus musculus OX=10090 GN=Ubxn4 PE=1 SV=1	56.4	506	22	11	11	60	-0.12	-0.11	0.01	0.989147	0.949855	0.980457	1484	1366.8	1378	1629.3	810.9	1484	1630.8	841.4	1366.8	1491.2	731.2	1378		100	100	100	100.092	103.761	92.1024	91.524	90.1714	92.8571
High	Mus musculus OX=10090	Q8R404	2410015M20Rik	MICOS complex subunit MIC13 OS=Mus musculus OX=10090 GN=Mic13 PE=1 SV=1	13.4	119	72	6	6	34	0.1	-0.04	-0.14	0.940473	0.992345	0.798067	932.2	996.4	906.4	2041.6	440.7	932.2	2249.9	526.4	996.4	1856.7	472.1	906.4		100	100	100	110.203	119.446	106.887	90.9434	107.125	97.2324
High	Mus musculus OX=10090	Q8R2M2	Dnttip2	Deoxynucleotidyltransferase terminal-interacting protein 2 OS=Mus musculus OX=10090 GN=Dnttip2 PE=1 SV=1	84.2	758	30	25	25	99	-0.69	-0.28	0.41	0.0636353	0.494001	0.361995	3269.6	2025.3	2688	3246.9	3269.6	5151	1422.2	2025.3	2812.6	1767.2	2688	4019.4		100	100	100	43.8018	61.9434	54.603	54.4273	82.2119	78.0315
High	Mus musculus OX=10090	Q3UM45	Ppp1r7	Protein phosphatase 1 regulatory subunit 7 OS=Mus musculus OX=10090 GN=Ppp1r7 PE=1 SV=2	41.3	361	66	21	21	176	0	0.1	0.09	0.985333	0.949855	0.999286	819.8	821.4	875.9	670.2	1180.7	819.8	619	1207.6	821.4	709.4	1184.4	875.9		100	100	100	92.3605	102.278	100.195	105.849	100.313	106.843
High	Mus musculus OX=10090	Q923K4	LOC100862531; Gtpbp3; LOC102642476	tRNA modification GTPase GTPBP3, mitochondrial OS=Mus musculus OX=10090 GN=Gtpbp3 PE=2 SV=1	52.1	492	10	3	3	16	0.21	0.07	-0.14	0.763353	0.994986	0.857818	203.3	234.4	212.7	42.8	290.1	203.3	36.4	307.7	234.4	39.8	308.9	212.7		100	100	100	85.0467	106.067	115.298	92.9907	106.481	104.624
High	Mus musculus OX=10090	Q8CEC0	Nup88	Nuclear pore complex protein Nup88 OS=Mus musculus OX=10090 GN=Nup88 PE=1 SV=1	84.9	753	41	23	23	90	-0.04	0.03	0.07	0.989147	0.974548	0.999286	1903.6	1848	1943.5	2149.7	1710.6	1903.6	2172.5	1762.6	1848	2190.9	1843.7	1943.5	Phospho [S710(100)]	100	100	100	101.061	103.04	97.0792	101.917	107.781	102.096
High	Mus musculus OX=10090	Q80Y56	Zfyve20; Rbsn	Rabenosyn-5 OS=Mus musculus OX=10090 GN=Rbsn PE=1 SV=1	88.4	783	11	5	5	14	-0.31	-0.27	0.04	0.905559	0.707607	0.980457	158.6	128	131.2	374.6	108.6	158.6	227.7	69.3	128	295.9	93.3	131.2		100	100	100	60.7848	63.8122	80.7062	78.9909	85.9116	82.7238
High	Mus musculus OX=10090	P53996	Cnbp	Cellular nucleic acid-binding protein OS=Mus musculus OX=10090 GN=Cnbp PE=1 SV=2	19.6	178	59	9	9	93	-0.52	-0.03	0.49	0.168222	0.976904	0.291948	575.1	401.1	564	592.9	376.2	575.1	495.3	263.2	401.1	613.9	324.8	564		100	100	100	83.5385	69.9628	69.7444	103.542	86.3371	98.0699
High	Mus musculus OX=10090	Q9CWS4	Cpsf3l; Ints11	Integrator complex subunit 11 OS=Mus musculus OX=10090 GN=Ints11 PE=1 SV=1	67.8	600	21	10	9	30	-0.04	0.03	0.07	0.990228	0.994986	0.994602	715.2	694.3	729.5	464.5	715.2	1007.2	415.5	694.3	1011.1	457.4	729.5	1041.5		100	100	100	89.451	97.0777	100.387	98.4715	101.999	103.405
High	Mus musculus OX=10090	E9Q555	Rnf213	E3 ubiquitin-protein ligase RNF213 OS=Mus musculus OX=10090 GN=Rnf213 PE=1 SV=2	584.4	5152	34	133	133	577	0.79	1.03	0.24	0.00219993	8.75604e-16	0.806598	6411.7	11107.9	13128.4	5632.9	6884	6411.7	8571.3	11107.9	11733.5	13614.6	12752.2	13128.4		100	100	100	152.165	161.358	183.001	241.698	185.244	204.757
High	Mus musculus OX=10090	P40630	Tfam	Transcription factor A, mitochondrial OS=Mus musculus OX=10090 GN=Tfam PE=1 SV=2	28	243	42	13	13	73	0.13	0.04	-0.09	0.889283	0.97168	0.931265	1919.3	2099.9	1969.9	1521.5	1919.3	2961.5	1674.8	2099.9	3181.6	1374.7	1969.9	2824.1		100	100	100	110.076	109.41	107.432	90.3516	102.636	95.3605
High	Mus musculus OX=10090	Q8R4R6	Nup35	Nucleoporin NUP35 OS=Mus musculus OX=10090 GN=Nup35 PE=1 SV=2	34.8	325	41	9	9	71	0.24	-0.03	-0.26	0.650363	0.994116	0.336231	975.2	1149	958.3	778.2	975.2	1403.9	732.7	1149	1493.8	739.2	958.3	1354.7		100	100	100	94.1532	117.822	106.404	94.9884	98.267	96.4955
High	Mus musculus OX=10090	Q9DB96	Ngdn	Neuroguidin OS=Mus musculus OX=10090 GN=Ngdn PE=1 SV=1	35.6	315	34	10	10	41	-0.12	0.01	0.13	0.989147	0.995665	0.98892	690.4	634.5	694.5	690.4	809.9	578.4	634.5	746.5	500.9	694.5	819.1	558.8		100	100	100	91.9032	92.1719	86.601	100.594	101.136	96.6113
High	Mus musculus OX=10090	Q66JX5	Fgfr1op	FGFR1 oncogene partner OS=Mus musculus OX=10090 GN=Fgfr1op PE=1 SV=1	42.7	399	20	4	4	7	-0.44	-0.01	0.43	0.646212	0.992073	0.755724	172.5	126.9	171		180.2	165.1		149.5	107.6		180.6	162			100	100		82.9634	65.1726		100.222	98.1224
High	Mus musculus OX=10090	Q8C163	Exog	Nuclease EXOG, mitochondrial OS=Mus musculus OX=10090 GN=Exog PE=1 SV=1	41.4	368	35	8	7	30	-0.03	0.07	0.1	0.990036	0.992345	0.999286	150.3	147.3	157.5	172.5	94.9	150.3	178.1	109.5	147.3	178.6	103.6	157.5		100	100	100	103.246	115.385	98.004	103.536	109.168	104.79
High	Mus musculus OX=10090	P46718	Pdcd2	Programmed cell death protein 2 OS=Mus musculus OX=10090 GN=Pdcd2 PE=2 SV=2	38.3	343	16	5	5	19	0.37	0.32	-0.05	0.332981	0.642376	0.954986	183.3	237.2	229.6	364.7	174.9	183.3	508.8	237.2	197.3	534.6	224.4	229.6		100	100	100	139.512	135.62	107.638	146.586	128.302	125.259
High	Mus musculus OX=10090	Q8R0S1	Atf7	Cyclic AMP-dependent transcription factor ATF-7 OS=Mus musculus OX=10090 GN=Atf7 PE=2 SV=1	44.6	413	18	7	4	13	-0.13	-0.33	-0.2	0.98545	0.393328	0.692181	473.4	433.7	377.2	471.6	473.4	503.3	424.8	433.7	610.1	344.2	377.2	459.1		100	100	100	90.0763	91.6139	121.22	72.9856	79.6789	91.218
High	Mus musculus OX=10090	Q60520	Sin3a	Paired amphipathic helix protein Sin3a OS=Mus musculus OX=10090 GN=Sin3a PE=1 SV=3	145	1274	30	31	30	134	-0.2	-0.07	0.14	0.970043	0.994986	0.976811	2973.6	2583.2	2837.8	3030.9	2868.9	2973.6	2583.2	2773.5	2573.7	2583.5	2883	2837.8		100	100	100	85.2288	96.6747	86.5517	85.2387	100.491	95.4331
High	Mus musculus OX=10090	Q9CQG2	Mettl16	RNA N6-adenosine-methyltransferase METTL16 OS=Mus musculus OX=10090 GN=Mettl16 PE=1 SV=1	62.3	553	32	16	16	59	-0.53	-0.06	0.48	0.188527	0.969843	0.28584	689	475.6	662	689	1183.8	546.5	475.6	923.9	420.5	662	1070.4	534.9		100	100	100	69.0276	78.0453	76.9442	96.0813	90.4207	97.8774
High	Mus musculus OX=10090	Q64339	Isg15	Ubiquitin-like protein ISG15 OS=Mus musculus OX=10090 GN=Isg15 PE=1 SV=4	17.9	161	48	6	6	42	0.92	0.69	-0.24	6.70315e-05	0.000670429	0.48088	480	910	772.9	577.7	480	228.6	1216.4	910	555.6	1088.6	772.9	467.4		100	100	100	210.559	189.583	243.045	188.437	161.021	204.462
High	Mus musculus OX=10090	Q6QI06	Rictor	Rapamycin-insensitive companion of mTOR OS=Mus musculus OX=10090 GN=Rictor PE=1 SV=2	191.4	1708	11	12	12	31	0.19	0.36	0.17	0.856571	0.578746	0.987001	152.9	174.2	196.3	142	152.9	205.8	174.2	159.7	270.3	196.3	172.4	239.7		100	100	100	122.676	104.447	131.341	138.239	112.753	116.472
High	Mus musculus OX=10090	Q9ERA0	Tfcp2	Alpha-globin transcription factor CP2 OS=Mus musculus OX=10090 GN=Tfcp2 PE=1 SV=1	57	502	15	5	4	23	-0.02	0.03	0.04	0.988498	0.99539	0.979833	176.4	174.5	179.7	176.4	491.2	77.3	174.5	512.9	92.6	179.7	573.3	98.1		100	100	100	98.9229	104.418	119.793	101.871	116.714	126.908
High	Mus musculus OX=10090	Q80WR5	A430005L14Rik	UPF0688 protein C1orf174 homolog OS=Mus musculus OX=10090 PE=1 SV=1	24.8	230	9	2	2	2	0.16	0.02	-0.13	0.905559	0.994986	0.872845	22.8	25.4	23.2	31.5		16.5	38.8		16.7	30.4		17.7		100		100	123.175		101.212	96.5079		107.273
High	Mus musculus OX=10090	Q8R3P6	2010321M09Rik; Vwa9; Ints14	Integrator complex subunit 14 OS=Mus musculus OX=10090 GN=Ints14 PE=1 SV=1	57.2	515	24	8	8	35	0.05	-0.02	-0.06	0.970043	0.988204	0.945503	557.3	575.8	551.1	557.3	455.5	636.4	575.8	476	635.5	551.1	467.2	638		100	100	100	103.32	104.501	99.8586	98.8875	102.569	100.251
High	Mus musculus OX=10090	Q8C0E2	Vps26b	Vacuolar protein sorting-associated protein 26B OS=Mus musculus OX=10090 GN=Vps26b PE=1 SV=1	39.1	336	50	13	13	59	-0.11	-0.06	0.05	0.990228	0.974548	0.985713	991.1	919.9	952.7	409.2	991.1	1271.3	383.4	919.9	1203.1	396.4	952.7	1227.8		100	100	100	93.695	92.8161	94.6354	96.8719	96.1255	96.5783
High	Mus musculus OX=10090	Q8BKT3	AW146020; Gcfc2	GC-rich sequence DNA-binding factor 2 OS=Mus musculus OX=10090 GN=Gcfc2 PE=1 SV=2	87.4	769	17	9	9	31	-0.19	-0.04	0.14	0.973531	0.986333	0.993879	142	124.8	137.7	148.4	67.4	142	124.8	57.4	128.9	148.1	66.2	137.7		100	100	100	84.097	85.1632	90.7746	99.7978	98.2196	96.9718
High	Mus musculus OX=10090	P63013	Prrx1	Paired mesoderm homeobox protein 1 OS=Mus musculus OX=10090 GN=Prrx1 PE=1 SV=1	27.3	245	32	7	5	38	-0.47	-0.14	0.33	0.274729	0.854948	0.826451	586.3	423.9	531.7	586.3	545.3	971.8	415.9	423.9	683	531.7	484.3	867.3		100	100	100	70.9364	77.737	70.282	90.6874	88.8135	89.2468
High	Mus musculus OX=10090	Q80WC7	Agfg2	Arf-GAP domain and FG repeat-containing protein 2 OS=Mus musculus OX=10090 GN=Agfg2 PE=1 SV=1	48.9	479	22	7	6	24	0	0.35	0.34	0.989147	0.532461	0.889141	136.1	136.5	173.3	173.9	116.6	136.1	154	111.8	136.5	225.2	112.5	173.3		100	100	100	88.5566	95.8834	100.294	129.5	96.4837	127.333
High	Mus musculus OX=10090	P01887	B2m	Beta-2-microglobulin OS=Mus musculus OX=10090 GN=B2m PE=1 SV=2	13.8	119	42	5	5	39	-0.75	0.02	0.76	0.0252374	0.992345	0.00124705	1311.6	782.2	1327.3	1311.6	1275.5	1594.1	623.8	782.2	850.1	1232.7	1327.3	1863.5		100	100	100	47.5602	61.325	53.3279	93.9844	104.061	116.9
High	Mus musculus OX=10090	Q8C3W1	2310022B05Rik	Uncharacterized protein C1orf198 homolog OS=Mus musculus OX=10090 PE=1 SV=1	35.3	322	50	10	10	50	-0.24	0.03	0.27	0.933659	0.994986	0.936119	416.2	353.2	424.5	448.4	270.2	416.2	427.5	235.1	353.2	644.8	266.1	424.5		100	100	100	95.339	87.0096	84.863	143.8	98.4826	101.994
High	Mus musculus OX=10090	Q8BN58	Arhgap28	Rho GTPase-activating protein 28 OS=Mus musculus OX=10090 GN=Arhgap28 PE=1 SV=1	81.7	729	11	6	6	7	-0.44	-0.02	0.43	0.800745	0.976726	0.928639	37	27.2	36.5	108.2	12.6		79.1	9.3		113.3	11.8			100	100		73.1054	73.8095		104.713	93.6508
High	Mus musculus OX=10090	Q32M08	Dus4l	tRNA-dihydrouridine(20a/20b) synthase [NAD(P)+]-like OS=Mus musculus OX=10090 GN=Dus4l PE=2 SV=1	36.6	324	21	4	4	6	0.04	0.11	0.07	0.980946	0.99339	0.983247	53.6	55.2	57.8	21.2	94	53.6	22.1	99.4	55.2	30.9	90	57.8		100	100	100	104.245	105.745	102.985	145.755	95.7447	107.836
High	Mus musculus OX=10090	Q9Z0H7	Bcl10	B-cell lymphoma/leukemia 10 OS=Mus musculus OX=10090 GN=Bcl10 PE=1 SV=1	25.9	233	10	3	3	11	0.19	0.21	0.02	0.894928	0.954536	0.976468	28	32	32.4	22.4	28	53.2	21.9	32	70.2	32.4	30.8	70.8		100	100	100	97.7679	114.286	131.955	144.643	110	133.083
High	Mus musculus OX=10090	Q8CIB5	Fermt2	Fermitin family homolog 2 OS=Mus musculus OX=10090 GN=Fermt2 PE=1 SV=1	77.8	680	54	29	28	186	-0.54	-0.25	0.29	0.302985	0.650648	0.77887	3301.2	2275.5	2784.3	3088.4	3830.9	3301.2	2275.5	2394.7	2262.2	2421.9	2798.2	2784.3		100	100	100	73.6789	62.5101	68.5266	78.4192	73.0429	84.3421
High	Mus musculus OX=10090	P48771	Cox7a2	Cytochrome c oxidase subunit 7A2, mitochondrial OS=Mus musculus OX=10090 GN=Cox7a2 PE=1 SV=2	9.3	83	28	2	2	44	0.1	0	-0.1	0.938293	0.994986	0.884343	686.3	736.1	688.5	554.6	686.3	864.5	697.2	736.1	1112.7	644.4	688.5	1090.8		100	100	100	125.712	107.256	128.71	116.192	100.321	126.177
High	Mus musculus OX=10090	A6X919	Dpy19l1	Probable C-mannosyltransferase DPY19L1 OS=Mus musculus OX=10090 GN=Dpy19l1 PE=1 SV=1	84.1	746	27	16	16	139	-0.04	-0.14	-0.09	0.990228	0.937435	0.954473	3602.6	3498.4	3279.2	3751.4	3602.6	2506.9	4138.4	3498.4	2442.3	3279.2	3463.4	2166.9		100	100	100	110.316	97.1076	97.4231	87.4127	96.1361	86.4374
High	Mus musculus OX=10090	Q9D6U8	Fam162a	Protein FAM162A OS=Mus musculus OX=10090 GN=Fam162a PE=1 SV=1	17.7	155	35	8	8	68	0.08	-0.02	-0.1	0.944041	0.995665	0.918258	1977.8	2089.7	1949.9	2243	1977.8	1425.8	2344.1	2089.7	1363.9	1949.9	2099.3	1467.5		100	100	100	104.507	105.658	95.6586	86.9327	106.143	102.925
High	Mus musculus OX=10090	A6H630	1700052N19Rik; Armt1	Protein-glutamate O-methyltransferase OS=Mus musculus OX=10090 GN=Armt1 PE=1 SV=1	50.5	439	38	10	10	26	0.12	0.2	0.08	0.911874	0.907259	0.994143	211.7	230.1	242.5	253.3	211.7	200.5	246.5	230.1	209.3	313.4	226.9	242.5		100	100	100	97.3154	108.692	104.389	123.727	107.18	120.948
High	Mus musculus OX=10090	P97376	Frg1	Protein FRG1 OS=Mus musculus OX=10090 GN=Frg1 PE=1 SV=2	29.1	258	38	10	10	44	-0.27	0.03	0.3	0.925314	0.994116	0.857818	1062.8	881.3	1082.8	1062.8	899.4	1210.8	881.3	822.1	1151.1	1082.8	915.4	1278		100	100	100	82.9225	91.4054	95.0694	101.882	101.779	105.55
High	Mus musculus OX=10090	Q91X52	Dcxr	L-xylulose reductase OS=Mus musculus OX=10090 GN=Dcxr PE=1 SV=2	25.7	244	42	9	8	19	0.46	0.55	0.09	0.329974	0.174642	0.9988	104.1	142.9	152	55.9	142.1	104.1	53.9	164	142.9	72.5	166.3	152		100	100	100	96.4222	115.412	137.272	129.696	117.03	146.013
High	Mus musculus OX=10090	Q2KN98	Specc1l	Cytospin-A OS=Mus musculus OX=10090 GN=Specc1l PE=1 SV=1	124.4	1118	34	33	33	74	-0.27	-0.21	0.06	0.940362	0.734031	0.999286	2229.4	1852.5	1934.1	2502	1543.8	2229.4	2200.2	1376.2	1852.5	1944.4	1336.2	1934.1		100	100	100	87.9376	89.1437	83.0941	77.7138	86.5527	86.7543
High	Mus musculus OX=10090	Q791T5	Mtch1	Mitochondrial carrier homolog 1 OS=Mus musculus OX=10090 GN=Mtch1 PE=1 SV=1	41.5	389	31	7	7	40	0.25	0.18	-0.06	0.628497	0.783662	0.919333	986.8	1171.4	1120.4	986.8	1529.5	964.7	1171.4	1409.2	992.9	1120.4	1466.5	950.4		100	100	100	118.707	92.1347	102.923	113.539	95.881	98.5177
High	Mus musculus OX=10090	Q8CI75	Dis3l2	DIS3-like exonuclease 2 OS=Mus musculus OX=10090 GN=Dis3l2 PE=1 SV=1	97.7	870	32	17	17	39	-0.1	0.16	0.26	0.990228	0.927809	0.9393	333	310.7	373.2	333	554.6	121.5	310.7	484.2	116.6	373.2	538.7	130.3		100	100	100	93.3033	87.3062	95.9671	112.072	97.1331	107.243
High	Mus musculus OX=10090	Q8CFE3	Rcor1	REST corepressor 1 OS=Mus musculus OX=10090 GN=Rcor1 PE=1 SV=3	52.7	480	39	14	10	83	-0.28	-0.1	0.18	0.914678	0.969843	0.95608	2152.3	1772.6	2003.9	2152.3	2011.7	2511.2	1575.8	1772.6	2079.7	1880.2	2003.9	2413.8		100	100	100	73.2147	88.1145	82.817	87.3577	99.6123	96.1214
High	Mus musculus OX=10090	Q921N8	Gps2	G protein pathway suppressor 2 OS=Mus musculus OX=10090 GN=Gps2 PE=1 SV=1	36.7	327	7	3	3	9	-0.15	-0.14	0	0.983562	0.900238	0.97005	238.6	215.7	216.2		174.9	325.4		152.5	305.1		139.1	336			100	100		87.1927	93.7615		79.5312	103.258
High	Mus musculus OX=10090	P07356	Anxa2	Annexin A2 OS=Mus musculus OX=10090 GN=Anxa2 PE=1 SV=2	38.7	339	87	43	43	794	0.03	-0.1	-0.13	0.970043	0.98332	0.937861	25082.7	25608.7	23336.2	24002.7	25082.7	27074.3	24916.2	25608.7	26619.2	20849	23336.2	24959.5	Phospho [Y24(99.2); T136(98.8); Y147(100)]; Met-loss+Acetyl [N-Term]	100	100	100	103.806	102.097	98.3191	86.8611	93.037	92.1889
High	Mus musculus OX=10090	Q60676	Ppp5c	Serine/threonine-protein phosphatase 5 OS=Mus musculus OX=10090 GN=Ppp5c PE=1 SV=3	56.8	499	47	18	18	123	-0.15	0.07	0.22	0.980946	0.974548	0.955636	772.7	695	810.6	660.5	1058	772.7	640.3	955	695	739.6	1040.2	810.6		100	100	100	96.9417	90.2647	89.9444	111.976	98.3176	104.905
High	Mus musculus OX=10090	P35922	Fmr1	Synaptic functional regulator FMR1 OS=Mus musculus OX=10090 GN=Fmr1 PE=1 SV=1	68.9	614	48	24	20	145	-0.14	-0.09	0.04	0.989147	0.976726	0.999286	2906.4	2639	2722.5	2906.4	3155.3	2254.9	2639	3239.9	2023.7	2722.5	3087.2	2110.9		100	100	100	90.7996	102.681	89.7468	93.6726	97.8417	93.6139
High	Mus musculus OX=10090	Q9D8P4	Mrpl17	39S ribosomal protein L17, mitochondrial OS=Mus musculus OX=10090 GN=Mrpl17 PE=1 SV=1	20.2	176	46	7	7	32	-0.17	-0.13	0.04	0.979481	0.933916	0.9988	1517.9	1351.1	1391.3	1517.9	1859.5	1406.3	1351.1	1836.1	1238.8	1391.3	1847.1	1274.7		100	100	100	89.0111	98.7416	88.0893	91.6595	99.3332	90.6421
High	Mus musculus OX=10090	Q925H1	Trps1	Zinc finger transcription factor Trps1 OS=Mus musculus OX=10090 GN=Trps1 PE=1 SV=1	140.9	1281	6	6	6	12	-0.53	-0.6	-0.06	0.181537	0.0108144	0.95047	485.1	335.1	320.5	485.1	693.5	234.6	335.1	539.5	195.3	320.5	598.2	208.3		100	100	100	69.0785	77.7938	83.2481	66.0689	86.2581	88.7894
High	Mus musculus OX=10090	Q62141	Sin3b	Paired amphipathic helix protein Sin3b OS=Mus musculus OX=10090 GN=Sin3b PE=1 SV=2	126.3	1098	24	18	17	73	-0.17	0.23	0.4	0.973531	0.488308	0.416955	1225.1	1091.8	1439	1225.1	1078.3	1230.4	1091.8	1079	1150.4	1649.7	1306.6	1439		100	100	100	89.1193	100.065	93.498	134.658	121.172	116.954
High	Mus musculus OX=10090	Q33DR2	Pdss1	Decaprenyl-diphosphate synthase subunit 1 OS=Mus musculus OX=10090 GN=Pdss1 PE=1 SV=1	45.9	409	11	2	2	5	0.12	0.3	0.18	0.95071	0.873302	0.999526	15	16.3	18.4	15	14.5	16.1	15.3	18.9	16.3	15.4	18.4	24		100	100	100	102	130.345	101.242	102.667	126.897	149.068
High	Mus musculus OX=10090	Q91VW5	Golga4	Golgin subfamily A member 4 OS=Mus musculus OX=10090 GN=Golga4 PE=1 SV=2	257.4	2238	13	23	23	54	-0.16	-0.01	0.15	0.980946	0.995665	0.980457	870	779.8	865.1	1443.8	618.1	870	1253.3	619.4	779.8	1309.8	593.7	865.1		100	100	100	86.8057	100.21	89.6322	90.7189	96.0524	99.4368
High	Mus musculus OX=10090	Q78WZ7	Twistnb	DNA-directed RNA polymerase I subunit RPA43 OS=Mus musculus OX=10090 GN=Twistnb PE=1 SV=1	36.7	330	11	3	3	34	0.03	0.13	0.1	0.974807	0.95447	0.9988	569.2	579.7	622.7	569.2	433.7	632.2	579.7	447.4	663.4	622.7	460.2	649.8		100	100	100	101.845	103.159	104.935	109.399	106.11	102.784
High	Mus musculus OX=10090	Q9JIX0	Eny2	Transcription and mRNA export factor ENY2 OS=Mus musculus OX=10090 GN=Eny2 PE=1 SV=1	11.5	101	54	7	7	56	-0.09	-0.07	0.02	0.999817	0.98332	0.985855	2014.1	1893.8	1923.3	1404.3	2014.1	2071.7	1371.9	1934	1893.8	1487.4	2002.1	1923.3		100	100	100	97.6928	96.023	91.4128	105.918	99.4042	92.8368
High	Mus musculus OX=10090	Q14AI0	Dscc1	Sister chromatid cohesion protein DCC1 OS=Mus musculus OX=10090 GN=DSCC1 PE=2 SV=1	45.5	399	23	7	7	27	-0.5	0.08	0.58	0.355855	0.980344	0.266837	307.5	218.1	325.9	307.5	684.7	231.1	218.1	617.9	176.8	325.9	641.5	231		100	100	100	70.9268	90.2439	76.5037	105.984	93.6907	99.9567
High	Mus musculus OX=10090	Q9Z0X1	Aifm1	Apoptosis-inducing factor 1, mitochondrial OS=Mus musculus OX=10090 GN=Aifm1 PE=1 SV=1	66.7	612	45	24	24	269	0.06	-0.09	-0.16	0.9549	0.992345	0.901235	7556.5	7902.9	7079.6	7968.3	6049.5	7556.5	8396.8	6507.6	7902.9	7584.9	6225.2	7079.6		100	100	100	105.378	107.573	104.584	95.1884	102.904	93.6889
High	Mus musculus OX=10090	Q9QXM1	Jmy	Junction-mediating and -regulatory protein OS=Mus musculus OX=10090 GN=Jmy PE=1 SV=1	110.5	983	10	6	6	10	-0.29	-0.13	0.16	0.941876	0.933916	0.996484	112.7	92.1	102.8	129	112.7	33.3	99.4	92.1	35	147.9	102.8	35.8		100	100	100	77.0543	81.7214	105.105	114.651	91.2156	107.508
High	Mus musculus OX=10090	Q3UEB3	Puf60	Poly(U)-binding-splicing factor PUF60 OS=Mus musculus OX=10090 GN=Puf60 PE=1 SV=2	60.2	564	60	29	29	311	-0.18	-0.11	0.07	0.980946	0.976726	0.980457	6782.4	5998.1	6276.8	8994	6589.4	6782.4	7473.2	5998.1	5641	7067.5	5998.2	6276.8		100	100	100	83.0909	91.0265	83.1711	78.5802	91.028	92.5454
High	Mus musculus OX=10090	Q9EPK7	Xpo7	Exportin-7 OS=Mus musculus OX=10090 GN=Xpo7 PE=1 SV=3	123.7	1087	34	27	27	137	-0.04	0.03	0.07	0.990228	0.992345	0.99539	1077.7	1050	1099.1	1109.3	1077.7	815.9	1089.8	1050	887.6	1271.8	1099.1	897.8		100	100	100	98.2421	97.4297	108.788	114.649	101.986	110.038
High	Mus musculus OX=10090	Q91WE1	Snx15	Sorting nexin-15 OS=Mus musculus OX=10090 GN=Snx15 PE=1 SV=1	37.7	337	26	6	6	9	0.53	0.57	0.04	0.341388	0.4025	0.97784	9.6	13.9	14.3	9.6	9.3	15.9	7.3	13.9	20	11.6	14.3	18.4		100	100	100	76.0417	149.462	125.786	120.833	153.763	115.723
High	Mus musculus OX=10090	Q6NVG1	Lpcat4	Lysophospholipid acyltransferase LPCAT4 OS=Mus musculus OX=10090 GN=Lpcat4 PE=1 SV=1	57.1	524	8	2	2	9	-0.03	0.07	0.1	0.989147	0.994986	0.996484	80.9	79.3	85.2	77.7	80.9	115.1	69.1	79.3	106.5	74.5	85.2	106.5		100	100	100	88.9318	98.0222	92.5282	95.8816	105.315	92.5282
High	Mus musculus OX=10090	Q99KJ8	Dctn2	Dynactin subunit 2 OS=Mus musculus OX=10090 GN=Dctn2 PE=1 SV=3	44.1	402	73	25	24	233	-0.29	-0.16	0.13	0.895699	0.914094	0.976811	3751.5	3078.5	3369.2	3231.3	3751.5	4028.2	2609.9	3078.5	3370.9	3181.3	3369.2	3921.9		100	100	100	80.7693	82.0605	83.6825	98.4526	89.8094	97.3611
High	Mus musculus OX=10090	O35316	Slc6a6	Sodium- and chloride-dependent taurine transporter OS=Mus musculus OX=10090 GN=Slc6a6 PE=1 SV=2	69.8	621	15	7	7	36	0.02	-0.04	-0.06	0.974689	0.978126	0.922688	738.5	750.7	719.9	664	963.3	738.5	527.5	804.4	750.7	584.2	909.2	719.9		100	100	100	79.4428	83.5046	101.652	87.9819	94.3839	97.4814
High	Mus musculus OX=10090	Q9D4F8	Tubgcp4	Gamma-tubulin complex component 4 OS=Mus musculus OX=10090 GN=Tubgcp4 PE=1 SV=2	76.1	667	23	10	10	39	-0.05	0.17	0.22	0.991862	0.920772	0.955636	443.6	428.5	497.8	390.7	576.6	443.6	371.7	559.1	428.5	430.1	606.3	497.8		100	100	100	95.1369	96.965	96.596	110.084	105.151	112.218
High	Mus musculus OX=10090	P43406	Itgav	Integrin alpha-V OS=Mus musculus OX=10090 GN=Itgav PE=1 SV=2	115.3	1044	40	34	34	178	-0.49	-0.16	0.33	0.342703	0.920772	0.537857	4586.5	3255.4	4096	4586.5	4682.2	3510.5	3255.4	3404.9	2405.6	4096	4163.5	3068.1		100	100	100	70.9779	72.7201	68.5259	89.3056	88.9219	87.3978
High	Mus musculus OX=10090	Q5ND34	Wdr81	WD repeat-containing protein 81 OS=Mus musculus OX=10090 GN=Wdr81 PE=1 SV=2	211.8	1934	2	2	2	15	-0.3	0.31	0.61	0.935725	0.879599	0.538702	51.2	41.7	63.4	51.2	81.7	46.9	41.4	76.6	41.7	54.3	69.7	63.4		100	100	100	80.8594	93.7576	88.9126	106.055	85.3121	135.181
High	Mus musculus OX=10090	Q921Q3	Alg1	Chitobiosyldiphosphodolichol beta-mannosyltransferase OS=Mus musculus OX=10090 GN=Alg1 PE=1 SV=3	54.4	482	21	7	7	26	-0.03	-0.09	-0.07	0.990228	0.937435	0.935884	532.6	523.1	499.6	743.2	532.6	391.5	593	523.1	388.4	673.4	499.6	344.6		100	100	100	79.7901	98.2163	99.2082	90.6082	93.804	88.0204
High	Mus musculus OX=10090	Q9CYC6	Dcp2	m7GpppN-mRNA hydrolase OS=Mus musculus OX=10090 GN=Dcp2 PE=1 SV=2	48.3	422	10	4	4	8	-0.1	0	0.1	0.992178	0.994986	0.9988	124.3	116.1	124	113.2		136.5	113.5		118.7	100.3		153.4		100		100	100.265		86.9597	88.6042		112.381
High	Mus musculus OX=10090	Q6P8I4	Pcnp	PEST proteolytic signal-containing nuclear protein OS=Mus musculus OX=10090 GN=Pcnp PE=1 SV=1	19	178	47	7	7	35	-0.09	-0.05	0.04	0.999958	0.974548	0.97784	70.9	66.8	68.7	315.8	59	70.9	309.5	50.4	66.8	354.8	51.7	68.7		100	100	100	98.0051	85.4237	94.2172	112.35	87.6271	96.897
High	Mus musculus OX=10090	Q8C5H8	Nadk2; Nadkd1	NAD kinase 2, mitochondrial OS=Mus musculus OX=10090 GN=Nadk2 PE=1 SV=2	50.8	452	49	17	17	56	0.11	0.16	0.05	0.905463	0.783394	0.996583	1207	1303.6	1349.4	1207	815.3	1571.3	1303.6	913.7	1794	1349.4	818.7	1581.1		100	100	100	108.003	112.069	114.173	111.798	100.417	100.624
High	Mus musculus OX=10090	Q9WUQ2	Preb	Prolactin regulatory element-binding protein OS=Mus musculus OX=10090 GN=Preb PE=1 SV=1	45.4	417	49	14	14	56	-0.01	-0.08	-0.07	0.98545	0.974548	0.945503	1684.1	1673.8	1592.9	1115.9	2167.5	1684.1	985.5	2216.1	1673.8	1086	2219.4	1592.9		100	100	100	88.3144	102.242	99.3884	97.3205	102.394	94.5846
High	Mus musculus OX=10090	Q91ZX7	Lrp1	Prolow-density lipoprotein receptor-related protein 1 OS=Mus musculus OX=10090 GN=Lrp1 PE=1 SV=1	504.4	4545	37	129	128	885	-0.43	-0.24	0.19	0.620995	0.703472	0.895044	25551	18920.6	21580.8	23256.5	25551	26033.8	16173.8	18920.6	18925.3	17192.2	21580.8	22202.3		100	100	100	69.5453	74.0503	72.6951	73.9243	84.4617	85.2826
High	Mus musculus OX=10090	Q9CQA9	Ntpcr	Cancer-related nucleoside-triphosphatase homolog OS=Mus musculus OX=10090 GN=Ntpcr PE=1 SV=1	20.7	190	79	11	11	62	-0.01	0.1	0.11	0.98545	0.946353	0.9988	796.4	792.9	855.4	594.1	839.1	796.4	586.7	868.3	792.9	744	957	855.4		100	100	100	98.7544	103.48	99.5605	125.231	114.051	107.408
High	Mus musculus OX=10090	Q5NBU8	Xaf1	XIAP-associated factor 1 OS=Mus musculus OX=10090 GN=Xaf1 PE=1 SV=3	31.1	273	14	3	3	10	1.04	1.18	0.14	0.000872577	2.33104e-05	0.9988	48.3	99.4	109.6	39.2	56.3	48.3	75.8	99.4	117.7	103.4	109.6	145.3		100	100	100	193.367	176.554	243.685	263.776	194.671	300.828
High	Mus musculus OX=10090	O88736	Hsd17b7	3-keto-steroid reductase OS=Mus musculus OX=10090 GN=Hsd17b7 PE=1 SV=1	37.3	334	35	11	11	66	0.1	0.1	0	0.929872	0.8669	0.979833	1763.8	1894.3	1895	1057.6	1763.8	2069.3	1224.5	1894.3	2020.6	980.7	1895	1989		100	100	100	115.781	107.399	97.6465	92.7288	107.438	96.1195
High	Mus musculus OX=10090	P40124	Cap1	Adenylyl cyclase-associated protein 1 OS=Mus musculus OX=10090 GN=Cap1 PE=1 SV=4	51.5	474	70	30	30	483	-0.23	-0.1	0.13	0.9549	0.974548	0.979833	2572.2	2192.2	2393.4	2886.3	2572.2	2099.3	2558.7	2192.2	2075.4	2839.8	2393.4	2066.2	Phospho [S34(100)]	100	100	100	88.6498	85.2267	98.8615	98.3889	93.0488	98.4233
High	Mus musculus OX=10090	P35564	Canx	Calnexin OS=Mus musculus OX=10090 GN=Canx PE=1 SV=1	67.2	591	68	47	47	548	0.01	-0.07	-0.08	0.980863	0.997468	0.972912	19134.9	19243.4	18200.1	20828.9	17912.7	19134.9	23035.9	19243.4	18838.7	19439.5	18200.1	18112.5	Phospho [S563(99.1)]	100	100	100	110.596	107.429	98.452	93.3295	101.604	94.6569
High	Mus musculus OX=10090	Q8CI59	Steap3	Metalloreductase STEAP3 OS=Mus musculus OX=10090 GN=Steap3 PE=1 SV=1	54.7	488	39	15	15	182	-0.33	-0.37	-0.04	0.867038	0.206503	0.97784	5902	4705.9	4580.6	6290.7	5357.7	5902	4998.9	4541.2	4705.9	4580.6	4464.7	5166.4		100	100	100	79.4649	84.7603	79.734	72.8154	83.3324	87.5364
High	Mus musculus OX=10090	Q8CCI5	Rybp	RING1 and YY1-binding protein OS=Mus musculus OX=10090 GN=Rybp PE=1 SV=1	24.8	228	7	2	2	7	-0.92	-0.32	0.6	0.01514	0.507796	0.203067	171.8	90.8	137.5	213.1		138.5	90.4		91.2	146.4		129		100		100	42.4214		65.8484	68.7001		93.1408
High	Mus musculus OX=10090	Q8VDS4	Rprd1a	Regulation of nuclear pre-mRNA domain-containing protein 1A OS=Mus musculus OX=10090 GN=Rprd1a PE=1 SV=1	35.7	312	40	10	7	45	-0.66	-0.44	0.22	0.0419773	0.132911	0.964798	464	293.5	341.3	464	846.8	226.3	293.5	604.8	160.7	341.3	731.4	192.7		100	100	100	63.2543	71.4218	71.0119	73.556	86.3722	85.1525
High	Mus musculus OX=10090	P50429	Arsb	Arylsulfatase B OS=Mus musculus OX=10090 GN=Arsb PE=1 SV=3	59.6	534	17	10	10	63	-0.17	-0.04	0.13	0.985333	0.994986	0.979833	2294.8	2035.8	2226.3	2127.3	2294.8	2524.1	1936	2144.7	2035.8	1977.9	2226.3	2287.7		100	100	100	91.0074	93.4591	80.6545	92.977	97.015	90.6343
High	Mus musculus OX=10090	Q61207	Psap	Prosaposin OS=Mus musculus OX=10090 GN=Psap PE=1 SV=2	61.4	557	44	22	22	205	-0.84	-0.16	0.68	0.0156706	0.933981	0.00210162	6337.9	3535.3	5662.8	6320	8442.4	6337.9	3305	4729.4	3535.3	4991.3	6630.2	5662.8		100	100	100	52.2943	56.0196	55.7803	78.9763	78.5345	89.3482
High	Mus musculus OX=10090	Q921F2	Tardbp	TAR DNA-binding protein 43 OS=Mus musculus OX=10090 GN=Tardbp PE=1 SV=1	44.5	414	65	19	19	277	-0.43	-0.16	0.27	0.646864	0.941468	0.731109	9710	7230	8700.7	9710	9556.2	9743.9	7230	7627	7034.7	8304	8934.2	8700.7		100	100	100	74.4593	79.8121	72.1959	85.5201	93.4911	89.2938
High	Mus musculus OX=10090	Q9WUL7	Arl3	ADP-ribosylation factor-like protein 3 OS=Mus musculus OX=10090 GN=Arl3 PE=1 SV=1	20.5	182	78	13	13	114	0.02	0.16	0.14	0.980946	0.834238	0.985855	807.2	816.6	900.4	807.2	1055.5	724.2	770.8	1115.1	816.6	900.4	1111.4	712.3		100	100	100	95.4906	105.647	112.759	111.546	105.296	98.3568
High	Mus musculus OX=10090	Q640N1	Aebp1	Adipocyte enhancer-binding protein 1 OS=Mus musculus OX=10090 GN=Aebp1 PE=1 SV=1	128.3	1128	25	23	23	80	-1.12	0.08	1.2	1.14017e-05	0.927809	5.37347e-11	1642	755.7	1734.6	2310.8	1104.3	1642	976.3	597.3	755.7	2323.1	1210.6	1734.6		100	100	100	42.2494	54.0886	46.0231	100.532	109.626	105.639
High	Mus musculus OX=10090	E9PVX6	Mki67	Proliferation marker protein Ki-67 OS=Mus musculus OX=10090 GN=Mki67 PE=1 SV=1	350.7	3177	45	103	103	301	-0.65	-0.47	0.18	0.140735	0.0298261	0.931704	6600.9	4212	4779.3	6600.9	4383.3	12414.9	4212	3347.3	8404.3	4779.3	4102.3	10934.8		100	100	100	63.8095	76.3648	67.6953	72.4038	93.5893	88.078
High	Mus musculus OX=10090	Q6A026	Pds5a	Sister chromatid cohesion protein PDS5 homolog A OS=Mus musculus OX=10090 GN=Pds5a PE=1 SV=3	150.2	1332	43	55	49	280	0.02	-0.05	-0.08	0.973388	0.994986	0.976468	6419.6	6518.3	6182.4	6495.1	6419.6	6207.9	6536.7	6518.3	5845.6	6182.4	6603	5899.9		100	100	100	100.64	101.537	94.1639	95.1856	102.857	95.0386
High	Mus musculus OX=10090	P53564	Cux1	Homeobox protein cut-like 1 OS=Mus musculus OX=10090 GN=Cux1 PE=1 SV=3	165.5	1515	17	22	6	90	0.11	-0.01	-0.12	0.905463	0.994986	0.889141	1493.8	1607.9	1482.5	1493.8	1467	2842.3	1533.9	1607.9	3155.5	1420.4	1482.5	2940.1		100	100	100	102.684	109.605	111.019	95.0864	101.057	103.441
High	Mus musculus OX=10090	Q3TPE9	Ankmy2	Ankyrin repeat and MYND domain-containing protein 2 OS=Mus musculus OX=10090 GN=Ankmy2 PE=1 SV=1	48.7	440	26	10	10	54	-0.3	0.11	0.41	0.828717	0.96572	0.66148	412.7	334	444.6	378.5	515.4	412.7	292.2	457.4	334	419.3	565.3	444.6		100	100	100	77.1995	88.7466	80.9305	110.779	109.682	107.73
High	Mus musculus OX=10090	Q811L6	Mast4	Microtubule-associated serine/threonine-protein kinase 4 OS=Mus musculus OX=10090 GN=Mast4 PE=1 SV=3	283.8	2618	4	7	6	21	-0.13	-0.25	-0.12	0.989147	0.790274	0.891907	76	69.4	63.9	76	477.2	45.6	67.8	369.2	69.4	63.9	449	49		100	100	100	89.2105	77.368	152.193	84.0789	94.0905	107.456
High	Mus musculus OX=10090	Q9D1M7	Fkbp11	Peptidyl-prolyl cis-trans isomerase FKBP11 OS=Mus musculus OX=10090 GN=Fkbp11 PE=1 SV=1	22.1	201	26	6	6	70	0.23	0.09	-0.14	0.671175	0.872546	0.89829	2506.2	2934.3	2661.5	2506.2	2745	1915	3429.3	2934.3	1975.4	2661.5	2815.9	1798.2		100	100	100	136.833	106.896	103.154	106.197	102.583	93.9008
High	Mus musculus OX=10090	Q8JZU2	Slc25a1	Tricarboxylate transport protein, mitochondrial OS=Mus musculus OX=10090 GN=Slc25a1 PE=1 SV=1	33.9	311	38	9	9	86	0.11	0.04	-0.07	0.939435	0.961623	0.954495	2291	2473.3	2355.6	2291	2207.8	2590.2	2473.3	2362.9	2769	2355.6	2246.3	2537.9		100	100	100	107.957	107.025	106.903	102.82	101.744	97.9809
High	Mus musculus OX=10090	Q8R0A0	Gtf2f2	General transcription factor IIF subunit 2 OS=Mus musculus OX=10090 GN=Gtf2f2 PE=1 SV=1	28.4	249	78	17	17	85	0.18	0.18	0	0.801795	0.584468	0.980457	1849.3	2095.1	2100.4	1849.3	1877.7	1753.4	2095.1	1937.2	2453	2100.4	1805.3	2231.7		100	100	100	113.292	103.169	139.9	113.578	96.1442	127.278
High	Mus musculus OX=10090	Q8BRM2	Gorab	RAB6-interacting golgin OS=Mus musculus OX=10090 GN=Gorab PE=1 SV=1	41.5	368	38	8	8	27	0	-0.3	-0.3	0.9838	0.511698	0.376292	441.5	441.5	359.1	441.5	9.8	584.9	441.5	8.9	594.3	359.1	8.2	563.8		100	100	100	100	90.8163	101.607	81.3364	83.6735	96.3925
High	Mus musculus OX=10090	Q9D0L7	Armc10	Armadillo repeat-containing protein 10 OS=Mus musculus OX=10090 GN=Armc10 PE=1 SV=1	33.3	306	32	7	7	62	0.08	-0.03	-0.11	0.9549	0.994986	0.918209	2325.3	2460.2	2283.8	2325.3	2242.7	2346.4	2352.1	2460.2	2523.6	2332.7	2283.8	2278.1		100	100	100	101.153	109.698	107.552	100.318	101.833	97.0892
High	Mus musculus OX=10090	Q9CQX2	Cyb5b	Cytochrome b5 type B OS=Mus musculus OX=10090 GN=Cyb5b PE=1 SV=1	16.3	146	66	8	8	66	0.18	0.06	-0.12	0.7968	0.946353	0.889141	1973.6	2240.9	2059.2	1973.6	1931.6	2513.9	2124.3	2240.9	2470.6	2047.2	2059.2	2378.4		100	100	100	107.636	116.013	98.2776	103.729	106.606	94.61
High	Mus musculus OX=10090	Q8BK63	Csnk1a1	Casein kinase I isoform alpha OS=Mus musculus OX=10090 GN=Csnk1a1 PE=1 SV=2	38.9	337	51	16	16	108	-0.03	0.11	0.15	0.989147	0.799119	0.976468	2567.9	2506.8	2772.6	2567.9	2445.2	3047.7	2506.8	2042.7	2925.7	2772.6	2290.7	3114		100	100	100	97.6206	83.5392	95.997	107.971	93.6815	102.175
High	Mus musculus OX=10090	Q9DB73	Cyb5r1	NADH-cytochrome b5 reductase 1 OS=Mus musculus OX=10090 GN=Cyb5r1 PE=1 SV=1	34.1	305	50	13	13	86	0.12	0.04	-0.08	0.905463	0.927594	0.955636	3503.4	3807.5	3606.4	2908.7	3503.4	4040.5	3236.7	3807.5	4670.8	2638.8	3606.4	3769.4		100	100	100	111.277	108.68	115.6	90.7209	102.94	93.2904
High	Mus musculus OX=10090	O70445	Bard1	BRCA1-associated RING domain protein 1 OS=Mus musculus OX=10090 GN=Bard1 PE=2 SV=1	84.2	765	5	2	2	4	-0.15	0.12	0.27	0.989147	0.974548	0.954986	101.8	91.5	110.7	130.7	101.8	80.1	114.4	91.5	88.5	133.7	110.7	99.7		100	100	100	87.5287	89.8821	110.487	102.295	108.743	124.469
High	Mus musculus OX=10090	Q91W36	Usp3	Ubiquitin carboxyl-terminal hydrolase 3 OS=Mus musculus OX=10090 GN=Usp3 PE=2 SV=1	58.8	520	18	7	7	14	0.04	0.16	0.12	0.973388	0.937435	0.9988	345.7	355.1	384.9	361	345.7	166.5	386	355.1	173.4	384.9	414.7	191.8		100	100	100	106.925	102.719	104.144	106.62	119.96	115.195
High	Mus musculus OX=10090	Q7TMY7	Ipo8	Importin-8 OS=Mus musculus OX=10090 GN=Ipo8 PE=1 SV=3	117	1010	32	24	23	100	0.15	0.51	0.36	0.870876	0.0193055	0.71921	639.6	708.8	911.4	639.6	793.4	430	708.8	858.3	498.1	912.5	911.4	518.7		100	100	100	110.819	108.18	115.837	142.667	114.873	120.628
High	Mus musculus OX=10090	P58854	Tubgcp3	Gamma-tubulin complex component 3 OS=Mus musculus OX=10090 GN=Tubgcp3 PE=1 SV=2	103.4	905	28	21	21	75	0.09	0.12	0.03	0.944041	0.91877	0.979833	1082.6	1150.4	1172.7	515.1	1082.6	1320.6	604	1150.4	1359.2	693.6	1172.7	1395.5		100	100	100	117.259	106.263	102.923	134.653	108.323	105.672
High	Mus musculus OX=10090	P32020	Scp2	Non-specific lipid-transfer protein OS=Mus musculus OX=10090 GN=Scp2 PE=1 SV=3	59.1	547	46	26	26	216	-0.06	-0.17	-0.11	0.990469	0.920772	0.954986	8502.4	8135.3	7536.5	9843.4	8502.4	7710.8	8365.7	8135.3	6422.8	7536.5	7750.9	6529.3		100	100	100	84.9879	95.6824	83.2962	76.564	91.1613	84.6773
High	Mus musculus OX=10090	P70195	Psmb7	Proteasome subunit beta type-7 OS=Mus musculus OX=10090 GN=Psmb7 PE=1 SV=1	29.9	277	70	13	13	142	-0.26	0.13	0.39	0.933365	0.89578	0.65666	870.8	729.1	952.5	1027	829.3	870.8	742.5	538.5	729.1	1029.1	660	952.5		100	100	100	72.298	64.9343	83.7276	100.204	79.5852	109.382
High	Mus musculus OX=10090	D3YZP9	Ccdc6	Coiled-coil domain-containing protein 6 OS=Mus musculus OX=10090 GN=Ccdc6 PE=1 SV=1	52.9	469	32	14	14	37	-0.3	-0.23	0.07	0.851173	0.760893	0.993215	289.1	234.9	246.1	371.2	289.1	163.6	311	234.9	153.2	366.5	246.1	166.1		100	100	100	83.7823	81.2522	93.643	98.7338	85.1263	101.528
High	Mus musculus OX=10090	Q8CHT3	Ints5	Integrator complex subunit 5 OS=Mus musculus OX=10090 GN=Ints5 PE=2 SV=1	108.3	1018	18	11	11	35	-0.14	0.1	0.24	0.980177	0.974548	0.932495	535	484.3	572.5	304.2	535	564.7	228.5	484.3	573.4	285.6	572.5	575.4		100	100	100	75.1151	90.5234	101.541	93.8856	107.009	101.895
High	Mus musculus OX=10090	Q3U821	Wdr75	WD repeat-containing protein 75 OS=Mus musculus OX=10090 GN=Wdr75 PE=1 SV=1	94	830	35	24	24	204	0.04	-0.03	-0.08	0.96386	0.992605	0.955636	3968.4	4092.7	3883.5	2509.3	4950.6	3968.4	2579.5	5088.1	4092.7	2573.1	5057.6	3883.5		100	100	100	102.798	102.777	103.132	102.543	102.161	97.8606
High	Mus musculus OX=10090	Q8R127	Sccpdh	Saccharopine dehydrogenase-like oxidoreductase OS=Mus musculus OX=10090 GN=Sccpdh PE=1 SV=1	47.1	429	43	11	11	93	0.12	0	-0.12	0.895699	0.994986	0.851285	1155.2	1256.4	1158.1	1451.6	1155.2	932.1	1478.2	1256.4	992.3	1455.5	1158.1	938.2		100	100	100	101.832	108.76	106.459	100.269	100.251	100.654
High	Mus musculus OX=10090	Q9D2C2	Saal1	Protein SAAL1 OS=Mus musculus OX=10090 GN=Saal1 PE=1 SV=1	52.7	474	47	15	15	93	0.1	0.13	0.03	0.908758	0.941468	0.979833	419.4	450.7	459.9	300.7	818.2	419.4	289.6	699	450.7	315.7	703.3	459.9		100	100	100	96.3086	85.4314	107.463	104.988	85.957	109.657
High	Mus musculus OX=10090	Q9D6Y7	Msra	Mitochondrial peptide methionine sulfoxide reductase OS=Mus musculus OX=10090 GN=Msra PE=1 SV=1	26	233	47	8	8	21	0.12	0.1	-0.03	0.924795	0.976904	0.955636	219.1	238.5	234.1	356.5	219.1	52	372	238.5	78.6	412.5	234.1	67.3		100	100	100	104.348	108.854	151.154	115.708	106.846	129.423
High	Mus musculus OX=10090	Q91YE7	Rbm5	RNA-binding protein 5 OS=Mus musculus OX=10090 GN=Rbm5 PE=1 SV=1	92.3	815	11	10	7	21	-0.79	-0.32	0.47	0.0143986	0.408585	0.537717	462.6	267	369.6	412.4	728.8	462.6	185	478.2	267	338.2	604.3	369.6		100	100	100	44.8594	65.6147	57.7173	82.0078	82.9171	79.8962
High	Mus musculus OX=10090	Q8C7H1	Mmaa	Methylmalonic aciduria type A homolog, mitochondrial OS=Mus musculus OX=10090 GN=Mmaa PE=1 SV=1	45.9	415	25	8	8	20	-0.14	-0.21	-0.07	0.985333	0.794771	0.95047	321	291.6	276.9	321	553.2	244.7	291.6	522.1	236.8	276.9	594.8	247.1		100	100	100	90.8411	94.3782	96.7716	86.2617	107.52	100.981
High	Mus musculus OX=10090	P47809	Map2k4	Dual specificity mitogen-activated protein kinase kinase 4 OS=Mus musculus OX=10090 GN=Map2k4 PE=1 SV=2	44.1	397	69	21	21	128	0.04	0.06	0.02	0.970043	0.976726	0.976468	955.4	981.9	992.8	586.9	1008.6	955.4	591	981.9	1054.3	663.7	1034.2	992.8		100	100	100	100.699	97.3528	110.352	113.086	102.538	103.915
High	Mus musculus OX=10090	O35887	Calu	Calumenin OS=Mus musculus OX=10090 GN=Calu PE=1 SV=1	37	315	73	27	27	439	-0.45	-0.47	-0.01	0.567011	0.0295661	0.994602	13444.4	9822	9731.5	13444.4	10542	14097	9822	7647.3	10439.8	9731.5	8981.3	12116.9	Phospho [Y47(100)]	100	100	100	73.0564	72.5413	74.0569	72.3833	85.1954	85.9537
High	Mus musculus OX=10090	O88597	Becn1	Beclin-1 OS=Mus musculus OX=10090 GN=Becn1 PE=1 SV=3	51.6	448	9	4	4	10	-0.15	-0.04	0.11	0.98292	0.974548	0.9988	227.3	204.8	221.2	521.2	150.1	227.3	335.2	121.5	204.8	433.8	118	221.2		100	100	100	64.3131	80.946	90.1012	83.231	78.6143	97.3163
High	Mus musculus OX=10090	Q9CYZ6	2810428I15Rik; Rex1bd	Required for excision 1-B domain-containing protein OS=Mus musculus OX=10090 GN=Rex1bd PE=1 SV=1	18.7	169	21	3	3	8	0.16	0.43	0.27	0.908758	0.630949	0.979833	20.3	22.6	27.3	68.5	17.6	20.3	98.7	18.2	22.6	109.6	19	27.3		100	100	100	144.088	103.409	111.33	160	107.955	134.483
High	Mus musculus OX=10090	Q8BFW7	Lpp	Lipoma-preferred partner homolog OS=Mus musculus OX=10090 GN=Lpp PE=1 SV=1	65.8	613	65	26	26	227	0.12	0.12	0	0.866096	0.828747	0.979833	1453.8	1582.9	1584.3	1506.6	1212.5	1453.8	1616.4	1582.9	1462.2	1715.2	1287.1	1584.3		100	100	100	107.288	130.548	100.578	113.846	106.153	108.976
High	Mus musculus OX=10090	Q6A098	Secisbp2l	Selenocysteine insertion sequence-binding protein 2-like OS=Mus musculus OX=10090 GN=Secisbp2l PE=1 SV=2	119.6	1086	3	2	2	7	-0.66	-0.1	0.57	0.354138	0.956077	0.715031	46.4	29.3	43.3		30.5	70.6		20.1	42.7		28.5	65.8			100	100		65.9016	60.4816		93.4426	93.2011
High	Mus musculus OX=10090	Q9WUA3	Pfkp	ATP-dependent 6-phosphofructokinase, platelet type OS=Mus musculus OX=10090 GN=Pfkp PE=1 SV=1	85.4	784	41	25	21	116	-0.15	-0.01	0.13	0.985333	0.994986	0.991354	802.4	724.3	794.6	799.4	842.8	802.4	649.2	724.3	848.6	794.6	767.3	877.2		100	100	100	81.2109	85.9397	105.758	99.3995	91.0418	109.322
High	Mus musculus OX=10090	Q6P4S6	Sik3	Serine/threonine-protein kinase SIK3 OS=Mus musculus OX=10090 GN=Sik3 PE=1 SV=3	145.7	1311	17	16	16	74	0.32	0.42	0.1	0.470639	0.294097	0.999286	317.7	395.5	425.2	317.7	407.5	282.3	395.5	432.8	389	425.2	473.2	365.9		100	100	100	124.489	106.209	137.797	133.837	116.123	129.614
High	Mus musculus OX=10090	Q9CY16	Mrps28	28S ribosomal protein S28, mitochondrial OS=Mus musculus OX=10090 GN=Mrps28 PE=1 SV=1	20.5	186	50	7	7	42	0.19	0.05	-0.15	0.730558	0.994986	0.808895	552	631.7	571.3	301.5	552	894.1	314.7	631.7	915	297.1	571.3	887.3		100	100	100	104.378	114.438	102.338	98.5406	103.496	99.2395
High	Mus musculus OX=10090	Q8R366	Igsf8	Immunoglobulin superfamily member 8 OS=Mus musculus OX=10090 GN=Igsf8 PE=1 SV=2	65	611	21	9	9	20	-0.5	0.02	0.52	0.225109	0.999993	0.170119	598.8	422.4	607.3	475.1	598.8	654.5	327.3	550.2	422.4	429.1	638.3	607.3		100	100	100	68.8908	91.8838	64.5378	90.3178	106.597	92.7884
High	Mus musculus OX=10090	P26516	Psmd7	26S proteasome non-ATPase regulatory subunit 7 OS=Mus musculus OX=10090 GN=Psmd7 PE=1 SV=2	36.5	321	59	13	13	126	-0.37	-0.21	0.16	0.669839	0.703472	0.97784	1278.4	989.1	1105.6	1411.5	1278.4	996.7	1191.2	891.2	989.1	1601.1	1089.3	1105.6		100	100	100	84.3925	69.7121	99.2375	113.433	85.2081	110.926
High	Mus musculus OX=10090	Q99L45	Eif2s2	Eukaryotic translation initiation factor 2 subunit 2 OS=Mus musculus OX=10090 GN=Eif2s2 PE=1 SV=1	38.1	331	63	21	21	218	-0.25	-0.15	0.1	0.9549	0.944631	0.976811	5525.9	4638.2	4969.2	5527.3	5525.9	5097.8	4865.1	4637	4638.2	5670.5	4969.2	4949.5		100	100	100	88.0195	83.9139	90.9843	102.591	89.9256	97.0909
High	Mus musculus OX=10090	Q60973	Rbbp7	Histone-binding protein RBBP7 OS=Mus musculus OX=10090 GN=Rbbp7 PE=1 SV=1	47.8	425	80	21	15	185	-0.33	-0.16	0.17	0.807797	0.907991	0.95047	4247.5	3383.5	3796.9	4459.5	4247.5	4223.3	3349.7	3667.1	3383.5	3461.9	3962.7	3796.9		100	100	100	75.1138	86.3355	80.1151	77.6298	93.2949	89.9036
High	Mus musculus OX=10090	P21278	Gna11	Guanine nucleotide-binding protein subunit alpha-11 OS=Mus musculus OX=10090 GN=Gna11 PE=1 SV=1	42	359	48	15	8	123	-0.25	-0.15	0.1	0.941876	0.920772	0.984557	2805.8	2356.6	2523.8	2003.7	2805.8	3286.8	2056.5	2356.6	2948.1	1974	2523.8	2972.3		100	100	100	102.635	83.9903	89.6951	98.5177	89.9494	90.4314
High	Mus musculus OX=10090	Q60996	Ppp2r5c	Serine/threonine-protein phosphatase 2A 56 kDa regulatory subunit gamma isoform OS=Mus musculus OX=10090 GN=Ppp2r5c PE=1 SV=2	60.8	524	47	19	15	111	-0.04	0.08	0.12	0.989916	0.946353	0.989099	1125.4	1096.3	1192.4	1020	1444.1	1125.4	1036.9	1306.9	1096.3	1116.5	1444.9	1192.4		100	100	100	101.657	90.4993	97.4143	109.461	100.055	105.953
High	Mus musculus OX=10090	Q6ZQI3	Mlec	Malectin OS=Mus musculus OX=10090 GN=Mlec PE=1 SV=2	32.3	291	52	14	14	115	0.17	-0.04	-0.21	0.826084	0.994986	0.733316	4016.9	4505.9	3904.4	4016.9	3369.2	5159.2	4505.9	3275.2	5548.4	3904.4	3388.9	4857		100	100	100	112.174	97.21	107.544	97.1993	100.585	94.1425
High	Mus musculus OX=10090	P62855	Rps26; Rps26-ps1	40S ribosomal protein S26 OS=Mus musculus OX=10090 GN=Rps26 PE=1 SV=3	13	115	31	3	3	67	-0.2	0.25	0.44	0.969221	0.518116	0.43469	815.7	712.3	968.7	807.1	815.7	1365.9	712.3	615.7	1089.7	968.7	787.7	1353.9		100	100	100	88.2542	75.4812	79.7789	120.022	96.5674	99.1215
High	Mus musculus OX=10090	P61622	Itga11	Integrin alpha-11 OS=Mus musculus OX=10090 GN=Itga11 PE=1 SV=1	132.9	1188	11	9	9	13	-0.34	-0.26	0.08	0.877414	0.619241	0.996583	206.8	163.3	173.1	206.8	849.6	152.6	163.3	649.2	102.4	173.1	704.4	128.9		100	100	100	78.9652	76.4124	67.1035	83.7041	82.9096	84.4692
High	Mus musculus OX=10090	Q8R3L8	Cdk8	Cyclin-dependent kinase 8 OS=Mus musculus OX=10090 GN=Cdk8 PE=1 SV=3	53.2	464	17	6	4	13	0.01	0.15	0.14	0.989147	0.950846	0.989099	265.3	266.4	294.2	153.2	459.5		161.1	440.4		182.1	475.4			100	100		105.157	95.8433		118.864	103.46
High	Mus musculus OX=10090	Q80U30	Clec16a	Protein CLEC16A OS=Mus musculus OX=10090 GN=Clec16a PE=1 SV=2	116.2	1036	3	3	3	26	-0.17	0.21	0.38	0.970043	0.897065	0.824696	253.8	225.6	292.8	253.8	188.2	293.3	225.6	127.6	418.4	292.8	142.7	343.7		100	100	100	88.8889	67.8002	142.653	115.366	75.8236	117.184
High	Mus musculus OX=10090	Q922J9	Far1	Fatty acyl-CoA reductase 1 OS=Mus musculus OX=10090 GN=Far1 PE=1 SV=1	59.4	515	51	21	21	236	-0.08	-0.11	-0.03	0.99841	0.976726	0.985739	6817.4	6436.9	6307	4460.3	7747.9	6817.4	4405.6	7932.4	6436.9	4050	7488.7	6307		100	100	100	98.7736	102.381	94.4187	90.8011	96.6546	92.5133
High	Mus musculus OX=10090	P28301	Lox	Protein-lysine 6-oxidase OS=Mus musculus OX=10090 GN=Lox PE=1 SV=1	46.7	411	26	6	6	50	-2.03	-0.95	1.08	9.48571e-16	1.01565e-09	4.46253e-06	1211.6	296.6	627.3	1751.2	1211.6	1165.2	240.5	296.6	303.6	424.8	649.8	627.3		100	100	100	13.7334	24.48	26.0556	24.2577	53.6316	53.8363
High	Mus musculus OX=10090	P70280	Vamp7	Vesicle-associated membrane protein 7 OS=Mus musculus OX=10090 GN=Vamp7 PE=1 SV=1	25	220	40	7	7	48	-0.35	-0.07	0.28	0.787577	0.974511	0.869078	1140.5	893.5	1085.8	1503	705.8	1140.5	1146.2	627.5	893.5	1314.5	647.4	1085.8		100	100	100	76.2608	88.9062	78.3428	87.4584	91.7257	95.2039
High	Mus musculus OX=10090	Q8BJY1	Psmd5	26S proteasome non-ATPase regulatory subunit 5 OS=Mus musculus OX=10090 GN=Psmd5 PE=1 SV=4	55.9	504	58	20	20	225	0.19	0.16	-0.03	0.77556	0.660356	0.976468	1697.2	1932	1898.5	1946.7	1697.2	1694.9	2039.7	1567.2	1932	2196.8	1652.6	1898.5		100	100	100	104.777	92.3403	113.989	112.847	97.3721	112.013
High	Mus musculus OX=10090	Q3UMB5	Smcr8	Guanine nucleotide exchange protein SMCR8 OS=Mus musculus OX=10090 GN=Smcr8 PE=1 SV=2	104.9	935	8	6	6	13	-0.15	0.07	0.22	0.980946	0.992345	0.976468	230	207.2	241.7	85.8	230	347.1	72.8	207.2	350.3	74.3	241.7	361.6		100	100	100	84.8485	90.087	100.922	86.5967	105.087	104.177
High	Mus musculus OX=10090	Q99NB9	Sf3b1	Splicing factor 3B subunit 1 OS=Mus musculus OX=10090 GN=Sf3b1 PE=1 SV=1	145.7	1304	62	66	66	673	-0.25	-0.24	0.01	0.9549	0.703472	0.999286	17942.6	15069.3	15159.5	17942.6	15605.8	18876.3	15069.3	13985.5	16257.5	15159.5	14762	17394.6		100	100	100	83.9862	89.6173	86.1265	84.4889	94.593	92.1505
High	Mus musculus OX=10090	Q99LI7	Cstf3	Cleavage stimulation factor subunit 3 OS=Mus musculus OX=10090 GN=Cstf3 PE=1 SV=1	82.8	717	49	27	27	195	-0.31	-0.14	0.16	0.840784	0.943938	0.952796	4065.3	3290.4	3688.2	3415.8	4528	4065.3	2659.2	4129.8	3290.4	2960.9	4489.4	3688.2	Phospho [S691(100)]	100	100	100	77.85	91.2058	80.9387	86.6825	99.1475	90.7239
High	Murid herpesvirus 4 OX=33708	O41931	ORF10; GAMMAHV.ORF10	10 protein OS=Murid herpesvirus 4 OX=33708 GN=GAMMAHV.ORF10 PE=4 SV=1	46.2	418	32	9	9	76	3.02	3.35	0.33	9.48571e-16	8.75604e-16	0.710797	117.3	949	1196.4	445	117.3	104.3	1385	597	949	2693	631	1196.4		100	100	100	311.236	508.951	909.875	605.169	537.937	1147.08
High	Mus musculus OX=10090	Q9CZX9	Emc4	ER membrane protein complex subunit 4 OS=Mus musculus OX=10090 GN=Emc4 PE=1 SV=1	20.1	183	50	7	7	45	0.02	-0.02	-0.04	0.980946	0.994986	0.954986	830.2	840	819.8	906.7	830.2	576.2	992.7	840	611.1	1039.2	819.8	595.8		100	100	100	109.485	101.18	106.057	114.613	98.7473	103.402
High	Mus musculus OX=10090	Q99K85	Psat1	Phosphoserine aminotransferase OS=Mus musculus OX=10090 GN=Psat1 PE=1 SV=1	40.4	370	66	26	25	444	0.04	0.14	0.1	0.970043	0.697832	0.980457	3013.2	3088.5	3319.4	3013.2	2693.6	3093.9	3088.5	2759.1	3223.6	3538.8	2795.1	3319.4		100	100	100	102.499	102.432	104.192	117.443	103.768	107.289
High	Mus musculus OX=10090	Q8K1M6	Dnm1l	Dynamin-1-like protein OS=Mus musculus OX=10090 GN=Dnm1l PE=1 SV=2	82.6	742	64	36	36	331	-0.49	-0.16	0.33	0.407339	0.914094	0.678127	2922.7	2077	2609.6	3050.9	2922.7	2367.6	2123.5	2077	1976.7	2890.8	2609.6	2291.4	Phospho [S622(100)]	100	100	100	69.6024	71.0644	83.4896	94.7524	89.2873	96.7816
High	Mus musculus OX=10090	P58389	Ppp2r4; Ptpa	Serine/threonine-protein phosphatase 2A activator OS=Mus musculus OX=10090 GN=Ptpa PE=1 SV=1	36.7	323	67	15	15	147	-0.08	0.13	0.21	0.997482	0.924447	0.95608	772	730.1	843	659.2	772	813.9	673.6	730.1	780.8	880	760.4	843		100	100	100	102.184	94.5725	95.9332	133.495	98.4974	103.575
High	Mus musculus OX=10090	Q80YV3	Trrap	Transformation/transcription domain-associated protein OS=Mus musculus OX=10090 GN=Trrap PE=1 SV=2	291.4	2565	27	47	47	120	-0.07	0.06	0.13	0.99737	0.929004	0.97784	2394.6	2287.9	2500.5	2394.6	1831.5	3245.2	2287.9	1743	3297.3	2500.5	1878.5	3286.2		100	100	100	95.5441	95.1679	101.605	104.422	102.566	101.263
High	Mus musculus OX=10090	Q61458	Ccnh	Cyclin-H OS=Mus musculus OX=10090 GN=Ccnh PE=1 SV=2	37.5	323	24	7	7	20	0.09	0.18	0.09	0.953766	0.933916	0.996583	198.2	211.3	225	198.2	230.8	182.2	211.3	227.1	181	225	230.2	189.2		100	100	100	106.609	98.3969	99.3414	113.522	99.74	103.842
High	Mus musculus OX=10090	Q9D6Z1	Nop56	Nucleolar protein 56 OS=Mus musculus OX=10090 GN=Nop56 PE=1 SV=2	64.4	580	67	40	40	453	0.09	-0.1	-0.19	0.942958	0.992345	0.857818	13221.4	14071.6	12337.4	13768.8	12996.8	13221.4	14642.9	14071.6	13600.3	12281.4	13246.2	12337.4	Phospho [S513(100); S554(100)]	100	100	100	106.348	108.27	102.866	89.1973	101.919	93.3139
High	Mus musculus OX=10090	P36371	Tap2	Antigen peptide transporter 2 OS=Mus musculus OX=10090 GN=Tap2 PE=1 SV=1	77.4	702	20	10	10	27	0.09	0.34	0.25	0.9549	0.509244	0.953739	315.9	336.6	401	524.2	315.9	293	477.5	336.6	273.8	661.7	401	344		100	100	100	91.0912	106.553	93.4471	126.23	126.939	117.406
High	Mus musculus OX=10090	P58468	1810008A18Rik; Fam207a	Protein FAM207A OS=Mus musculus OX=10090 GN=Fam207a PE=1 SV=1	24.8	219	29	5	5	15	-0.48	-0.15	0.33	0.411571	0.900238	0.858358	415.3	298.1	374.3	683.4	362.4	415.3	486.5	298.1	268	524.4	330.4	374.3		100	100	100	71.1882	82.2572	64.5317	76.734	91.17	90.1276
High	Mus musculus OX=10090	O54988	Slk	STE20-like serine/threonine-protein kinase OS=Mus musculus OX=10090 GN=Slk PE=1 SV=2	141.4	1233	41	48	44	242	-0.16	-0.05	0.11	0.980946	0.992345	0.985713	1724	1542.3	1663.1	2345.2	1724	1534.5	2042.2	1542.3	1388.9	2388.5	1663.1	1505.4	Phospho [S189(100)]	100	100	100	87.08	89.4606	90.5116	101.846	96.4675	98.1036
High	Mus musculus OX=10090	P41778	Pbx1	Pre-B-cell leukemia transcription factor 1 OS=Mus musculus OX=10090 GN=Pbx1 PE=1 SV=2	46.6	430	30	7	3	25	0.07	-0.02	-0.09	0.9549	0.992345	0.895044	613.7	644.4	607.2	613.7	617.1	305.8	726.8	644.4	307.8	607.2	637.6	339.7		100	100	100	118.429	104.424	100.654	98.9409	103.322	111.086
High	Mus musculus OX=10090	Q9QXX8	Nufip1	Nuclear fragile X mental retardation-interacting protein 1 OS=Mus musculus OX=10090 GN=Nufip1 PE=1 SV=1	54.7	484	18	6	6	9	0.37	0.08	-0.29	0.529091	0.994986	0.493511	66.2	85.3	70	229	46.3	66.2	248	31.3	85.3	229.6	29	70		100	100	100	108.297	67.6026	128.852	100.262	62.635	105.74
High	Mus musculus OX=10090	Q80TA9	Epg5	Ectopic P granules protein 5 homolog OS=Mus musculus OX=10090 GN=Epg5 PE=1 SV=2	290.6	2572	2	3	3	4	0.01	-0.02	-0.04	0.98545	0.985742	0.954986	70.7	71.4	69.6	23	70.7	77.1	25	73.4	71.4	28.2	82.6	69.6		100	100	100	108.696	103.819	92.607	122.609	116.832	90.2724
High	Mus musculus OX=10090	Q8BKE6	Cyp20a1	Cytochrome P450 20A1 OS=Mus musculus OX=10090 GN=Cyp20a1 PE=1 SV=1	52.1	462	54	22	22	134	0.19	0.05	-0.14	0.785601	0.941468	0.892086	3010.5	3441.2	3115.5	2907.2	3010.5	3735.3	3242.4	3441.2	3929.5	2729.6	3115.5	3678		100	100	100	111.53	114.307	105.199	93.891	103.488	98.466
High	Mus musculus OX=10090	Q01149	Col1a2	Collagen alpha-2(I) chain OS=Mus musculus OX=10090 GN=Col1a2 PE=1 SV=2	129.5	1372	79	69	69	586	-1.18	-0.57	0.62	4.33984e-05	0.00216872	0.00785655	15962.3	7022.8	10785.8	15962.3	13680.3	16834	7022.8	5944.8	7430	10785.8	10626.3	12615.5		100	100	100	43.9962	43.4552	44.1369	67.5705	77.6759	74.9406
High	Mus musculus OX=10090	Q9CR39	Wdr45b; Wdr45l	WD repeat domain phosphoinositide-interacting protein 3 OS=Mus musculus OX=10090 GN=Wdr45b PE=1 SV=2	38	344	25	9	9	25	-0.07	-0.05	0.03	0.999817	0.978126	0.979833	424.4	403.2	410.7	96.6	424.4	438.9	83.3	478.8	403.2	84.1	468	410.7		100	100	100	86.2319	112.818	91.866	87.06	110.273	93.5748
High	Mus musculus OX=10090	Q00322	Cebpd	CCAAT/enhancer-binding protein delta OS=Mus musculus OX=10090 GN=Cebpd PE=1 SV=2	28.6	268	11	2	2	4	-0.64	-0.19	0.46	0.34755	0.884709	0.839476	53.8	34.5	47.3	53.8	14.5	54.9	45.1	11.8	34.5	47.3	11.6	48.1		100	100	100	83.829	81.3793	62.8415	87.9182	80	87.6138
High	Mus musculus OX=10090	P11103	Parp1	Poly [ADP-ribose] polymerase 1 OS=Mus musculus OX=10090 GN=Parp1 PE=1 SV=3	113	1013	46	48	48	348	0.1	0.09	-0.01	0.935068	0.771481	0.996583	13066.9	14024.4	13947.3	14014	13066.9	12174.4	14673.9	14024.4	12419.8	13947.3	13998.1	12733.8		100	100	100	104.709	107.328	102.016	99.524	107.126	104.595
High	Mus musculus OX=10090	Q91WM2	Cecr5; Hdhd5	Haloacid dehalogenase-like hydrolase domain-containing 5 OS=Mus musculus OX=10090 GN=Hdhd5 PE=1 SV=1	46.3	419	30	7	7	26	0.12	0.05	-0.07	0.9549	0.994986	0.954473	123.8	134.2	127.9	84.8	128	123.8	108.2	140.6	134.2	97.6	127.9	128.2		100	100	100	127.594	109.844	108.401	115.094	99.9219	103.554
High	Mus musculus OX=10090	Q9DBQ7	Scyl3	Protein-associating with the carboxyl-terminal domain of ezrin OS=Mus musculus OX=10090 GN=Scyl3 PE=1 SV=3	81.3	735	15	6	6	13	0.05	-0.07	-0.12	0.980946	0.97168	0.908479	51.7	53.4	49.2	41.2	51.7	73.8	32.8	60.9	53.4	35.8	49.2	77.3		100	100	100	79.6117	117.795	72.3577	86.8932	95.1644	104.743
High	Mus musculus OX=10090	Q14CH7	Aars2	Alanine--tRNA ligase, mitochondrial OS=Mus musculus OX=10090 GN=Aars2 PE=1 SV=1	106.7	980	23	14	14	55	-0.03	-0.03	0	0.990228	0.974548	0.976811	626.6	611.9	611.8	685.8	591.3	626.6	653.5	575.3	611.9	744.9	608.2	611.8		100	100	100	95.2902	97.2941	97.654	108.618	102.858	97.638
High	Mus musculus OX=10090	Q8R2U2	BC027231; Nepro	Nucleolus and neural progenitor protein OS=Mus musculus OX=10090 GN=Nepro PE=2 SV=1	63.4	564	21	9	9	24	-0.1	-0.1	0	0.990228	0.937435	0.964798	215.3	200.8	200.8	378.9	207.4	215.3	313.8	182.2	200.8	294.7	199.3	200.8		100	100	100	82.8187	87.8496	93.2652	77.7778	96.0945	93.2652
High	Mus musculus OX=10090	Q91XU3	Pip4k2c	Phosphatidylinositol 5-phosphate 4-kinase type-2 gamma OS=Mus musculus OX=10090 GN=Pip4k2c PE=1 SV=1	47.3	421	34	10	10	45	-0.16	0.07	0.24	0.970043	0.976904	0.945503	669.9	597.5	704.3	669.9	964.4	524.2	597.5	712.2	396.7	704.3	761.7	502.6		100	100	100	89.1924	73.849	75.6772	105.135	78.9818	95.8794
High	Mus musculus OX=10090	Q9CQU5	Zwint	ZW10 interactor OS=Mus musculus OX=10090 GN=Zwint PE=1 SV=1	28.7	252	62	13	13	97	0.45	0.48	0.04	0.113546	0.00628946	0.994602	1091.4	1489.6	1527	1229.3	988.7	1091.4	1637.4	1350.6	1489.6	2310.2	1257.4	1527		100	100	100	133.198	136.604	136.485	187.928	127.177	139.912
High	Mus musculus OX=10090	Q9ESV0	Ddx24	ATP-dependent RNA helicase DDX24 OS=Mus musculus OX=10090 GN=Ddx24 PE=1 SV=2	96.4	857	36	28	28	122	0.21	0.46	0.25	0.709145	0.000780848	0.805157	3676.3	4251.2	5060.5	4419.1	3676.3	3455.6	4360.1	4251.2	3611.1	5615.1	5060.5	4511.6		100	100	100	98.6649	115.638	104.5	127.064	137.652	130.559
High	Mus musculus OX=10090	Q99N94	Mrpl9	39S ribosomal protein L9, mitochondrial OS=Mus musculus OX=10090 GN=Mrpl9 PE=1 SV=2	30.2	265	29	8	8	45	-0.05	-0.08	-0.03	0.990228	0.969843	0.954986	1192.3	1155.4	1128.8	838.1	1381.2	1192.3	727.4	1438.2	1155.4	791	1428.2	1128.8		100	100	100	86.7916	104.127	96.9051	94.3801	103.403	94.6742
High	Mus musculus OX=10090	Q9CQF0	Mrpl11	39S ribosomal protein L11, mitochondrial OS=Mus musculus OX=10090 GN=Mrpl11 PE=1 SV=1	20.7	192	58	12	12	68	-0.14	-0.05	0.09	0.989147	0.999993	0.987001	2650.5	2408.4	2566.6	3494.7	1832.1	2650.5	3018.5	1801	2408.4	3422.5	1917.4	2566.6		100	100	100	86.3737	98.3025	90.8659	97.934	104.656	96.8346
High	Mus musculus OX=10090	Q9DBH5	Lman2	Vesicular integral-membrane protein VIP36 OS=Mus musculus OX=10090 GN=Lman2 PE=1 SV=2	40.4	358	59	17	17	123	0	-0.08	-0.08	0.9838	0.992073	0.954986	3460.7	3455.9	3273.1	3110.7	3677.7	3460.7	2893	3611.9	3455.9	2854.1	3439.9	3273.1		100	100	100	93.0016	98.2108	99.8613	91.7511	93.534	94.5791
High	Mus musculus OX=10090	P62307	Snrpf	Small nuclear ribonucleoprotein F OS=Mus musculus OX=10090 GN=Snrpf PE=1 SV=1	9.7	86	34	4	4	32	-0.36	-0.22	0.14	0.757029	0.652729	0.981456	1163.4	905.1	1000.7	1491.4	1045.6	1163.4	1468.7	772.2	905.1	1163.7	874.3	1000.7		100	100	100	98.4779	73.8523	77.7978	78.0274	83.6171	86.0151
High	Mus musculus OX=10090	Q8R105	Vps37c	Vacuolar protein sorting-associated protein 37C OS=Mus musculus OX=10090 GN=Vps37c PE=1 SV=1	38.4	352	20	4	4	17	0.43	0.51	0.07	0.402116	0.503898	0.980457	47.6	64.3	67.6	47.6	79.2	19.8	83.4	64.3	15.8	82.4	67.6	19.5		100	100	100	175.21	81.1869	79.798	173.109	85.3535	98.4848
High	Mus musculus OX=10090	Q9CR75	Tnfrsf12a	Tumor necrosis factor receptor superfamily member 12A OS=Mus musculus OX=10090 GN=Tnfrsf12a PE=2 SV=1	13.6	129	17	2	2	4	-0.39	0.16	0.55	0.876583	0.974548	0.66148	44.9	34.3	50.2	51.9	14.2	44.9	42.5	12.4	34.3	56.8	15.4	50.2		100	100	100	81.8882	87.3239	76.392	109.441	108.451	111.804
High	Mus musculus OX=10090	Q91ZW3	Smarca5	SWI/SNF-related matrix-associated actin-dependent regulator of chromatin subfamily A member 5 OS=Mus musculus OX=10090 GN=Smarca5 PE=1 SV=1	121.6	1051	48	50	50	319	-0.3	-0.15	0.16	0.898585	0.948751	0.941205	12591.5	10195.2	11352.2	14038.8	11272.7	12591.5	11379.5	9991.7	10195.2	11848.4	11269.4	11352.2		100	100	100	81.0575	88.6363	80.9689	84.3975	99.9707	90.1576
High	Mus musculus OX=10090	Q8BK06	Fbxo9	F-box only protein 9 OS=Mus musculus OX=10090 GN=Fbxo9 PE=1 SV=1	50.7	437	7	2	2	2	0.61	0.73	0.12	0.168041	0.0828906	0.994143	12.7	19.5	21.1	6.8		23.8	13.8		27.4	16.9		26.4		100		100	202.941		115.126	248.529		110.924
High	Mus musculus OX=10090	Q8K273	Mmgt1	Membrane magnesium transporter 1 OS=Mus musculus OX=10090 GN=Mmgt1 PE=1 SV=1	14.7	131	35	4	4	14	0.03	-0.04	-0.07	0.973749	0.974548	0.937861	586.5	596.8	570.5	482.9	761.6	586.5	523.8	785	596.8	469	783.8	570.5		100	100	100	108.47	103.072	101.756	97.1216	102.915	97.272
High	Mus musculus OX=10090	P22437	Ptgs1	Prostaglandin G/H synthase 1 OS=Mus musculus OX=10090 GN=Ptgs1 PE=1 SV=1	69	602	49	21	20	188	-0.08	0.01	0.09	0.99841	0.969843	0.980457	4542.7	4290.1	4565.9	3294.8	4542.7	5369.7	2995.3	4290.1	4972.9	2996.3	4565.9	4979.1		100	100	100	90.9099	94.4394	92.6104	90.9403	100.511	92.7259
High	Mus musculus OX=10090	Q9WTI7	Myo1c	Unconventional myosin-Ic OS=Mus musculus OX=10090 GN=Myo1c PE=1 SV=2	121.9	1063	57	50	49	396	-0.35	-0.32	0.03	0.828374	0.363912	0.9988	8243.9	6464.9	6591.6	8020.3	8243.9	9013.6	6464.9	6445.8	7138.3	6556.7	6591.6	7548		100	100	100	80.6067	78.1887	79.1948	81.7513	79.9573	83.7401
High	Mus musculus OX=10090	P16675	Ctsa	Lysosomal protective protein OS=Mus musculus OX=10090 GN=Ctsa PE=1 SV=1	53.8	474	28	11	11	66	-0.19	-0.28	-0.09	0.970043	0.370846	0.920011	1856.2	1624	1527.4	1856.2	2213.6	1399.4	1624	1781.8	1122.3	1527.4	1857.4	1263.6		100	100	100	87.4906	80.4933	80.1987	82.2864	83.9086	90.2958
High	Mus musculus OX=10090	O88448	Klc2	Kinesin light chain 2 OS=Mus musculus OX=10090 GN=Klc2 PE=1 SV=1	66.6	599	38	17	12	70	-0.06	0.19	0.24	0.992178	0.89578	0.954986	355.5	341.8	404.6	355.5	532.1	237	341.8	523.7	277.1	404.6	523.8	241.1		100	100	100	96.1463	98.4213	116.92	113.812	98.4401	101.73
High	Mus musculus OX=10090	P53798	Fdft1	Squalene synthase OS=Mus musculus OX=10090 GN=Fdft1 PE=1 SV=2	48.1	416	44	13	13	54	-0.6	-0.59	0.01	0.158525	0.00194371	0.976811	1205.7	795.7	803.1	1205.7	767.5	1354.1	795.7	562.4	1088.6	803.1	678.9	1273.2		100	100	100	65.9949	73.2769	80.3929	66.6086	88.456	94.0256
High	Mus musculus OX=10090	Q61164	Ctcf	Transcriptional repressor CTCF OS=Mus musculus OX=10090 GN=Ctcf PE=1 SV=2	83.7	736	28	17	17	57	-0.13	-0.2	-0.07	0.989147	0.733886	0.94208	1519	1391	1323.8	1519	1604.2	1398.2	1391	1654.5	1281.6	1323.8	1625.9	1302.7		100	100	100	91.5734	103.136	91.6607	87.1494	101.353	93.1698
High	Mus musculus OX=10090	Q9CPP0	Npm3	Nucleoplasmin-3 OS=Mus musculus OX=10090 GN=Npm3 PE=1 SV=3	19	175	37	4	4	49	0.49	0.18	-0.3	0.137366	0.924447	0.51401	226.1	316.4	256.9	214.1	237.1	226.1	426.2	316.4	240	290.5	236.5	256.9		100	100	100	199.066	133.446	106.148	135.684	99.7469	113.622
High	Mus musculus OX=10090	Q924X6	Lrp8	Low-density lipoprotein receptor-related protein 8 OS=Mus musculus OX=10090 GN=Lrp8 PE=1 SV=2	109.7	996	8	5	4	11	0.06	0.01	-0.05	0.968159	0.994986	0.955636	158	164.7	158.8	158	196.3	143.2	146.4	195.7	164.7	158.8	212	149.5		100	100	100	92.6582	99.6943	115.014	100.506	107.998	104.399
High	Mus musculus OX=10090	Q9EQK5	Mvp	Major vault protein OS=Mus musculus OX=10090 GN=Mvp PE=1 SV=4	95.9	861	66	40	40	328	-0.33	0.06	0.39	0.841794	0.938337	0.531568	2457.4	1949.1	2553	2457.4	2880.1	2072.8	1949.1	2202.9	1792.5	2625.8	2553	2065.8		100	100	100	79.3155	76.4869	86.4772	106.853	88.6428	99.6623
High	Mus musculus OX=10090	O35066	Kif3c	Kinesin-like protein KIF3C OS=Mus musculus OX=10090 GN=Kif3c PE=1 SV=3	89.9	796	6	5	2	10	-0.07	-0.02	0.05	0.992178	0.992345	0.979833	81.4	77.5	80.4	203.1		32.6	183.4		32.7	208.8		31		100		100	90.3003		100.307	102.806		95.092
High	Mus musculus OX=10090	P61226	Rap2b	Ras-related protein Rap-2b OS=Mus musculus OX=10090 GN=Rap2b PE=1 SV=1	20.5	183	46	8	3	73	0.05	-0.03	-0.08	0.967037	0.992345	0.901235	733.3	758.6	719.4	463.3	733.3	882	484.8	758.6	924.6	433.1	719.4	906		100	100	100	104.641	103.45	104.83	93.4815	98.1045	102.721
High	Mus musculus OX=10090	Q9Z138	Ror2	Tyrosine-protein kinase transmembrane receptor ROR2 OS=Mus musculus OX=10090 GN=Ror2 PE=1 SV=2	104.9	944	12	7	7	15	0.01	0.25	0.24	0.987458	0.829933	0.955793	260.5	262.5	309	260.5	258	437.5	229.7	262.5	393.3	217.1	309	475		100	100	100	88.1766	101.744	89.8971	83.3397	119.767	108.571
High	Mus musculus OX=10090	Q9Z1W9	Stk39	STE20/SPS1-related proline-alanine-rich protein kinase OS=Mus musculus OX=10090 GN=Stk39 PE=1 SV=1	60.3	556	34	16	11	91	-0.04	0.04	0.08	0.990228	0.994986	0.9988	451.5	440	465.1	539.6	451.5	417	519	440	414.9	625.6	465.1	451.6		100	100	100	96.1824	97.4529	99.4964	115.938	103.012	108.297
High	Mus musculus OX=10090	Q9D6M3	Slc25a22	Mitochondrial glutamate carrier 1 OS=Mus musculus OX=10090 GN=Slc25a22 PE=1 SV=1	34.6	323	33	9	9	47	0.17	0	-0.17	0.763353	0.994321	0.783464	1433.2	1609.6	1431	1567.2	1064.4	1433.2	1698.2	1207.8	1609.6	1662.5	1138.7	1431		100	100	100	108.359	113.472	112.308	106.081	106.98	99.8465
High	Mus musculus OX=10090	P61255	Rpl26; Gm15772	60S ribosomal protein L26 OS=Mus musculus OX=10090 GN=Rpl26 PE=1 SV=1	17.2	145	48	12	12	159	-0.18	0.04	0.23	0.979481	0.943938	0.908479	3187.1	2807.1	3282.3	3187.1	2794.3	3528.1	2941.7	2308	2807.1	3593.8	2626.4	3282.3		100	100	100	92.3002	82.5967	79.5641	112.761	93.9913	93.0331
High	Mus musculus OX=10090	Q7TQJ1	Marveld1	MARVEL domain-containing protein 1 OS=Mus musculus OX=10090 GN=Marveld1 PE=2 SV=1	19.1	173	10	2	2	5	-0.32	-0.14	0.18	0.82702	0.89578	0.984205	239.6	191.5	217.4	247.8	239.6	217.1	227.7	191.5	172.8	220.5	206.2	217.4	Phospho [S92(100)]	100	100	100	91.8886	79.9249	79.5947	88.9831	86.0601	100.138
High	Mus musculus OX=10090	O55236	Rngtt	mRNA-capping enzyme OS=Mus musculus OX=10090 GN=Rngtt PE=1 SV=1	68.6	597	22	9	9	20	-0.23	-0.13	0.1	0.966092	0.905608	0.9988	187.4	159.5	170.7	314.5	187.4	125.4	285.3	159.5	129.1	311.6	170.7	139.8		100	100	100	90.7154	85.1121	102.951	99.0779	91.0886	111.483
High	Mus musculus OX=10090	Q9DBF1	Aldh7a1	Alpha-aminoadipic semialdehyde dehydrogenase OS=Mus musculus OX=10090 GN=Aldh7a1 PE=1 SV=4	58.8	539	63	23	23	138	-0.07	-0.03	0.04	0.990228	0.996309	0.996583	2210.6	2112.7	2169.5	2535.8	2210.6	1908.4	2644.6	2112.7	2016.1	2558.1	2169.5	1972.9		100	100	100	104.291	95.5713	105.643	100.879	98.1408	103.38
High	Mus musculus OX=10090	O35737	Hnrnph1	Heterogeneous nuclear ribonucleoprotein H OS=Mus musculus OX=10090 GN=Hnrnph1 PE=1 SV=3	49.2	449	59	19	9	393	-0.31	-0.14	0.17	0.894928	0.954536	0.931033	7479.2	6032.7	6768.5	8617.1	7479.2	6908.4	6868.6	6032.7	5458.1	7104.1	6768.5	6127.9		100	100	100	79.709	80.6597	79.0067	82.4419	90.4976	88.7022
High	Mus musculus OX=10090	Q91V83	Tti1	TELO2-interacting protein 1 homolog OS=Mus musculus OX=10090 GN=Tti1 PE=1 SV=2	120.7	1085	4	2	2	6	-0.32	0.25	0.56	0.962843	0.926258	0.753845	23.9	19.2	28.4	23.9	28.7	15.9	19.2	21.1	14.9	28.4	33.5	16.8		100	100	100	80.3347	73.5192	93.7107	118.828	116.725	105.66
High	Mus musculus OX=10090	O35242	Nsmaf	Protein FAN OS=Mus musculus OX=10090 GN=Nsmaf PE=1 SV=2	104.5	920	18	10	10	38	-0.13	-0.01	0.12	0.990228	0.992345	0.9988	171.3	156.2	170.2	223.9	171.3	57.6	219.1	156.2	55.7	263.4	170.2	57		100	100	100	97.8562	91.1851	96.7014	117.642	99.3579	98.9583
High	Mus musculus OX=10090	Q60605	Myl6	Myosin light polypeptide 6 OS=Mus musculus OX=10090 GN=Myl6 PE=1 SV=3	16.9	151	81	11	11	245	-0.53	-0.12	0.41	0.314893	0.966014	0.346823	2935.4	2027.4	2698.7	3268	2655.1	2935.4	2355.6	1813.2	2027.4	2799.8	2084.5	2698.7		100	100	100	72.0808	68.2912	69.0672	85.6732	78.5093	91.9364
High	Mus musculus OX=10090	Q9D0M5	Dynll2	Dynein light chain 2, cytoplasmic OS=Mus musculus OX=10090 GN=Dynll2 PE=1 SV=1	10.3	89	52	5	4	40	-0.5	-0.11	0.39	0.267327	0.933981	0.619733	1006.5	710.5	932.5	1138.6	805.4	1006.5	710.5	647.2	810.3	967	708.6	932.5		100	100	100	62.4012	80.3576	80.5067	84.9289	87.9811	92.6478
High	Mus musculus OX=10090	Q8CCB4	Vps53	Vacuolar protein sorting-associated protein 53 homolog OS=Mus musculus OX=10090 GN=Vps53 PE=1 SV=1	94.4	832	31	18	18	59	-0.28	-0.12	0.16	0.871835	0.933916	0.979833	1247.8	1027.4	1146.1	931.4	1668	1247.8	775.2	1304.9	1027.4	936.5	1459	1146.1		100	100	100	83.2295	78.2314	82.3369	100.548	87.47	91.8497
High	Mus musculus OX=10090	G5E8P0	Tubgcp6	Gamma-tubulin complex component 6 OS=Mus musculus OX=10090 GN=Tubgcp6 PE=1 SV=1	197.1	1769	6	6	6	10	0.19	0.44	0.25	0.873845	0.503034	0.976468	76.3	87	103.2	76.3	85.1	26.3	87	93.5	28.7	103.2	108.6	29.1		100	100	100	114.024	109.871	109.125	135.256	127.615	110.646
High	Mus musculus OX=10090	O35495	Cdk14	Cyclin-dependent kinase 14 OS=Mus musculus OX=10090 GN=Cdk14 PE=1 SV=2	53	469	33	13	12	49	-0.2	0	0.2	0.9549	0.995017	0.975221	418.9	363.5	418.2	418.9	488.8	361.6	363.5	454.6	293.6	418.2	487.5	355.4		100	100	100	86.7749	93.0033	81.1947	99.8329	99.734	98.2854
High	Mus musculus OX=10090	Q9QYM8	Cenph	Centromere protein H OS=Mus musculus OX=10090 GN=Cenph PE=1 SV=1	28.1	241	10	2	2	3	0.27	0.15	-0.12	0.687238	0.96763	0.866312	99.1	119.9	110.2	128.4	76.5		189.7	75.7		140.8	86.2			100	100		147.741	98.9542		109.657	112.68
High	Mus musculus OX=10090	Q8K4X7	Agpat4	1-acyl-sn-glycerol-3-phosphate acyltransferase delta OS=Mus musculus OX=10090 GN=Agpat4 PE=1 SV=1	43.8	378	13	4	4	5	-0.08	-0.15	-0.08	0.994898	0.920772	0.922688	81.6	77.3	73.4	81.6	66.6	135.2	77.3	68.5	142.6	73.4	61.7	142.2		100	100	100	94.7304	102.853	105.473	89.951	92.6426	105.178
High	Mus musculus OX=10090	Q80XS6	Samd4b	Protein Smaug homolog 2 OS=Mus musculus OX=10090 GN=Samd4b PE=1 SV=1	75	687	21	10	9	38	0.06	0.05	0	0.970043	0.994986	0.976811	157.6	163.7	163.6	152.3	157.6	432.4	163.7	158.8	454.7	163.6	143.5	465.9		100	100	100	107.485	100.761	105.157	107.42	91.0533	107.747
High	Mus musculus OX=10090	O35593	Psmd14	26S proteasome non-ATPase regulatory subunit 14 OS=Mus musculus OX=10090 GN=Psmd14 PE=1 SV=2	34.6	310	71	15	15	240	-0.47	-0.18	0.3	0.386178	0.825196	0.798067	2050.9	1476.4	1815.4	2224.4	2050.9	1603.4	1632.7	1395.4	1476.4	2261.6	1743.9	1815.4		100	100	100	73.3996	68.0384	92.0793	101.672	85.031	113.222
High	Mus musculus OX=10090	Q9WTV6	Usp18	Ubl carboxyl-terminal hydrolase 18 OS=Mus musculus OX=10090 GN=Usp18 PE=1 SV=2	42.4	368	6	2	2	9	1.13	2.62	1.49	0.000501108	8.75604e-16	5.7599e-11	25.8	56.5	159.1	25.8	3	30.8	56.5	22.1	131	159.1	46.6	232.5		100	100	100	218.992	736.667	425.325	616.667	1553.33	754.87
High	Mus musculus OX=10090	B1AY10	Nfx1	Transcriptional repressor NF-X1 OS=Mus musculus OX=10090 GN=Nfx1 PE=1 SV=1	123.7	1114	10	8	8	16	0.44	0.3	-0.15	0.215041	0.699067	0.858358	213.6	290.1	262.2	213.6	512.5	59.5	290.1	508.9	58.6	262.2	553.2	65.6		100	100	100	135.815	99.2976	98.4874	122.753	107.941	110.252
High	Mus musculus OX=10090	P63034	Cyth2	Cytohesin-2 OS=Mus musculus OX=10090 GN=Cyth2 PE=1 SV=2	46.6	400	25	8	3	24	-0.07	0.05	0.12	0.999817	0.994986	0.9988	145.6	138.6	150.4	261	9.3	145.6	310	8.8	138.6	268.8	9.1	150.4		100	100	100	118.774	94.6237	95.1923	102.989	97.8495	103.297
High	Mus musculus OX=10090	P97429	Anxa4	Annexin A4 OS=Mus musculus OX=10090 GN=Anxa4 PE=1 SV=4	35.9	319	76	24	23	296	0.02	0.08	0.06	0.972653	0.933916	0.999286	1600.7	1618.3	1687.9	1798.9	1600.7	1424.4	1618.3	1537.1	1653.1	1891	1687.9	1642.8		100	100	100	89.9605	96.0267	116.056	105.12	105.448	115.333
High	Mus musculus OX=10090	Q9Z1R2	Bag6	Large proline-rich protein BAG6 OS=Mus musculus OX=10090 GN=Bag6 PE=1 SV=1	121	1154	30	24	24	161	0.05	0.18	0.13	0.9549	0.611486	0.979833	1538.9	1596.2	1743.2	1216.4	1589.7	1538.9	1049	1596.2	1666.4	1664.6	1743.2	1809		100	100	100	86.2381	100.409	108.285	136.846	109.656	117.551
High	Mus musculus OX=10090	Q6PGL7	D6Wsu116e; Fam21; Washc2	WASH complex subunit 2 OS=Mus musculus OX=10090 GN=Washc2 PE=1 SV=1	145.2	1334	43	32	32	130	-0.04	-0.01	0.03	0.989147	0.994986	0.98839	2070.4	2008.6	2050.8	2310	1549.3	2070.4	2480.3	1694.4	2008.6	2205.5	1474.7	2050.8		100	100	100	107.372	109.366	97.0151	95.4762	95.1849	99.0533
High	Mus musculus OX=10090	Q8CBY8	Dctn4	Dynactin subunit 4 OS=Mus musculus OX=10090 GN=Dctn4 PE=1 SV=1	53	467	44	12	12	69	-0.22	0.16	0.38	0.9549	0.878077	0.685309	741	637.5	828.1	741	1124	626.4	637.5	1031.3	591.5	828.1	1072.9	675.6		100	100	100	86.0324	91.7527	94.4285	111.754	95.4537	107.854
High	Mus musculus OX=10090	Q9CZN8	Qrsl1	Glutamyl-tRNA(Gln) amidotransferase subunit A, mitochondrial OS=Mus musculus OX=10090 GN=Qrsl1 PE=1 SV=1	56.7	525	43	14	14	53	-0.03	0	0.02	0.989943	0.992345	0.979833	542	531.8	540.5	643.1	542	492	553.8	531.8	456	578.7	540.5	468.9		100	100	100	86.1141	98.1181	92.6829	89.986	99.7232	95.3049
High	Mus musculus OX=10090	Q8VEH5	Epm2aip1	EPM2A-interacting protein 1 OS=Mus musculus OX=10090 GN=Epm2aip1 PE=1 SV=1	70.1	606	40	16	16	80	-0.12	0.15	0.28	0.989147	0.866524	0.889141	882.1	809.2	981.8	368.5	1032.4	882.1	292.1	893.9	809.2	413.8	1024.2	981.8		100	100	100	79.2673	86.5847	91.7356	112.293	99.2057	111.303
High	Mus musculus OX=10090	Q99JB8	Pacsin3	Protein kinase C and casein kinase II substrate protein 3 OS=Mus musculus OX=10090 GN=Pacsin3 PE=1 SV=1	48.6	424	19	6	6	11	0.07	-0.02	-0.09	0.970043	0.980344	0.918209	188.2	197.1	185.6	325.7	91.6	188.2	263.9	95.3	197.1	287.7	89.1	185.6		100	100	100	81.0255	104.039	104.729	88.3328	97.2707	98.6185
High	Mus musculus OX=10090	Q8BFY6	Pef1	Peflin OS=Mus musculus OX=10090 GN=Pef1 PE=1 SV=1	29.2	275	36	7	7	54	0.4	0.41	0.01	0.427155	0.425377	0.977043	126.2	166.3	167.9	105.9	267.9	126.2	137.4	235.6	166.3	144.2	243.1	167.9		100	100	100	129.745	87.9433	131.775	136.166	90.7428	133.043
High	Mus musculus OX=10090	Q9EQP2	Ehd4	EH domain-containing protein 4 OS=Mus musculus OX=10090 GN=Ehd4 PE=1 SV=1	61.4	541	66	24	19	126	-0.07	-0.04	0.04	0.999817	0.995017	0.994143	1884.5	1791.6	1836.4	1717.4	1884.5	2092	1523.4	1791.6	2008.9	1763.3	1836.4	2130.8		100	100	100	88.7039	95.0703	96.0277	102.673	97.4476	101.855
High	Mus musculus OX=10090	P30051	Tead1	Transcriptional enhancer factor TEF-1 OS=Mus musculus OX=10090 GN=Tead1 PE=1 SV=2	47.9	426	23	8	4	27	-0.34	-0.18	0.16	0.807	0.811167	0.979833	1052.2	832.6	927.9	707.8	1084.7	1052.2	629.8	944.7	832.6	588.2	1020.7	927.9		100	100	100	88.9799	87.0932	79.1294	83.1026	94.0998	88.1867
High	Mus musculus OX=10090	P98197	Atp11a	Probable phospholipid-transporting ATPase IH OS=Mus musculus OX=10090 GN=Atp11a PE=1 SV=1	135.4	1187	6	7	4	19	0	0.08	0.08	0.98614	0.981889	0.9988	316.4	316.8	334.3	316.4	355.3	292.6	316.8	369.4	293.9	334.3	392.3	303.2		100	100	100	100.126	103.968	100.444	105.657	110.414	103.623
High	Mus musculus OX=10090	Q8JZY2	Commd10	COMM domain-containing protein 10 OS=Mus musculus OX=10090 GN=Commd10 PE=1 SV=1	22.8	202	46	8	8	31	-0.09	0	0.09	0.992178	0.999993	0.999286	880.9	828.8	881.5	236.1	957	880.9	143.6	911.6	828.8	224.4	934.9	881.5		100	100	100	60.8217	95.256	94.0856	95.0445	97.6907	100.068
High	Mus musculus OX=10090	P27659	Rpl3	60S ribosomal protein L3 OS=Mus musculus OX=10090 GN=Rpl3 PE=1 SV=3	46.1	403	61	34	34	491	-0.25	-0.05	0.2	0.9549	0.994986	0.889141	11892.8	10027	11492.4	11892.8	12443.1	11608.8	10027	10733	9614.9	11492.4	11973.7	11138		100	100	100	84.3115	86.2566	82.8242	96.6333	96.2276	95.9445
High	Mus musculus OX=10090	Q9DBZ5	Eif3k	Eukaryotic translation initiation factor 3 subunit K OS=Mus musculus OX=10090 GN=Eif3k PE=1 SV=1	25.1	218	52	8	8	103	-0.16	0.02	0.18	0.980946	0.992345	0.970536	1206.2	1082.5	1223.2	1555.4	1206.2	1158.5	1180	1082.5	965.4	1713.6	1178.4	1223.2		100	100	100	75.8647	89.7447	83.3319	110.171	97.6952	105.585
High	Mus musculus OX=10090	P04925	Prnp	Major prion protein OS=Mus musculus OX=10090 GN=Prnp PE=1 SV=2	28	254	8	2	2	15	-0.39	-0.43	-0.04	0.620375	0.153211	0.954986	254	194.3	189.1	108.4	396.8	254	60.7	240.7	194.3	65.4	281.8	189.1		100	100	100	55.9963	60.6603	76.4961	60.3321	71.0181	74.4488
High	Mus musculus OX=10090	P97493	Txn2	Thioredoxin, mitochondrial OS=Mus musculus OX=10090 GN=Txn2 PE=1 SV=1	18.2	166	37	4	4	34	-0.11	-0.03	0.08	0.990228	0.999993	0.9988	1564.9	1453.7	1536.7	1564.9	1469.2	1823.9	1212.1	1453.7	1801	1536.7	1404.7	1757.1		100	100	100	77.4554	98.945	98.7444	98.198	95.6099	96.3375
High	Mus musculus OX=10090	Q99LC2	Cstf1	Cleavage stimulation factor subunit 1 OS=Mus musculus OX=10090 GN=Cstf1 PE=1 SV=1	48.4	431	42	12	12	62	-0.32	-0.18	0.15	0.807797	0.811167	0.979833	1332.1	1065.2	1178.1	1332.1	1927.5	1097.3	1065.2	1674.1	891	1178.1	1821	1062.1		100	100	100	79.964	86.8534	81.1993	88.4393	94.4747	96.7921
High	Mus musculus OX=10090	Q62276	Med22	Mediator of RNA polymerase II transcription subunit 22 OS=Mus musculus OX=10090 GN=Med22 PE=1 SV=2	22.3	200	21	4	4	16	-0.63	0.04	0.67	0.252179	0.994986	0.153188	154	99.5	158.2	154	436.9	40.8	99.5	421.8	37.4	158.2	429.8	38.7		100	100	100	64.6104	96.5438	91.6667	102.727	98.3749	94.8529
High	Mus musculus OX=10090	O35704	Sptlc1	Serine palmitoyltransferase 1 OS=Mus musculus OX=10090 GN=Sptlc1 PE=1 SV=2	52.5	473	21	6	6	42	-0.06	-0.01	0.05	0.994213	0.994986	0.980529	759.4	728.3	753.5	759.4	898.2	430.7	728.3	1028.2	474.8	753.5	964	470		100	100	100	95.9047	114.473	110.239	99.2231	107.326	109.125
High	Mus musculus OX=10090	Q7TS74	Ckap2l	Cytoskeleton-associated protein 2-like OS=Mus musculus OX=10090 GN=Ckap2l PE=1 SV=1	82.9	745	7	3	3	6	-0.09	-0.01	0.08	0.990228	0.992345	0.980457	18.6	17.5	18.5	18.6	9.8	37.5	17.5	11.9	31.1	18.5	14.6	44.3		100	100	100	94.086	121.429	82.9333	99.4624	148.98	118.133
High	Mus musculus OX=10090	Q9CQT5	Pomp	Proteasome maturation protein OS=Mus musculus OX=10090 GN=Pomp PE=1 SV=1	15.8	141	60	5	5	23	-0.39	0.08	0.47	0.81626	0.98332	0.662768	134.3	102.8	142	141.4	134.3	73.5	102.8	131.2	65.8	312.7	142	117.4		100	100	100	72.7016	97.6917	89.5238	221.146	105.733	159.728
High	Mus musculus OX=10090	Q3TXT3	1110054O05Rik; Inip	SOSS complex subunit C OS=Mus musculus OX=10090 GN=Inip PE=3 SV=1	11.4	104	23	2	2	3	-0.18	-0.4	-0.22	0.990072	0.560289	0.846358	13.8	12.2	10.5	17.6		10.8	12.6		11.8	9.4		11.7		100		100	71.5909		109.259	53.4091		108.333
High	Mus musculus OX=10090	Q91WR3	Ascc2	Activating signal cointegrator 1 complex subunit 2 OS=Mus musculus OX=10090 GN=Ascc2 PE=1 SV=1	85.6	749	28	15	15	82	-0.06	0.13	0.2	0.997486	0.897958	0.963616	855.9	819	938.3	699.1	875.7	855.9	694.1	918	819	836.4	938.3	960.1		100	100	100	99.2848	104.83	95.6887	119.64	107.149	112.174
High	Mus musculus OX=10090	Q9WUU9	Mcm3ap	Germinal-center associated nuclear protein OS=Mus musculus OX=10090 GN=Mcm3ap PE=1 SV=2	217.2	1971	15	21	21	58	-0.02	0.03	0.04	0.989147	0.994986	0.980457	776.4	767.9	790	1020.2	448.1	776.4	1099.4	433	767.9	1035.3	465.4	790		100	100	100	107.763	96.6302	98.9052	101.48	103.861	101.752
High	Mus musculus OX=10090	Q80Y14	Glrx5	Glutaredoxin-related protein 5, mitochondrial OS=Mus musculus OX=10090 GN=Glrx5 PE=1 SV=2	16.3	152	35	6	5	33	0.12	0.02	-0.1	0.905559	0.994986	0.853309	1015.1	1104.8	1027.7	1015.1	655	1254.9	1104.8	707.8	1167.6	1027.7	714.3	1222		100	100	100	108.837	108.061	93.0433	101.241	109.053	97.3783
High	Mus musculus OX=10090	Q6ZQ88	Kdm1a	Lysine-specific histone demethylase 1A OS=Mus musculus OX=10090 GN=Kdm1a PE=1 SV=2	92.8	853	42	25	25	127	-0.13	0.03	0.16	0.989147	0.974548	0.968453	2246.3	2047.2	2287.2	2246.3	2899.7	2195.9	1967.3	2736.7	2047.2	2147.1	2980.5	2287.2		100	100	100	87.5796	94.3787	93.2283	95.5838	102.786	104.158
High	Mus musculus OX=10090	Q8BUR4	Dock1	Dedicator of cytokinesis protein 1 OS=Mus musculus OX=10090 GN=Dock1 PE=1 SV=3	214.9	1865	36	50	49	145	-0.1	0.04	0.14	0.992178	0.973844	0.97784	1816	1688.7	1860.9	1294.8	1816	2100.8	1145.1	1688.7	1989.8	1410.3	1860.9	2172.4		100	100	100	88.4384	92.9901	94.7163	108.92	102.472	103.408
High	Mus musculus OX=10090	Q99JI4	Psmd6	26S proteasome non-ATPase regulatory subunit 6 OS=Mus musculus OX=10090 GN=Psmd6 PE=1 SV=1	45.5	389	66	28	28	211	-0.24	0.02	0.26	0.950974	0.974548	0.846358	2589	2187.6	2616.1	2589	2710.4	2419.4	2187.6	1953	2340.2	2834.9	2295.3	2616.1		100	100	100	84.4959	72.0558	96.7265	109.498	84.6849	108.13
High	Mus musculus OX=10090	Q9JKK1	Stx6	Syntaxin-6 OS=Mus musculus OX=10090 GN=Stx6 PE=1 SV=1	29	255	35	6	6	31	0.01	0.1	0.09	0.98545	0.974548	0.999286	500.3	503.8	535.5	500.3	496.8	723.7	503.8	456.8	621.2	535.5	478.5	699.1		100	100	100	100.7	91.9485	85.8367	107.036	96.3164	96.6008
High	Mus musculus OX=10090	O54992	Mapkapk5	MAP kinase-activated protein kinase 5 OS=Mus musculus OX=10090 GN=Mapkapk5 PE=1 SV=1	54.1	473	12	3	3	5	0.39	0.27	-0.12	0.494126	0.914094	0.889141	53.2	69.7	64.3	51.9	54.5		64.6	75.2		67	61.7			100	100		124.47	137.982		129.094	113.211
High	Mus musculus OX=10090	Q61749	Eif2b4	Translation initiation factor eIF-2B subunit delta OS=Mus musculus OX=10090 GN=Eif2b4 PE=1 SV=2	57.6	524	24	7	7	32	-0.34	-0.04	0.3	0.770906	0.978126	0.922688	274.3	216.7	266.3	237.7	274.3	335	170.1	216.7	303.8	212.3	266.3	316.8		100	100	100	71.5608	79.0011	90.6866	89.3143	97.0835	94.5672
High	Mus musculus OX=10090	Q9DC69	Ndufa9	NADH dehydrogenase [ubiquinone] 1 alpha subcomplex subunit 9, mitochondrial OS=Mus musculus OX=10090 GN=Ndufa9 PE=1 SV=2	42.5	377	39	11	11	70	-0.27	0.03	0.3	0.895699	0.974548	0.793875	1767.1	1460.6	1798.7	1670.8	2621.2	1767.1	1247.9	2146.7	1460.6	1470	2898.8	1798.7		100	100	100	74.6888	81.8976	82.6552	87.9818	110.591	101.788
High	Mus musculus OX=10090	O70493	Snx12	Sorting nexin-12 OS=Mus musculus OX=10090 GN=Snx12 PE=1 SV=1	19.1	165	59	9	7	107	0.05	0.07	0.02	0.970043	0.97168	0.97784	893.3	925.7	939.2	982.5	851.9	893.3	925.7	859.9	927.2	1028.8	807.3	939.2		100	100	100	94.2188	100.939	103.795	104.712	94.7646	105.138
High	Mus musculus OX=10090	P97454	Smad5	Mothers against decapentaplegic homolog 5 OS=Mus musculus OX=10090 GN=Smad5 PE=1 SV=2	52.1	465	26	7	3	23	0.41	0.22	-0.19	0.257229	0.882806	0.776008	271.3	359.3	315	135.9	333.4	271.3	142.5	397	359.3	169.6	375.4	315		100	100	100	104.857	119.076	132.436	124.798	112.597	116.108
High	Mus musculus OX=10090	Q91VJ5	Pqbp1	Polyglutamine-binding protein 1 OS=Mus musculus OX=10090 GN=Pqbp1 PE=1 SV=1	30.6	263	33	7	7	40	-0.12	0.04	0.17	0.98545	0.994986	0.977043	571.7	524.8	589	743.6	281.3	571.7	664.7	281.8	524.8	721.2	289.1	589		100	100	100	89.3895	100.178	91.7964	96.9876	102.773	103.026
High	Mus musculus OX=10090	Q99K28	Arfgap2	ADP-ribosylation factor GTPase-activating protein 2 OS=Mus musculus OX=10090 GN=Arfgap2 PE=1 SV=1	56.6	520	48	18	18	82	-0.1	-0.01	0.09	0.992178	0.999993	0.9988	1319.1	1231.6	1308.3	1319.1	1068.3	1333.2	1264.5	1151.4	1231.6	1308.3	1059.3	1452.4	Phospho [S145(100)]	100	100	100	95.8608	107.779	92.3792	99.1813	99.1575	108.941
High	Mus musculus OX=10090	Q8K2A7	Ints10	Integrator complex subunit 10 OS=Mus musculus OX=10090 GN=Ints10 PE=1 SV=3	82	710	18	11	11	47	0.2	0.17	-0.03	0.772636	0.833307	0.955636	754.6	865.9	849.4	174	754.6	901.6	187.4	865.9	966.2	163	849.4	971.9		100	100	100	107.701	114.75	107.165	93.6782	112.563	107.797
High	Mus musculus OX=10090	Q3UGP8	Alg10b	Putative Dol-P-Glc:Glc(2)Man(9)GlcNAc(2)-PP-Dol alpha-1,2-glucosyltransferase OS=Mus musculus OX=10090 GN=Alg10b PE=1 SV=1	55.4	474	5	2	2	5	-0.23	-0.4	-0.17	0.973388	0.430429	0.865439	35.6	30.3	27	25.8	35.6	36.8	15.7	30.3	36.5	16.4	27	37.9		100	100	100	60.8527	85.1124	99.1848	63.5659	75.8427	102.989
High	Mus musculus OX=10090	Q9QYH6	Maged1	Melanoma-associated antigen D1 OS=Mus musculus OX=10090 GN=Maged1 PE=1 SV=1	85.6	775	19	10	10	40	-0.66	0.6	1.26	0.0859304	0.0138069	1.3349e-07	367.8	232.1	555.7	319.9	367.8	444.6	163.9	232.1	256.5	555.7	499.4	601.1		100	100	100	51.2348	63.1049	57.6923	173.711	135.78	135.2
High	Mus musculus OX=10090	P28352	Apex1	DNA-(apurinic or apyrimidinic site) lyase OS=Mus musculus OX=10090 GN=Apex1 PE=1 SV=2	35.5	317	64	19	19	133	0.18	0.17	-0.01	0.807797	0.546636	0.98112	2562.5	2902.3	2882.5	2562.5	2816.5	2332.9	2746.7	2986.2	2902.3	2882.5	2911.4	2781.4		100	100	100	107.188	106.025	124.407	112.488	103.369	119.225
High	Mus musculus OX=10090	Q8BX90	Fndc3a	Fibronectin type-III domain-containing protein 3A OS=Mus musculus OX=10090 GN=Fndc3a PE=1 SV=3	131.9	1198	24	20	20	63	0.06	0.03	-0.02	0.9549	0.974548	0.975596	1579.5	1642	1614.6	1863.3	1579.5	1364.2	1642	1670.5	1395.5	1850.1	1614.6	1426		100	100	100	88.1232	105.761	102.294	99.2916	102.222	104.53
High	Mus musculus OX=10090	Q921K8	Fam115c; Tcaf2	TRPM8 channel-associated factor 2 OS=Mus musculus OX=10090 GN=Tcaf2 PE=1 SV=1	101.5	919	29	15	15	41	-0.07	0.07	0.14	0.993988	0.992345	0.980457	512.2	487.5	538.4	512.2	378.1	664.9	487.5	358.4	665.9	538.4	337.4	622.4		100	100	100	95.1777	94.7897	100.15	105.115	89.2357	93.6081
High	Mus musculus OX=10090	Q6ZQ11	Chsy1	Chondroitin sulfate synthase 1 OS=Mus musculus OX=10090 GN=Chsy1 PE=2 SV=2	91.3	800	16	9	9	17	-0.12	-0.06	0.06	0.990228	0.97168	0.98892	168.5	154.8	161.2	214.6	168.5	125.9	167.6	154.8	124.7	188.3	161.2	114.6		100	100	100	78.0988	91.8694	99.0469	87.7446	95.6677	91.0246
High	Mus musculus OX=10090	Q6ZPT1	Klhl9	Kelch-like protein 9 OS=Mus musculus OX=10090 GN=Klhl9 PE=2 SV=2	69.4	617	33	17	11	40	-0.56	-0.17	0.38	0.100922	0.779094	0.731109	545.4	370.6	483.7	545.4	464.8	615.4	370.6	334.7	384.2	477.8	483.7	623.6		100	100	100	67.9501	72.0095	62.4309	87.6054	104.066	101.332
High	Mus musculus OX=10090	O89084	Pde4a	cAMP-specific 3',5'-cyclic phosphodiesterase 4A OS=Mus musculus OX=10090 GN=Pde4a PE=1 SV=2	93.5	844	15	8	5	16	0.03	0.22	0.19	0.973531	0.907991	0.980457	158.9	162.6	185.3	136.6	184.7		151.8	174.2		187.1	183.5			100	100		111.127	94.3151		136.969	99.3503
High	Mus musculus OX=10090	Q3UGR5	Hdhd2	Haloacid dehalogenase-like hydrolase domain-containing protein 2 OS=Mus musculus OX=10090 GN=Hdhd2 PE=1 SV=2	28.7	259	55	8	8	53	0.14	0.16	0.02	0.886873	0.927594	0.979833	356.9	394	399.6	268.8	356.9	406.5	280.4	394	433.8	301.9	399.6	436.9		100	100	100	104.315	110.395	106.716	112.314	111.964	107.478
High	Mus musculus OX=10090	E9QAM5	BC006779; Helz2	Helicase with zinc finger domain 2 OS=Mus musculus OX=10090 GN=Helz2 PE=1 SV=1	331.4	2947	7	14	14	23	0.52	0.5	-0.02	0.0978539	0.14913	0.975596	201.8	288.5	285.1	178.3	228.4		251.3	331.2		247.4	328.6			100	100		140.942	145.009		138.755	143.87
High	Mus musculus OX=10090	Q9CQH3	Ndufb5	NADH dehydrogenase [ubiquinone] 1 beta subcomplex subunit 5, mitochondrial OS=Mus musculus OX=10090 GN=Ndufb5 PE=1 SV=1	21.7	189	23	5	5	43	-0.7	-0.09	0.61	0.0201513	0.973844	0.0172838	1861.3	1144.1	1751.1	1373.7	2106.5	1861.3	633.2	1552	1144.1	1248	1981.1	1751.1		100	100	100	46.0945	73.6767	61.4678	90.8495	94.047	94.0794
High	Mus musculus OX=10090	Q9WV89	Stxbp4	Syntaxin-binding protein 4 OS=Mus musculus OX=10090 GN=Stxbp4 PE=1 SV=1	61.7	557	6	3	3	3	0.2	0.61	0.42	0.889283	0.311076	0.865439	32.9	37.6	50.2	23.4		46.2	24.9		57	37.8		66.8		100		100	106.41		123.377	161.538		144.589
High	Mus musculus OX=10090	Q924H7	LOC101056456; Wac	WW domain-containing adapter protein with coiled-coil OS=Mus musculus OX=10090 GN=Wac PE=1 SV=2	70.6	646	14	7	7	23	-0.19	-0.29	-0.1	0.965441	0.531238	0.912262	430.3	377.1	352.2	430.3	403.1	552.8	376.8	377.1	487.1	337	352.2	518.6		100	100	100	87.5668	93.55	88.1151	78.3175	87.3729	93.8133
High	Mus musculus OX=10090	O08808	Diap1; Diaph1	Protein diaphanous homolog 1 OS=Mus musculus OX=10090 GN=Diaph1 PE=1 SV=1	139.3	1255	37	34	34	119	-0.07	0.1	0.17	0.999817	0.948386	0.976811	986.5	936.8	1055.7	1231.9	986.5	638.7	1264.8	936.8	633.9	1380	1055.7	676.1		100	100	100	102.671	94.962	99.2485	112.022	107.015	105.856
High	Mus musculus OX=10090	Q9R0X4	Acot9	Acyl-coenzyme A thioesterase 9, mitochondrial OS=Mus musculus OX=10090 GN=Acot9 PE=1 SV=1	50.5	439	65	28	28	219	0.02	-0.08	-0.1	0.973388	0.994986	0.955636	7292.5	7413.1	6896.6	7292.5	7531	5790.3	7413.1	7728.2	6048	6896.6	7494.4	5407.1		100	100	100	101.654	102.619	104.451	94.5711	99.514	93.382
High	Mus musculus OX=10090	Q99LS3	Psph	Phosphoserine phosphatase OS=Mus musculus OX=10090 GN=Psph PE=1 SV=1	25.1	225	47	7	7	88	-0.38	-0.12	0.26	0.591037	0.91372	0.920011	640.7	493.6	589.9	640.7	773.5	415.4	493.6	735.6	454.7	589.9	739.5	457.5		100	100	100	77.0407	95.1002	109.461	92.0712	95.6044	110.135
High	Mus musculus OX=10090	Q6PR54	Rif1	Telomere-associated protein RIF1 OS=Mus musculus OX=10090 GN=Rif1 PE=1 SV=2	266.1	2419	19	36	35	123	-0.1	-0.12	-0.02	0.992178	0.961381	0.976811	2398.3	2241.8	2213.7	2398.3	2064.3	2694.2	2241.8	1926.2	2356.9	2213.7	2159.1	2604.6		100	100	100	93.4745	93.3101	87.4805	92.3029	104.592	96.6743
High	Mus musculus OX=10090	Q8BKT7	Thoc5	THO complex subunit 5 homolog OS=Mus musculus OX=10090 GN=Thoc5 PE=1 SV=2	78.6	683	38	18	18	74	-0.05	-0.18	-0.14	0.989153	0.783662	0.825777	1545.1	1494.9	1359.2	1545.1	1689.8	1248.2	1494.9	1617.6	1255.6	1359.2	1624.7	1209.5		100	100	100	96.751	95.7273	100.593	87.9684	96.1475	96.8995
High	Mus musculus OX=10090	Q9QX47	Son	Protein SON OS=Mus musculus OX=10090 GN=Son PE=1 SV=2	265.5	2444	25	42	42	206	-0.1	-0.09	0.01	0.990228	0.976904	0.997789	3779.6	3515.1	3541.8	3779.6	3560.7	4673	3283.1	3515.1	4082.6	3249.3	3541.8	4504.2		100	100	100	86.8637	98.7194	87.3657	85.9694	99.4692	96.3878
High	Mus musculus OX=10090	Q9Z1X4	Ilf3	Interleukin enhancer-binding factor 3 OS=Mus musculus OX=10090 GN=Ilf3 PE=1 SV=2	96	898	49	34	28	261	-0.77	-0.37	0.4	0.0419211	0.200188	0.262349	8673.6	5097.5	6722.3	8673.6	9239.7	7935.5	5097.5	6388.7	4818.8	6215.1	7874.1	6722.3		100	100	100	58.7703	69.144	60.7246	71.6554	85.2203	84.7117
High	Mus musculus OX=10090	Q61191	Hcfc1	Host cell factor 1 OS=Mus musculus OX=10090 GN=Hcfc1 PE=1 SV=2	210.3	2045	31	43	43	242	-0.06	-0.08	-0.02	0.990228	0.994986	0.98892	6994.9	6726.4	6618	5494	6994.9	7351.4	4646.5	6726.4	6854	4547.5	6618	6694.6		100	100	100	84.5741	96.1615	93.2339	82.7721	94.6118	91.0656
High	Mus musculus OX=10090	P28798	Grn	Granulins OS=Mus musculus OX=10090 GN=Grn PE=1 SV=2	63.4	589	28	12	12	36	-1.31	-0.55	0.76	7.51625e-07	0.0596972	0.0592993	381.8	154.3	260.5	381.8	171	452	154.3	61.5	201.5	260.5	131.9	420.7		100	100	100	40.4138	35.9649	44.5796	68.2294	77.1345	93.0752
High	Mus musculus OX=10090	Q8BTI9	Pik3cb	Phosphatidylinositol 4,5-bisphosphate 3-kinase catalytic subunit beta isoform OS=Mus musculus OX=10090 GN=Pik3cb PE=1 SV=2	121.6	1064	16	14	14	33	0.35	0.54	0.19	0.375952	0.0770417	0.976811	273.1	348.7	398.2	273.1	459	171.6	348.7	531.3	342.3	398.2	510.1	279		100	100	100	127.682	115.752	199.476	145.807	111.133	162.587
High	Mus musculus OX=10090	Q9EPL4	Mettl9	Methyltransferase-like protein 9 OS=Mus musculus OX=10090 GN=Mettl9 PE=1 SV=1	36.4	318	12	3	3	9	-0.04	-0.03	0.01	0.992178	0.992345	0.979833	317.6	308.2	311	220.3	596.6	317.6	172.1	475.3	308.2	199.7	564.5	311		100	100	100	78.1207	79.6681	97.0403	90.6491	94.6195	97.9219
High	Mus musculus OX=10090	Q8VDT9	Mrpl50	39S ribosomal protein L50, mitochondrial OS=Mus musculus OX=10090 GN=Mrpl50 PE=1 SV=2	18.2	159	60	7	7	33	0.06	0.05	0	0.96386	0.974548	0.975596	854	888.2	886.9	545.2	854	1030.9	449	888.2	988	496.3	886.9	1013.4		100	100	100	82.3551	104.005	95.8386	91.0308	103.852	98.3025
High	Mus musculus OX=10090	Q9CQD1	Rab5a	Ras-related protein Rab-5A OS=Mus musculus OX=10090 GN=Rab5a PE=1 SV=1	23.6	215	51	8	4	77	-0.1	-0.03	0.07	0.990228	0.992605	0.996583	1191.9	1112.1	1164.3	632.8	1191.9	1468.2	592.5	1112.1	1329	558.5	1164.3	1411.8		100	100	100	93.6315	93.3048	90.519	88.2585	97.6844	96.1586
High	Mus musculus OX=10090	Q11011	Npepps	Puromycin-sensitive aminopeptidase OS=Mus musculus OX=10090 GN=Npepps PE=1 SV=2	103.3	920	59	43	43	591	-0.04	0.03	0.08	0.989147	0.932254	0.979833	5324.1	5161.5	5448.6	5615.2	5324.1	5179.5	5276.4	5161.5	5098.1	5905.9	5448.6	5283.8		100	100	100	93.9664	96.946	98.4284	105.177	102.338	102.014
High	Mus musculus OX=10090	Q8K135	AU040320	Dyslexia-associated protein KIAA0319-like protein OS=Mus musculus OX=10090 GN=Kiaa0319l PE=1 SV=1	115.2	1048	3	3	3	6	-0.93	-0.41	0.53	0.0169235	0.374067	0.359468	161.6	84.5	122	161.6	146.8	360.2	84.3	84.5	241.5	122	104.7	326.1		100	100	100	52.1658	57.5613	67.0461	75.495	71.3215	90.533
High	Mus musculus OX=10090	O35295	Purb	Transcriptional activator protein Pur-beta OS=Mus musculus OX=10090 GN=Purb PE=1 SV=3	33.9	324	61	12	10	73	0.02	0.33	0.31	0.980177	0.301815	0.84421	698.6	709.1	879	698.6	1440.8	693.5	709.1	1178.6	674.3	879	1412.2	753.7	Phospho [S113(99.5)]	100	100	100	101.503	81.8018	97.2314	125.823	98.015	108.681
High	Mus musculus OX=10090	Q9WVS8	Mapk7	Mitogen-activated protein kinase 7 OS=Mus musculus OX=10090 GN=Mapk7 PE=1 SV=1	87.7	806	17	9	9	18	-0.07	0.05	0.12	0.997683	0.994986	0.9988	150.8	143.2	156	166.5	150.8	28.5	162.6	143.2	26.7	224.3	156	28.2		100	100	100	97.6577	94.9602	93.6842	134.715	103.448	98.9474
High	Mus musculus OX=10090	Q7TSV4	Pgm1	Phosphoglucomutase-2 OS=Mus musculus OX=10090 GN=Pgm2 PE=1 SV=1	68.7	620	48	27	27	158	0.14	0.15	0.02	0.866593	0.794771	0.984557	1222.4	1342.4	1360.9	1379.8	1222.4	1127.4	1352.6	1342.4	1211.1	1655.9	1360.9	1288.5	Phospho [S173(100)]	100	100	100	98.0287	109.817	107.424	120.01	111.33	114.29
High	Mus musculus OX=10090	Q8K1C9	Lrrc41	Leucine-rich repeat-containing protein 41 OS=Mus musculus OX=10090 GN=Lrrc41 PE=1 SV=3	88.1	807	29	17	17	90	-0.03	0.19	0.21	0.989147	0.68551	0.95047	1078	1059.1	1228.8	1100.1	1078	709.1	1186.3	1059.1	846.7	1411.1	1228.8	904.2		100	100	100	107.836	98.2468	119.405	128.27	113.989	127.514
High	Mus musculus OX=10090	P28271	Aco1	Cytoplasmic aconitate hydratase OS=Mus musculus OX=10090 GN=Aco1 PE=1 SV=3	98.1	889	52	34	33	156	0.32	0.43	0.11	0.30614	0.00976579	0.984557	1284.2	1603.2	1733.1	1284.2	1315	999.4	1603.2	1718.4	1286.9	1916.1	1733.1	1335.2		100	100	100	124.84	130.677	128.767	149.206	131.795	133.6
High	Mus musculus OX=10090	Q6DFV3	Arhgap21	Rho GTPase-activating protein 21 OS=Mus musculus OX=10090 GN=Arhgap21 PE=1 SV=1	215.6	1944	2	4	4	10	-0.11	-0.06	0.05	0.989916	0.97168	0.980457	199.6	184.8	191.6	399.8	149.9	199.6	376.9	129.5	184.8	544.4	147.7	191.6		100	100	100	94.2721	86.3909	92.5852	136.168	98.5324	95.992
High	Mus musculus OX=10090	O35551	Rabep1	Rab GTPase-binding effector protein 1 OS=Mus musculus OX=10090 GN=Rabep1 PE=1 SV=2	99.5	862	39	28	27	107	-0.14	0.18	0.32	0.98545	0.761148	0.821188	855	776.5	968.4	855	1044	496	776.5	932.4	464.7	1000	968.4	497.7		100	100	100	90.8187	89.3103	93.6895	116.959	92.7586	100.343
High	Mus musculus OX=10090	Q9CYR6	Pgm3	Phosphoacetylglucosamine mutase OS=Mus musculus OX=10090 GN=Pgm3 PE=1 SV=1	59.4	542	39	15	15	69	-0.11	0.13	0.24	0.989147	0.954536	0.955636	347.9	321.5	380.5	347.9	492.3	271.3	321.5	495.1	268.2	380.5	537.8	291.8		100	100	100	92.4116	100.569	98.8574	109.371	109.242	107.556
High	Mus musculus OX=10090	P97363	Sptlc2	Serine palmitoyltransferase 2 OS=Mus musculus OX=10090 GN=Sptlc2 PE=1 SV=2	62.9	560	54	23	23	111	-0.02	-0.03	-0.01	0.987458	0.999993	0.97784	1971.3	1942.7	1933.6	1816.9	1971.3	2270.8	1668.9	1942.7	1973.9	1734.9	1933.6	2124.5		100	100	100	91.8543	98.5492	86.9253	95.4868	98.0876	93.5573
High	Mus musculus OX=10090	Q9D379	Ephx1	Epoxide hydrolase 1 OS=Mus musculus OX=10090 GN=Ephx1 PE=1 SV=2	52.5	455	65	24	24	141	0.16	0.07	-0.09	0.851173	0.840631	0.961561	5010.5	5595.6	5261.7	5010.5	5651	4507.1	5595.6	6583.3	5087.1	5261.7	6071.2	4771.6		100	100	100	111.677	116.498	112.869	105.013	107.436	105.869
High	Mus musculus OX=10090	P61982	Ywhag	14-3-3 protein gamma OS=Mus musculus OX=10090 GN=Ywhag PE=1 SV=2	28.3	247	91	24	16	404	-0.21	-0.02	0.19	0.9549	0.999993	0.954986	1608.1	1390.1	1584.6	1867.2	1380.7	1608.1	1753.5	1130.2	1390.1	1925.4	1261.1	1584.6		100	100	100	93.9107	81.857	86.4436	103.117	91.3377	98.5386
High	Mus musculus OX=10090	P42128	Foxk1	Forkhead box protein K1 OS=Mus musculus OX=10090 GN=Foxk1 PE=1 SV=2	74.9	719	14	9	8	27	-0.21	-0.12	0.1	0.9549	0.924249	0.999797	746.9	643.6	687.5	746.9	751.9	524.7	643.6	676.6	586.2	687.5	745	588		100	100	100	86.1695	89.9854	111.721	92.0471	99.0823	112.064
High	Mus musculus OX=10090	Q3U308	Ctu2	Cytoplasmic tRNA 2-thiolation protein 2 OS=Mus musculus OX=10090 GN=Ctu2 PE=1 SV=1	56.1	514	26	9	9	32	0.08	0.26	0.18	0.9549	0.810385	0.980529	197.7	209.6	236.7	262	94.7	197.7	248.8	89.2	209.6	328	93.6	236.7		100	100	100	94.9618	94.1922	106.019	125.191	98.8384	119.727
High	Mus musculus OX=10090	O08759	Ube3a	Ubiquitin-protein ligase E3A OS=Mus musculus OX=10090 GN=Ube3a PE=1 SV=2	99.8	870	47	33	33	168	-0.18	0.16	0.34	0.970043	0.681902	0.648627	1569.3	1381.9	1754.6	1569.3	2159.1	1339	1381.9	1816.3	1376.4	1754.6	1956.5	1435		100	100	100	88.0584	84.123	102.793	111.808	90.6165	107.17
High	Mus musculus OX=10090	Q4VAA7	Snx33	Sorting nexin-33 OS=Mus musculus OX=10090 GN=Snx33 PE=1 SV=1	65.3	574	15	6	5	15	0.09	-0.23	-0.32	0.9549	0.779094	0.297936	102.2	108.6	87	102.2	63.8	126.7	108.6	55.6	202.8	87	65.2	164.5		100	100	100	106.262	87.1473	160.063	85.1272	102.194	129.834
High	Mus musculus OX=10090	Q5NCF2	Trappc1	Trafficking protein particle complex subunit 1 OS=Mus musculus OX=10090 GN=Trappc1 PE=1 SV=1	16.9	145	42	6	6	20	0.31	0.22	-0.09	0.495492	0.837967	0.920011	322.8	399	375.4	322.8	644.7	224.7	399	712.1	298.8	375.4	723.1	272.4		100	100	100	123.606	110.454	132.977	116.295	112.161	121.228
High	Mus musculus OX=10090	Q99JW2	Acy1	Aminoacylase-1 OS=Mus musculus OX=10090 GN=Acy1 PE=1 SV=1	45.8	408	52	16	16	76	0.09	0.11	0.02	0.9549	0.973844	0.979833	495.9	526.7	534.1	495.9	470.3	566	401.5	526.7	587.1	534.1	510.1	563.5		100	100	100	80.9639	111.992	103.728	107.703	108.463	99.5583
High	Mus musculus OX=10090	P63280	Ube2i; LOC100044900; LOC102641751	SUMO-conjugating enzyme UBC9 OS=Mus musculus OX=10090 GN=Ube2i PE=1 SV=1	18	158	80	11	11	167	-0.13	0.17	0.29	0.989147	0.553064	0.798067	3021.9	2766.8	3393.4	2790.1	3826.4	3021.9	2669.4	3780.7	2766.8	3209.4	4182.2	3393.4		100	100	100	95.674	98.8057	91.5583	115.028	109.299	112.294
High	Mus musculus OX=10090	Q9WVJ9	Efemp2	EGF-containing fibulin-like extracellular matrix protein 2 OS=Mus musculus OX=10090 GN=Efemp2 PE=1 SV=1	49.4	443	16	6	6	16	-1.23	-0.32	0.91	0.000374284	0.627158	0.0459596	80.7	34.5	64.6	177.3	65.6	80.7	93.5	21.9	34.5	165.7	60.5	64.6		100	100	100	52.7355	33.3841	42.7509	93.4574	92.2256	80.0496
High	Mus musculus OX=10090	Q923D5	Wbp11	WW domain-binding protein 11 OS=Mus musculus OX=10090 GN=Wbp11 PE=1 SV=2	69.8	641	30	17	17	73	-0.12	-0.12	0	0.989147	0.942321	0.979833	1628.8	1500.5	1501.4	1886	1628.8	1543.1	1811.7	1500.5	1492.9	1392.9	1567.5	1501.4		100	100	100	96.0604	92.123	96.7468	73.8547	96.2365	97.2976
High	Mus musculus OX=10090	P59913	Pcmtd1	Protein-L-isoaspartate O-methyltransferase domain-containing protein 1 OS=Mus musculus OX=10090 GN=Pcmtd1 PE=1 SV=1	40.7	357	17	6	6	18	-0.07	0.12	0.19	0.992178	0.992345	0.984557	42.9	40.8	46.6	46.6	39.5		49	33.9		61.6	35.3			100	100		105.15	85.8228		132.189	89.3671
High	Mus musculus OX=10090	Q91W61	Fbxl15	F-box/LRR-repeat protein 15 OS=Mus musculus OX=10090 GN=Fbxl15 PE=1 SV=2	33.1	300	19	3	3	9	-0.1	0.3	0.4	0.995522	0.760959	0.766562	105.3	98.1	129.3	80.4	137.9		66.7	144.3		106.9	156.3			100	100		82.9602	104.641		132.96	113.343
High	Mus musculus OX=10090	Q8C1A5	Thop1	Thimet oligopeptidase OS=Mus musculus OX=10090 GN=Thop1 PE=1 SV=1	78	687	58	33	33	284	-0.01	0.11	0.12	0.983345	0.838213	0.980529	1766.3	1758.1	1907	1661.1	2151.8	1766.3	1605.5	2189.3	1758.1	1907	2198	1838.7		100	100	100	96.6528	101.743	99.5358	114.803	102.147	104.099
High	Mus musculus OX=10090	Q9QZN4	Fbxo6	F-box only protein 6 OS=Mus musculus OX=10090 GN=Fbxo6 PE=1 SV=1	34.5	295	43	10	10	37	0.07	0.16	0.08	0.9549	0.933916	0.999286	484.1	509.9	539.2	250.9	484.1	608.8	240.8	509.9	645.7	307.5	539.2	688.1		100	100	100	95.9745	105.329	106.061	122.559	111.382	113.026
High	Mus musculus OX=10090	Q8K1E6	Alkbh3	Alpha-ketoglutarate-dependent dioxygenase alkB homolog 3 OS=Mus musculus OX=10090 GN=Alkbh3 PE=1 SV=1	33	286	34	7	7	32	-0.2	0.16	0.36	0.96386	0.935667	0.839476	336.4	292.8	374.8	336.4	421	169.9	292.8	335.7	210	374.8	432.2	232		100	100	100	87.0392	79.7387	123.602	111.415	102.66	136.551
High	Mus musculus OX=10090	A2AJQ3	Dpy19l4	Probable C-mannosyltransferase DPY19L4 OS=Mus musculus OX=10090 GN=Dpy19l4 PE=2 SV=1	83.5	722	4	2	2	3	0.01	0.07	0.06	0.983345	0.992345	0.987728	112.4	113.1	118.2	86.8		145.5	95.1		134.4	96.4		144.8		100		100	109.562		92.3711	111.06		99.5189
High	Mus musculus OX=10090	Q9QWF0	Chaf1a	Chromatin assembly factor 1 subunit A OS=Mus musculus OX=10090 GN=Chaf1a PE=1 SV=1	101.9	911	24	14	14	51	-0.79	-0.28	0.51	0.020251	0.421215	0.210545	1232.8	712.7	1015.6	1232.8	986.5	1389.1	712.7	602.6	942.4	1015.6	813.9	1141.2		100	100	100	57.8115	61.0846	67.8425	82.3816	82.5038	82.1539
High	Mus musculus OX=10090	Q3UM29	Cog7	Conserved oligomeric Golgi complex subunit 7 OS=Mus musculus OX=10090 GN=Cog7 PE=1 SV=1	86	770	46	24	24	78	-0.13	0	0.13	0.989147	0.992345	0.979833	1671.1	1525.4	1672.7	1671.1	1958.3	1207.7	1525.4	1796.6	1077.5	1672.7	1952.6	1219.2		100	100	100	91.2812	91.7428	89.2192	100.096	99.7089	100.952
High	Mus musculus OX=10090	O08908	Pik3r2	Phosphatidylinositol 3-kinase regulatory subunit beta OS=Mus musculus OX=10090 GN=Pik3r2 PE=1 SV=2	81.2	722	22	10	8	27	1.05	0.68	-0.37	0.000837809	0.142219	0.196047	52.9	109.5	84.6	160.1	52.9	26.1	144.4	109.5	61.2	168.7	84.6	40.8		100	100	100	90.1936	206.994	234.483	105.372	159.924	156.322
High	Mus musculus OX=10090	Q9WV72	Asb3	Ankyrin repeat and SOCS box protein 3 OS=Mus musculus OX=10090 GN=Asb3 PE=1 SV=2	58.2	525	5	2	2	4	-0.07	0.09	0.16	0.999817	0.994986	0.9988	61.1	58.4	65.2	66		56.6	70.9		48	81.9		51.9		100		100	107.424		84.8057	124.091		91.6961
High	Mus musculus OX=10090	Q91WE6	Cdkal1	Threonylcarbamoyladenosine tRNA methylthiotransferase OS=Mus musculus OX=10090 GN=Cdkal1 PE=2 SV=1	65.2	578	13	6	6	14	0.07	0.05	-0.02	0.969571	0.994986	0.957044	249.9	262.4	258.1	271.4	231.9	249.9	264.1	261.2	262.4	258.1	254.1	266.2		100	100	100	97.3102	112.635	105.002	95.0995	109.573	106.523
High	Mus musculus OX=10090	O55125	Nipsnap1	Protein NipSnap homolog 1 OS=Mus musculus OX=10090 GN=Nipsnap1 PE=1 SV=1	33.3	284	57	13	13	72	0.02	-0.11	-0.13	0.980946	0.954536	0.87959	2293.6	2318.2	2120.3	2293.6	2135.4	2387.2	2318.2	2199.4	2637	2097.8	2120.3	2309.8		100	100	100	101.073	102.997	110.464	91.4632	99.2929	96.7577
High	Mus musculus OX=10090	Q9CYH2	5730469M10Rik; Fam213a	Peroxiredoxin-like 2A OS=Mus musculus OX=10090 GN=Prxl2a PE=1 SV=2	24.4	218	28	7	7	33	-0.01	0.08	0.09	0.989147	0.974548	0.999286	677.3	672.6	714.6	677.3	583.6	851.2	646.5	672.6	954.7	714.6	608.9	849.6		100	100	100	95.4525	115.25	112.159	105.507	104.335	99.812
High	Mus musculus OX=10090	Q9D903	Ebna1bp2	Probable rRNA-processing protein EBP2 OS=Mus musculus OX=10090 GN=Ebna1bp2 PE=2 SV=1	34.7	306	52	19	19	98	-0.32	-0.16	0.15	0.82403	0.905811	0.955636	4028.3	3234	3596.3	4028.3	3166	4570.1	3234	2978.6	3929.8	3596.3	3326.1	4632.9		100	100	100	80.282	94.0809	85.9894	89.2759	105.057	101.374
High	Mus musculus OX=10090	Q3V1M1	Igsf10	Immunoglobulin superfamily member 10 OS=Mus musculus OX=10090 GN=Igsf10 PE=2 SV=2	285.4	2594	14	22	22	51	-0.84	-0.43	0.4	0.00476629	0.039295	0.56976	1447.2	811.1	1071.2	1447.2	1258.8	2216.8	714.3	811.1	1544.6	853.3	1071.2	1690.4		100	100	100	49.3574	64.4344	69.677	58.9621	85.0969	76.2541
High	Mus musculus OX=10090	Q922Y2	Trim59	Tripartite motif-containing protein 59 OS=Mus musculus OX=10090 GN=Trim59 PE=1 SV=2	47.2	403	16	4	4	17	-0.09	0.06	0.15	0.997683	0.999993	0.9988	42.7	40.2	44.4	356.2	42.7	35.7	475.8	40.2	31.5	341.8	44.4	36.2		100	100	100	133.577	94.1452	88.2353	95.9573	103.981	101.401
High	Mus musculus OX=10090	Q99K90	Tab2	TGF-beta-activated kinase 1 and MAP3K7-binding protein 2 OS=Mus musculus OX=10090 GN=Tab2 PE=1 SV=1	76.4	693	4	2	2	4	-0.01	-0.04	-0.03	0.989147	0.976726	0.955636	71.3	70.6	69.4	41		124	34.3		145.4	34.4		139.9		100		100	83.6585		117.258	83.9024		112.823
High	Mus musculus OX=10090	Q8BZX4	Srek1	Splicing regulatory glutamine/lysine-rich protein 1 OS=Mus musculus OX=10090 GN=Srek1 PE=2 SV=1	56.7	494	25	8	8	50	0.01	-0.04	-0.05	0.980946	0.974548	0.952539	592.1	596	574.7	1084.7	591.6	592.1	1263.9	596	484.5	963.8	574.7	531.6		100	100	100	116.521	100.744	81.8274	88.8541	97.1433	89.7821
High	Mus musculus OX=10090	Q9Z2M7	Pmm2	Phosphomannomutase 2 OS=Mus musculus OX=10090 GN=Pmm2 PE=1 SV=1	27.6	242	52	14	12	105	0.08	0	-0.08	0.9549	0.99539	0.901235	745.2	786.3	745.9	931.5	745.2	387.1	946.8	786.3	480.2	1136	745.9	474.7		100	100	100	101.643	105.515	124.051	121.954	100.094	122.63
High	Mus musculus OX=10090	P24472	Gsta4	Glutathione S-transferase A4 OS=Mus musculus OX=10090 GN=Gsta4 PE=1 SV=3	25.5	222	56	11	11	133	0.14	0.28	0.14	0.880794	0.531238	0.985739	598.9	658.8	726	598.9	401.5	674.2	658.8	492.8	698.6	726	478	833.9		100	100	100	110.002	122.74	103.619	121.222	119.054	123.687
High	Mus musculus OX=10090	Q9CQJ4	Rnf2	E3 ubiquitin-protein ligase RING2 OS=Mus musculus OX=10090 GN=Rnf2 PE=1 SV=1	37.6	336	52	11	8	62	-0.36	-0.24	0.12	0.68393	0.512079	0.980457	1757.5	1369.6	1486.8	1805.4	1757.5	1654.3	1369.6	1446.2	1212.9	1463.6	1599.3	1486.8		100	100	100	75.8613	82.2873	73.318	81.0679	90.9986	89.8749
High	Mus musculus OX=10090	Q8C7E9	Cstf2t	Cleavage stimulation factor subunit 2 tau variant OS=Mus musculus OX=10090 GN=Cstf2t PE=1 SV=2	65.8	632	29	13	7	100	-0.07	0.02	0.09	0.992178	0.999993	0.9988	280.3	266.8	284.2	365.8	266.4	280.3	266.8	267.7	223.2	287.8	284.2	283		100	100	100	72.936	100.488	79.629	78.6769	106.682	100.963
High	Mus musculus OX=10090	Q8K2W3	Txndc11	Thioredoxin domain-containing protein 11 OS=Mus musculus OX=10090 GN=Txndc11 PE=1 SV=1	105.9	948	2	2	2	5	-0.18	-0.06	0.12	0.98545	0.974548	0.9988	42.1	37.1	40.4		31.1	56.8		24.3	56.6		28.3	57.6			100	100		78.135	99.6479		90.9968	101.408
High	Mus musculus OX=10090	Q9CXY6	Ilf2	Interleukin enhancer-binding factor 2 OS=Mus musculus OX=10090 GN=Ilf2 PE=1 SV=1	43	390	63	19	19	214	-0.62	-0.23	0.4	0.150591	0.772705	0.301454	5607.4	3642.8	4793.5	6665.8	5607.4	5573.3	3748.8	3642.8	3474.9	5256.7	4780.3	4793.5		100	100	100	56.2393	64.9642	62.3491	78.8608	85.2498	86.0083
High	Mus musculus OX=10090	Q9QYF9	Ndrg3	Protein NDRG3 OS=Mus musculus OX=10090 GN=Ndrg3 PE=1 SV=1	41.5	375	40	8	8	36	-0.16	0.1	0.26	0.975103	0.971537	0.93799	402.2	360.4	431.2	468	332.2	402.2	461.2	277.3	360.4	545.6	302.4	431.2		100	100	100	98.547	83.4738	89.6072	116.581	91.0295	107.21
High	Mus musculus OX=10090	P63089	Ptn	Pleiotrophin OS=Mus musculus OX=10090 GN=Ptn PE=1 SV=1	18.9	168	27	4	4	19	-1.22	-0.5	0.72	6.91623e-08	0.0187463	0.0328923	602.6	257.9	424.8	374.1	602.6	944.1	100.2	257.9	289	216.6	424.8	840		100	100	100	26.7843	42.7979	30.6112	57.899	70.4945	88.9736
High	Mus musculus OX=10090	P51863	Atp6v0d1	V-type proton ATPase subunit d 1 OS=Mus musculus OX=10090 GN=Atp6v0d1 PE=1 SV=2	40.3	351	42	14	14	104	-0.16	-0.15	0.01	0.98545	0.937435	0.98892	2902.3	2603.8	2621.7	2452.9	3323.1	2902.3	2211.4	3232.8	2603.8	2267.2	3239.2	2621.7		100	100	100	90.1545	97.2827	89.7151	92.4294	97.4752	90.3318
High	Mus musculus OX=10090	Q8CC88	Vwa8	von Willebrand factor A domain-containing protein 8 OS=Mus musculus OX=10090 GN=Vwa8 PE=1 SV=2	213.3	1905	24	34	34	86	-0.05	0.04	0.09	0.990228	0.973844	0.996785	1476.3	1429	1518.1	1515.3	1476.3	986.8	1429	1553.4	934.7	1518.1	1534.8	988.9		100	100	100	94.3048	105.223	94.7203	100.185	103.963	100.213
High	Mus musculus OX=10090	Q9D1R1	Tmem126b	Complex I assembly factor TMEM126B, mitochondrial OS=Mus musculus OX=10090 GN=Tmem126b PE=1 SV=1	25.4	230	10	2	2	8	-0.3	-0.1	0.2	0.897488	0.933981	0.980457	221.6	179.7	206.3	221.6	53.1	306.8	179.7	46	242	206.3	52	270.3		100	100	100	81.0921	86.629	78.8787	93.0957	97.9284	88.103
High	Mus musculus OX=10090	Q9WV55	Vapa	Vesicle-associated membrane protein-associated protein A OS=Mus musculus OX=10090 GN=Vapa PE=1 SV=2	27.8	249	73	19	18	239	0.03	-0.08	-0.11	0.970043	0.994986	0.954986	6093	6221.1	5770.8	7607.9	5747.1	6093	8182.7	6221.1	6190.9	6457.3	5479.2	5770.8		100	100	100	107.555	108.248	101.607	84.8762	95.3385	94.712
High	Mus musculus OX=10090	Q6ZQL4	Wdr43	WD repeat-containing protein 43 OS=Mus musculus OX=10090 GN=Wdr43 PE=2 SV=2	75.3	677	44	27	27	155	-0.17	-0.23	-0.06	0.980863	0.692227	0.955636	2777.3	2469.1	2370.6	2777.3	3189	2385.4	2469.1	2962.6	2312.7	2370.6	3047.5	2266		100	100	100	88.9029	92.9006	96.9523	85.3563	95.5629	94.9946
High	Mus musculus OX=10090	Q9CYI0	5730455P16Rik	Protein Njmu-R1 OS=Mus musculus OX=10090 PE=1 SV=2	44.4	393	42	10	10	40	0.18	0.13	-0.05	0.788448	0.960543	0.937861	563.6	639.7	615.8	539.5	595.3	563.6	597.3	651	639.7	634.8	615.8	614.8		100	100	100	110.714	109.357	113.502	117.665	103.444	109.084
High	Mus musculus OX=10090	P70193	Lrig1	Leucine-rich repeats and immunoglobulin-like domains protein 1 OS=Mus musculus OX=10090 GN=Lrig1 PE=1 SV=2	119.1	1091	19	11	11	22	-0.09	0.01	0.11	0.992178	0.994986	0.999286	226.6	212.6	228.9	95.5	226.6	307.1	74.8	212.6	233.8	103	228.9	303.6		100	100	100	78.3246	93.8217	76.1316	107.853	101.015	98.8603
High	Mus musculus OX=10090	Q6NZQ6	Zfp740	Zinc finger protein 740 OS=Mus musculus OX=10090 GN=Znf740 PE=1 SV=1	20.9	180	10	2	2	7	-0.3	-0.3	0	0.82926	0.555665	0.976811	311.7	252.4	253.1	311.7	486.8	43.7	252.4	477.2	35.8	253.1	450.3	36.5		100	100	100	80.9753	98.0279	81.9222	81.1999	92.5021	83.524
High	Mus musculus OX=10090	P97346	Nxn	Nucleoredoxin OS=Mus musculus OX=10090 GN=Nxn PE=1 SV=1	48.3	435	45	12	12	78	0.24	0.27	0.03	0.69316	0.777316	0.980457	288.1	340.5	348	151.8	385.6	288.1	138.2	375.1	340.5	178.5	387.3	348		100	100	100	91.0408	97.277	118.188	117.589	100.441	120.791
High	Mus musculus OX=10090	O54734	Ddost	Dolichyl-diphosphooligosaccharide--protein glycosyltransferase 48 kDa subunit OS=Mus musculus OX=10090 GN=Ddost PE=1 SV=2	49	441	52	17	17	270	0.03	-0.12	-0.15	0.970043	0.974548	0.920011	9110.3	9319.3	8412.2	9479.3	7385.1	9110.3	9900.8	7881.5	9319.3	9154.7	7696.1	8412.2		100	100	100	104.447	106.722	102.294	96.5757	104.211	92.3372
High	Mus musculus OX=10090	Q8BVG4	Dpp9	Dipeptidyl peptidase 9 OS=Mus musculus OX=10090 GN=Dpp9 PE=1 SV=2	97.9	862	31	18	18	61	-0.06	0.06	0.11	0.992178	0.983604	0.9988	722.2	694.6	752	722.2	1042.9	424.8	694.6	1035.8	395.8	752	1076.6	438.5		100	100	100	96.1783	99.3192	93.1733	104.126	103.231	103.225
High	Mus musculus OX=10090	Q921T2	Tor1aip1	Torsin-1A-interacting protein 1 OS=Mus musculus OX=10090 GN=Tor1aip1 PE=1 SV=3	66.7	595	38	17	16	107	0.14	0.08	-0.06	0.838261	0.923676	0.954986	1628	1796	1722	1303.7	1628	1866.7	1498.2	1796	2046.6	1301.3	1722	1879.3		100	100	100	114.919	110.319	109.637	99.8159	105.774	100.675
High	Mus musculus OX=10090	Q8BG67	Efr3a	Protein EFR3 homolog A OS=Mus musculus OX=10090 GN=Efr3a PE=1 SV=1	92.6	819	31	20	20	67	-0.07	0.02	0.09	0.999817	0.994986	0.999797	983.1	934	996.7	734.8	983.1	1031.8	676.4	954.7	934	743.7	996.7	1002.1		100	100	100	92.0523	97.1112	90.5214	101.211	101.383	97.1215
High	Mus musculus OX=10090	Q9D2E2	Toe1	Target of EGR1 protein 1 OS=Mus musculus OX=10090 GN=Toe1 PE=1 SV=1	56.8	511	16	9	9	34	-0.47	-0.26	0.21	0.316623	0.553277	0.959217	496.7	358.1	415.4	271.5	496.7	664.5	157.6	358.1	520.5	200.7	415.4	668.8		100	100	100	58.0479	72.0958	78.3296	73.9227	83.632	100.647
High	Mus musculus OX=10090	Q91YM2	Grlf1; Arhgap35	Rho GTPase-activating protein 35 OS=Mus musculus OX=10090 GN=Arhgap35 PE=1 SV=3	170.3	1499	22	22	22	67	0.02	0.13	0.11	0.980946	0.946353	0.9988	605.8	613.6	662.8	701.3	597.9	605.8	627.3	604.1	613.6	765.4	594.9	662.8		100	100	100	89.4482	101.037	101.288	109.14	99.4982	109.409
High	Mus musculus OX=10090	Q9Z0H1	Wdr46	WD repeat-containing protein 46 OS=Mus musculus OX=10090 GN=Wdr46 PE=2 SV=1	69	622	24	10	10	56	-0.42	-0.13	0.29	0.561415	0.91372	0.846358	1233.6	921	1128.6	953.9	1326.5	1233.6	736.4	1156.9	921	842.5	1370.4	1128.6		100	100	100	77.1989	87.2145	74.6595	88.3216	103.309	91.4883
High	Mus musculus OX=10090	B1B212	H60b	Histocompatibility antigen 60b OS=Mus musculus OX=10090 GN=H60b PE=2 SV=1	28.2	251	4	2	2	12	-1.36	-1.1	0.26	1.49716e-09	9.98453e-11	0.95047	729.5	283.5	340.3	729.5	425.4	733.9	283.5	176.4	320.5	340.3	204	421.5		100	100	100	38.8622	41.4669	43.6708	46.6484	47.9549	57.4329
High	Mus musculus OX=10090	Q4VBD2	Tapt1	Transmembrane anterior posterior transformation protein 1 OS=Mus musculus OX=10090 GN=Tapt1 PE=1 SV=2	63.9	564	24	7	7	11	0.37	0.27	-0.1	0.590919	0.907823	0.926238	22.6	29.3	27.3	22.6	12	516.6	29.3	16.2	567.4	27.3	14.7	501		100	100	100	129.646	135	109.834	120.796	122.5	96.9803
High	Mus musculus OX=10090	Q9D855	Uqcrb	Cytochrome b-c1 complex subunit 7 OS=Mus musculus OX=10090 GN=Uqcrb PE=1 SV=3	13.5	111	73	12	12	73	0.16	0	-0.16	0.856571	0.974548	0.889141	4619.2	5146.7	4610.8	3991.4	4619.2	4739.1	5248.8	5146.7	5039.7	4136.9	4764.2	4610.8		100	100	100	131.503	111.42	106.343	103.645	103.139	97.2927
High	Mus musculus OX=10090	Q9DBY8	Nvl	Nuclear valosin-containing protein-like OS=Mus musculus OX=10090 GN=Nvl PE=1 SV=1	94.4	855	47	31	31	105	0.07	0.01	-0.06	0.958293	0.977816	0.955636	2339.1	2447.7	2350.4	2648.3	1852	2339.1	2578.7	1917.8	2447.7	2725.4	1976.2	2350.4		100	100	100	97.3719	103.553	104.643	102.911	106.706	100.483
High	Murid herpesvirus 4 OX=33708	O41940	ORF21; GAMMAHV.ORF21	Thymidine kinase OS=Murid herpesvirus 4 OX=33708 GN=GAMMAHV.ORF21 PE=3 SV=1	72.2	644	68	35	34	487	3.47	2.25	-1.22	9.48571e-16	8.75604e-16	7.89844e-12	2036.2	22493.9	9669.7	3107.2	2036.2	1812.4	30454.1	19329.3	22493.9	19476.5	9669.7	9324.2	Phospho [S17(99.4); S77(100); T119(100); S131(100)]	100	100	100	980.114	949.283	1241.11	626.818	474.89	514.467
High	Mus musculus OX=10090	Q61081	Cdc37	Hsp90 co-chaperone Cdc37 OS=Mus musculus OX=10090 GN=Cdc37 PE=1 SV=1	44.6	379	54	22	22	214	-0.15	-0.03	0.12	0.985333	0.999993	0.979833	1492.9	1345.3	1462.9	1985.2	1364.3	1492.9	1864.1	1067.4	1345.3	1875.3	1157.2	1462.9		100	100	100	93.8999	78.2379	90.1132	94.464	84.8201	97.9905
High	Mus musculus OX=10090	Q9D2I5	Armc9	LisH domain-containing protein ARMC9 OS=Mus musculus OX=10090 GN=Armc9 PE=1 SV=1	91.9	817	10	5	5	6	0.13	0.29	0.16	0.949475	0.857398	0.996955	70.8	77.3	86.4	54.3	92.3		59.1	101.2		68.1	109.6			100	100		108.84	109.642		125.414	118.743
High	Mus musculus OX=10090	O54879	Hmgb3	High mobility group protein B3 OS=Mus musculus OX=10090 GN=Hmgb3 PE=1 SV=3	23	200	46	15	12	74	1.01	0.85	-0.16	1.36655e-05	1.20302e-09	0.857818	1402.1	2823.9	2526.8	1452.4	1402.1	1318.3	3188.7	2714.8	2823.9	2610.3	2232.2	2526.8		100	100	100	219.547	193.624	214.208	179.723	159.204	191.671
High	Mus musculus OX=10090	P35123	Usp4	Ubiquitin carboxyl-terminal hydrolase 4 OS=Mus musculus OX=10090 GN=Usp4 PE=1 SV=3	108.3	962	48	33	31	168	0.3	0.37	0.07	0.377353	0.0637663	0.999797	1170.7	1442.7	1512.6	1187.8	1170.7	1128.8	1442.7	1420.9	1600.8	1764	1415.7	1512.6		100	100	100	121.46	121.372	141.814	148.51	120.928	134.001
High	Mus musculus OX=10090	P29416	Hexa	Beta-hexosaminidase subunit alpha OS=Mus musculus OX=10090 GN=Hexa PE=1 SV=2	60.6	528	26	10	10	32	-0.36	-0.17	0.2	0.650109	0.787874	0.95608	687.6	534	612	682.8	687.6	1452.3	534	530.2	970.9	595.3	612	1266.2		100	100	100	78.2074	77.1088	66.8526	87.1851	89.0052	87.1858
High	Mus musculus OX=10090	Q9R1K5	Fzr1	Fizzy-related protein homolog OS=Mus musculus OX=10090 GN=Fzr1 PE=1 SV=1	54.7	493	8	2	2	3	-0.61	0.2	0.81	0.447161	0.97168	0.258749	37.5	24.6	43		33.2	42.3		23.5	25.8		39	47.5			100	100		70.7831	60.9929		117.47	112.293
High	Mus musculus OX=10090	Q8BMG7	Rab3gap2	Rab3 GTPase-activating protein non-catalytic subunit OS=Mus musculus OX=10090 GN=Rab3gap2 PE=1 SV=2	152.4	1366	39	40	40	149	-0.34	-0.21	0.13	0.770906	0.778077	0.975221	4124.4	3257.2	3568.7	4124.4	4569	3530.9	3257.2	3877.8	2911.9	3568.7	4191.3	3346.7		100	100	100	78.9739	84.872	82.4691	86.5265	91.7334	94.7832
High	Mus musculus OX=10090	Q9CQW0	Emc6	ER membrane protein complex subunit 6 OS=Mus musculus OX=10090 GN=Emc6 PE=1 SV=1	12	110	20	2	2	6	0.01	-0.01	-0.02	0.987305	0.994986	0.976468	138	138.7	136.8	138	55.6	142.8	138.7	53.3	146.3	146.7	50	136.8		100	100	100	100.507	95.8633	102.451	106.304	89.9281	95.7983
High	Mus musculus OX=10090	P41105	Rpl28	60S ribosomal protein L28 OS=Mus musculus OX=10090 GN=Rpl28 PE=1 SV=2	15.7	137	50	11	10	117	-0.33	-0.04	0.29	0.834032	0.995017	0.801976	2941.5	2345.3	2866.3	2941.5	2520.6	3101.9	2882.3	2164	2345.3	3241.9	2352	2866.3		100	100	100	97.9874	85.8526	75.6085	110.212	93.3111	92.4047
High	Mus musculus OX=10090	P12023	App	Amyloid-beta A4 protein OS=Mus musculus OX=10090 GN=App PE=1 SV=3	86.7	770	9	6	4	14	-1.31	-0.4	0.91	5.20745e-05	0.407643	0.00517438	158.9	64.3	120.8	158.9	15.3	182.2	64.3	8.2	102.8	120.8	19.2	202.4		100	100	100	40.4657	53.5948	56.4215	76.0227	125.49	111.087
High	Mus musculus OX=10090	P60335	Pcbp1	Poly(rC)-binding protein 1 OS=Mus musculus OX=10090 GN=Pcbp1 PE=1 SV=1	37.5	356	80	18	13	312	-0.48	-0.15	0.33	0.440901	0.920772	0.709078	3500.6	2513.3	3156.8	3215.3	3500.6	3629.6	2293.1	2513.3	2632.9	3144.4	3156.8	3729.8	Phospho [S173(100); S190(100); S264(99.4)]	100	100	100	71.3184	71.7963	72.5397	97.7949	90.1788	102.761
High	Mus musculus OX=10090	Q8VDP2	C330007P06Rik	UPF0428 protein CXorf56 homolog OS=Mus musculus OX=10090 PE=1 SV=1	25.6	222	18	4	4	8	-0.17	0.29	0.45	0.989147	0.778077	0.598665	100.3	89.5	122.6	100.3	66.3	122.1	99.7	59.5	89.5	122.6	68.2	125.2		100	100	100	99.4018	89.7436	73.3006	122.233	102.866	102.539
High	Mus musculus OX=10090	Q9CS42	Prps2	Ribose-phosphate pyrophosphokinase 2 OS=Mus musculus OX=10090 GN=Prps2 PE=1 SV=4	34.8	318	44	12	5	139	0.14	-0.06	-0.2	0.890482	0.97168	0.731502	212.7	233.6	204	202.8	212.7	252.8	178.3	233.6	258.4	128.8	204	232.9		100	100	100	87.9191	109.826	102.215	63.5108	95.9097	92.1282
High	Mus musculus OX=10090	Q9CQ60	Pgls	6-phosphogluconolactonase OS=Mus musculus OX=10090 GN=Pgls PE=1 SV=1	27.2	257	76	13	13	157	0.18	0.27	0.1	0.807797	0.336922	0.9988	1037.4	1172.9	1254.5	1037.4	1080.3	865.2	1172.9	1288.3	1146.1	1303.6	1254.5	1128.7		100	100	100	113.061	119.254	132.466	125.66	116.125	130.455
High	Mus musculus OX=10090	Q6ZQ03	Fnbp4	Formin-binding protein 4 OS=Mus musculus OX=10090 GN=Fnbp4 PE=1 SV=2	111.2	1031	9	9	9	19	0.01	-0.02	-0.03	0.980863	0.994986	0.956993	385.1	388.7	380.8	734.5	266.2	385.1	766.1	246.5	388.7	720.8	249.5	380.8		100	100	100	104.302	92.5995	100.935	98.1348	93.7265	98.8834
High	Mus musculus OX=10090	Q8BTW3	Exosc6	Exosome complex component MTR3 OS=Mus musculus OX=10090 GN=Exosc6 PE=1 SV=1	28.4	273	46	7	7	42	-0.2	-0.11	0.09	0.9549	0.923095	0.999286	620.5	538.6	573.1	804.8	620.5	226.7	545.2	538.6	181.8	636.9	573.1	217.3		100	100	100	67.7435	86.801	80.1941	79.1377	92.361	95.8536
High	Mus musculus OX=10090	P46656	Fdx1	Adrenodoxin, mitochondrial OS=Mus musculus OX=10090 GN=Fdx1 PE=1 SV=1	20.1	188	35	6	6	55	-0.65	-0.48	0.16	0.112575	0.0120818	0.979833	1273.4	814.1	911.1	1291.3	1273.4	897.5	844.5	814.1	471.5	911.1	1022.3	737.7		100	100	100	65.3992	63.9312	52.5348	70.5568	80.2811	82.195
High	Mus musculus OX=10090	Q921E2	Rab31	Ras-related protein Rab-31 OS=Mus musculus OX=10090 GN=Rab31 PE=1 SV=1	21.3	194	72	12	10	57	0.01	0.06	0.05	0.973749	0.948751	0.9988	1596.6	1605.8	1667.4	1400.6	2515.5	1596.6	1554.5	2575.7	1605.8	1505.6	2598.5	1667.4		100	100	100	110.988	102.393	100.576	107.497	103.3	104.434
High	Mus musculus OX=10090	Q9CWK8	Snx2	Sorting nexin-2 OS=Mus musculus OX=10090 GN=Snx2 PE=1 SV=2	58.4	519	45	18	16	134	-0.19	-0.02	0.17	0.970043	0.994986	0.976811	1039.6	909.8	1026.5	1163.3	1039.6	755	1085.2	909.8	727.2	1183.2	1026.5	833.7		100	100	100	93.2863	87.5144	96.3179	101.711	98.7399	110.424
High	Mus musculus OX=10090	A6H8H2	Dennd4c	DENN domain-containing protein 4C OS=Mus musculus OX=10090 GN=Dennd4c PE=1 SV=1	211.3	1906	32	43	43	163	0.35	0.24	-0.12	0.222408	0.437314	0.889141	1295	1654.1	1527.2	1462.7	1295	1164.4	2148.9	1607.6	1654.1	2243.6	1527.2	1429.4	Phospho [S971(99.6)]	100	100	100	146.913	124.139	142.056	153.388	117.931	122.759
High	Mus musculus OX=10090	Q99L85	Elp5	Elongator complex protein 5 OS=Mus musculus OX=10090 GN=Elp5 PE=2 SV=1	33.5	300	29	4	4	16	-0.32	-0.09	0.23	0.819575	0.952225	0.976468	240.2	192.6	226.4	240.2	499.4	204	140.4	420.7	192.6	226.4	452.1	193.7		100	100	100	58.4513	84.2411	94.4118	94.2548	90.5286	94.951
High	Mus musculus OX=10090	Q3TUH1	Tamm41	Phosphatidate cytidylyltransferase, mitochondrial OS=Mus musculus OX=10090 GN=Tamm41 PE=1 SV=2	37.8	337	47	10	10	46	0.17	0.04	-0.13	0.768635	0.976726	0.858358	1285.5	1446.5	1319.5	1818.5	1124.6	1285.5	1713.2	1210.4	1446.5	1909.6	1178.1	1319.5		100	100	100	94.2095	107.629	112.524	105.01	104.757	102.645
High	Mus musculus OX=10090	Q6PDG5	Smarcc2	SWI/SNF complex subunit SMARCC2 OS=Mus musculus OX=10090 GN=Smarcc2 PE=1 SV=2	132.5	1213	33	37	26	220	-0.05	-0.24	-0.2	0.989916	0.656766	0.798067	3095.3	2995.1	2613.7	3095.3	3136	2366.6	3158.8	2995.1	2185.5	2613.7	2917.6	2252.9		100	100	100	102.051	95.507	92.3477	84.4409	93.0357	95.1956
High	Mus musculus OX=10090	Q91WS0	Cisd1	CDGSH iron-sulfur domain-containing protein 1 OS=Mus musculus OX=10090 GN=Cisd1 PE=1 SV=1	12.1	108	44	5	5	46	0.06	-0.07	-0.13	0.958293	0.973844	0.785965	947.6	988.7	901.7	492.5	2222.3	947.6	419.5	2296.3	988.7	387	2211.3	901.7		100	100	100	85.1777	103.33	104.337	78.5787	99.505	95.1562
High	Mus musculus OX=10090	Q9JLJ2	Aldh9a1	4-trimethylaminobutyraldehyde dehydrogenase OS=Mus musculus OX=10090 GN=Aldh9a1 PE=1 SV=1	53.5	494	60	22	21	184	0.12	0.09	-0.03	0.905559	0.851647	0.97784	2581.5	2809.8	2752.4	2466.5	2968.5	2581.5	2467.7	3025	2809.8	2677.4	3057.8	2752.4		100	100	100	100.049	101.903	108.844	108.551	103.008	106.62
High	Mus musculus OX=10090	Q99MN1	Kars	Lysine--tRNA ligase OS=Mus musculus OX=10090 GN=Kars PE=1 SV=1	67.8	595	70	34	34	410	-0.03	0.19	0.22	0.989147	0.363269	0.858358	4575.3	4485.7	5220.4	4575.3	5581.4	4534.7	4029.8	4659.3	4485.7	5220.4	5334.5	4827.3		100	100	100	88.0773	83.4791	98.9194	114.1	95.5764	106.452
High	Murid herpesvirus 4 OX=33708	O41974	ORF73; GAMMAHV.ORF73	73 protein OS=Murid herpesvirus 4 OX=33708 GN=GAMMAHV.ORF73 PE=1 SV=1	33.6	314	13	3	3	10	3.14	2.47	-0.67	9.48571e-16	8.75604e-16	0.0002781	93.9	826.9	519.3	70.3	97.8	93.9	644.1	826.9	1023.8	377.7	538.3	519.3		100	100	100	916.216	845.501	1090.31	537.269	550.409	553.035
High	Mus musculus OX=10090	Q9JHS9	Cwc15	Spliceosome-associated protein CWC15 homolog OS=Mus musculus OX=10090 GN=Cwc15 PE=1 SV=1	26.6	229	35	8	8	41	-0.32	-0.15	0.17	0.830129	0.886523	0.976811	1046.8	837.7	943.1	1467.3	676.5	1046.8	1157.8	596.8	837.7	977	585.5	943.1		100	100	100	78.9068	88.2188	80.0248	66.5849	86.5484	90.0936
High	Mus musculus OX=10090	A2AQ19	Rtf1	RNA polymerase-associated protein RTF1 homolog OS=Mus musculus OX=10090 GN=Rtf1 PE=1 SV=1	80.7	715	18	11	11	36	0.08	-0.04	-0.12	0.9549	0.974548	0.865439	524.1	553.2	510.1	524.1	290.9	625	553.2	258.8	691.7	510.1	272.6	741.7		100	100	100	105.552	88.9653	110.672	97.3288	93.7092	118.672
High	Mus musculus OX=10090	Q6EDY6	Lrrc16a; Carmil1	F-actin-uncapping protein LRRC16A OS=Mus musculus OX=10090 GN=Carmil1 PE=1 SV=2	151.8	1374	20	18	18	55	-0.51	-0.1	0.41	0.251745	0.92558	0.537857	678.6	477.6	633.4	678.6	734.3	570.6	476.2	619.3	477.6	633.4	704.1	535.5		100	100	100	70.1739	84.3388	83.7014	93.3392	95.8872	93.8486
High	Mus musculus OX=10090	P61222	Abce1	ATP-binding cassette sub-family E member 1 OS=Mus musculus OX=10090 GN=Abce1 PE=1 SV=1	67.3	599	59	29	28	333	-0.3	0.05	0.35	0.909169	0.890414	0.429481	5699.6	4644.8	5919	5280.4	6265.9	5699.6	4459.2	5403.8	4644.8	5812.7	6121.3	5919		100	100	100	84.4481	86.2414	81.4934	110.081	97.6923	103.849
High	Mus musculus OX=10090	Q8BMJ2	Lars	Leucine--tRNA ligase, cytoplasmic OS=Mus musculus OX=10090 GN=Lars PE=1 SV=2	134.1	1178	59	61	61	624	-0.06	0.03	0.08	0.990228	0.940643	0.97784	5170.8	4967	5266.4	5170.8	5236.9	4340	5679.4	4967	4932.9	6661.5	5266.4	4856.3		100	100	100	109.836	94.8462	113.661	128.829	100.563	111.896
High	Mus musculus OX=10090	Q6PDY2	Ado	2-aminoethanethiol dioxygenase OS=Mus musculus OX=10090 GN=Ado PE=1 SV=2	28.4	256	59	10	10	41	0.39	0.54	0.15	0.302985	0.120211	0.985855	232.2	305.1	337.8	328.9	118.4	232.2	305.1	144.4	343.8	356.8	134.2	337.8		100	100	100	92.7638	121.959	148.062	108.483	113.345	145.478
High	Mus musculus OX=10090	Q6R891	Ppp1r9b	Neurabin-2 OS=Mus musculus OX=10090 GN=Ppp1r9b PE=1 SV=1	89.5	817	19	11	11	26	-0.16	-0.2	-0.03	0.970043	0.75302	0.955636	500.7	446.7	437.3	500.7	411.3	1151.7	446.7	383.8	1218	437.3	346.6	1150.3		100	100	100	89.2151	93.3139	105.757	87.3377	84.2694	99.8784
High	Mus musculus OX=10090	Q60987	Foxg1	Forkhead box protein G1 OS=Mus musculus OX=10090 GN=Foxg1 PE=1 SV=1	51.6	481	8	3	3	13	-0.42	-0.35	0.07	0.836146	0.548827	0.979833	39.3	29.4	30.7	39.3	113.5	31.4	24.3	85	29.4	29	94	30.7		100	100	100	61.8321	74.8899	93.6306	73.7913	82.8194	97.7707
High	Mus musculus OX=10090	Q8R4U6	Top1mt	DNA topoisomerase I, mitochondrial OS=Mus musculus OX=10090 GN=Top1mt PE=2 SV=1	69	593	8	4	2	25	0.04	-0.13	-0.17	0.979481	0.929499	0.865439	34.3	35.3	31.4		42.4	27.8		42.5	29.2		41	24			100	100		100.236	105.036		96.6981	86.3309
High	Mus musculus OX=10090	Q9Z1S0	Bub1b	Mitotic checkpoint serine/threonine-protein kinase BUB1 beta OS=Mus musculus OX=10090 GN=Bub1b PE=1 SV=2	118.3	1052	9	8	8	16	-0.02	0.57	0.59	0.989147	0.208347	0.375539	69.7	68.9	103.6	102.6	69.7	13.6	97	68.9	14.1	163.4	103.6	11.8		100	100	100	94.5419	98.8522	103.676	159.259	148.637	86.7647
High	Mus musculus OX=10090	P57080	Usp25	Ubiquitin carboxyl-terminal hydrolase 25 OS=Mus musculus OX=10090 GN=Usp25 PE=1 SV=2	121.3	1055	11	10	9	24	0.03	0.07	0.05	0.973531	0.974548	0.980529	936.5	954.2	984.8	639.8	1339.8	936.5	670.1	1294.7	954.2	760.2	1263.4	984.8		100	100	100	104.736	96.6338	101.89	118.818	94.2977	105.158
High	Mus musculus OX=10090	O08796	Eef2k	Eukaryotic elongation factor 2 kinase OS=Mus musculus OX=10090 GN=Eef2k PE=1 SV=1	81.7	724	19	11	10	29	0.18	0.22	0.05	0.879544	0.865861	0.983972	144.6	163.4	168.9	705.6	143.4	144.6	661.3	141.6	163.4	722	125.4	168.9		100	100	100	93.7217	98.7448	113.001	102.324	87.4477	116.805
High	Mus musculus OX=10090	Q3UY34	2210016L21Rik	Protein CUSTOS OS=Mus musculus OX=10090 GN=Custos PE=2 SV=1	27.6	256	21	4	4	13	0.19	0.11	-0.09	0.858316	0.974548	0.937861	147.2	168.5	158.6	258.9	140.1	147.2	275.9	151.1	168.5	283.9	158.6	157.5		100	100	100	106.566	107.852	114.47	109.656	113.205	106.997
High	Mus musculus OX=10090	P22366	Myd88	Myeloid differentiation primary response protein MyD88 OS=Mus musculus OX=10090 GN=Myd88 PE=1 SV=3	33.7	296	35	11	11	38	0.48	0.62	0.14	0.108259	0.0264348	0.994143	180.6	252	277.9	180.6	221.5	158.4	281.6	252	213.9	383.4	277.9	254.4		100	100	100	155.925	113.77	135.038	212.292	125.463	160.606
High	Mus musculus OX=10090	P17742	Ppia	Peptidyl-prolyl cis-trans isomerase A OS=Mus musculus OX=10090 GN=Ppia PE=1 SV=2	18	164	83	16	14	630	-0.02	0.01	0.04	0.989147	0.954536	0.999286	4676	4600.6	4717.7	4948.6	4676	4524.6	5623.1	4600.6	4462.7	5154.8	4584.3	4717.7	Met-loss+Acetyl [N-Term]	100	100	100	113.63	98.3875	98.6319	104.167	98.0389	104.268
High	Mus musculus OX=10090	P63085	Mapk1	Mitogen-activated protein kinase 1 OS=Mus musculus OX=10090 GN=Mapk1 PE=1 SV=3	41.2	358	73	23	18	270	0.09	-0.11	-0.19	0.94561	0.97168	0.788923	2654.9	2816.7	2460.8	3310.1	2654.9	2234.2	3499.6	2816.7	2237	3342.4	2460.8	2130.2		100	100	100	105.725	106.094	100.125	100.976	92.689	95.3451
High	Mus musculus OX=10090	P42208	Sept2	Septin-2 OS=Mus musculus OX=10090 GN=Sept2 PE=1 SV=2	41.5	361	76	24	23	320	-0.03	-0.08	-0.05	0.989147	0.994986	0.979833	7902	7716.8	7459.8	7641.3	7902	9286.2	7182.7	7716.8	8521.3	6789	7459.8	8768.6	Phospho [S218(100)]	100	100	100	93.9984	97.6563	91.763	88.8461	94.4039	94.4261
High	Mus musculus OX=10090	O08912	Galnt1	Polypeptide N-acetylgalactosaminyltransferase 1 OS=Mus musculus OX=10090 GN=Galnt1 PE=1 SV=1	64.2	559	20	8	8	21	-0.11	-0.07	0.04	0.990228	0.97168	0.979833	822.3	762.8	782.7	485.4	822.3	863.2	440.1	762.8	788.3	444	782.7	814.4		100	100	100	90.6675	92.7642	91.323	91.471	95.1842	94.3466
High	Mus musculus OX=10090	P62267	Rps23	40S ribosomal protein S23 OS=Mus musculus OX=10090 GN=Rps23 PE=1 SV=3	15.8	143	64	10	10	122	-0.37	-0.06	0.31	0.771545	0.99339	0.755724	2458.6	1897.3	2355.6	1742	2635.3	2458.6	1511	2113.1	1897.3	1832.6	2454.7	2355.6		100	100	100	86.7394	80.1844	77.1699	105.201	93.1469	95.8106
High	Mus musculus OX=10090	Q9CXW4	Rpl11	60S ribosomal protein L11 OS=Mus musculus OX=10090 GN=Rpl11 PE=1 SV=4	20.2	178	69	13	13	136	-0.19	0.03	0.23	0.970043	0.942321	0.857818	4183.6	3657	4275.1	4735.4	4115.7	4183.6	4804.1	3657	3608.3	5248.6	4275.1	4113		100	100	100	101.451	88.8549	86.2487	110.838	103.873	98.3125
High	Mus musculus OX=10090	Q60714	Slc27a1	Long-chain fatty acid transport protein 1 OS=Mus musculus OX=10090 GN=Slc27a1 PE=1 SV=1	71.2	646	6	2	2	3	0.07	-0.16	-0.24	0.965441	0.907344	0.747767	40.7	42.8	36.3	40.7	32.8	43.1	47	33.5	42.8	42.1	33.9	36.3		100	100	100	115.479	102.134	99.3039	103.44	103.354	84.2227
High	Mus musculus OX=10090	Q91ZU1	Asb6	Ankyrin repeat and SOCS box protein 6 OS=Mus musculus OX=10090 GN=Asb6 PE=1 SV=1	46.2	418	11	4	4	17	0.26	0.3	0.04	0.797344	0.76455	0.984557	111.4	133.2	136.7	172.4	95	111.4	186.3	95.6	133.2	253.5	117.4	136.7		100	100	100	108.063	100.632	119.569	147.042	123.579	122.711
High	Mus musculus OX=10090	O88746	Tom1	Target of Myb protein 1 OS=Mus musculus OX=10090 GN=Tom1 PE=1 SV=1	54.3	492	57	16	16	72	-0.33	-0.02	0.32	0.69819	0.992345	0.858358	498.3	395.4	492.3	498.3	383.2	655.9	395.4	305	593.8	492.3	358.4	657.1		100	100	100	79.3498	79.5929	90.5321	98.7959	93.5282	100.183
High	Mus musculus OX=10090	Q91WC0	Setd3	Histone-lysine N-methyltransferase setd3 OS=Mus musculus OX=10090 GN=Setd3 PE=1 SV=1	67.1	594	41	20	20	85	-0.26	-0.01	0.25	0.905463	0.995017	0.927937	1000	835.1	991.1	812.9	1537.2	1000	692	1342.1	835.1	801.1	1461.9	991.1		100	100	100	85.1273	87.3081	83.51	98.5484	95.1015	99.11
High	Mus musculus OX=10090	P47226	Tes	Testin OS=Mus musculus OX=10090 GN=Tes PE=1 SV=1	48	423	54	21	21	122	-0.12	0.1	0.22	0.989153	0.89307	0.914975	1381.3	1269.6	1479.3	1381.3	1531.3	1199.1	1269.6	1573.5	1252.2	1479.3	1533	1256.1		100	100	100	91.9134	102.756	104.428	107.095	100.111	104.754
High	Mus musculus OX=10090	Q3UHX0	Nol8	Nucleolar protein 8 OS=Mus musculus OX=10090 GN=Nol8 PE=1 SV=2	128.6	1147	22	21	21	52	-0.05	-0.12	-0.07	0.990228	0.9225	0.920011	987.2	953.2	908.2	629.1	987.2	1229.8	631.3	953.2	1302.6	518	908.2	1159		100	100	100	100.35	96.5559	105.92	82.3399	91.9976	94.243
High	Mus musculus OX=10090	Q9EP53	Tsc1	Hamartin OS=Mus musculus OX=10090 GN=Tsc1 PE=1 SV=1	128.7	1161	12	8	8	15	0.12	-0.01	-0.13	0.9549	0.993905	0.889141	121.4	132.1	120.4	23.1	206.9	121.4	19.2	300	132.1	21.3	222.1	120.4		100	100	100	83.1169	144.998	108.814	92.2078	107.347	99.1763
High	Mus musculus OX=10090	Q9D8L5	Ccdc91	Coiled-coil domain-containing protein 91 OS=Mus musculus OX=10090 GN=Ccdc91 PE=1 SV=2	50	442	26	12	12	34	-0.02	0.02	0.04	0.989147	0.999993	0.980457	253	250.3	256.7	329.7	185.8	253	291.9	146	250.3	355.2	176.9	256.7		100	100	100	88.535	78.5791	98.9328	107.734	95.2099	101.462
High	Mus musculus OX=10090	Q8BW10	Nob1	RNA-binding protein NOB1 OS=Mus musculus OX=10090 GN=Nob1 PE=1 SV=1	45.4	403	42	13	13	71	0.01	0.29	0.29	0.984068	0.394544	0.857818	894.6	899.4	1097.4	839.5	894.6	967.2	840.1	899.4	1088.9	1119.7	880.4	1097.4		100	100	100	100.071	100.537	112.583	133.377	98.4127	113.462
High	Mus musculus OX=10090	Q91YP2	Nln	Neurolysin, mitochondrial OS=Mus musculus OX=10090 GN=Nln PE=1 SV=1	80.4	704	54	32	32	177	0.25	0.06	-0.18	0.643404	0.924249	0.839476	2916.5	3457.3	3048.9	2916.5	3049	2385	3462.4	3457.3	2461.6	3048.9	3303.9	2337		100	100	100	118.718	113.391	103.212	104.54	108.36	97.9874
High	Mus musculus OX=10090	Q8VCN5	Cth	Cystathionine gamma-lyase OS=Mus musculus OX=10090 GN=Cth PE=1 SV=1	43.5	398	52	14	14	74	-0.07	0.4	0.47	0.99841	0.409984	0.575262	255.6	244.1	337.6	255.6	920.2	201.8	244.1	963	211.5	337.6	957.7	220.5		100	100	100	95.5008	104.651	104.807	132.081	104.075	109.267
High	Mus musculus OX=10090	Q9Z2A7	Dgat1	Diacylglycerol O-acyltransferase 1 OS=Mus musculus OX=10090 GN=Dgat1 PE=1 SV=1	56.8	498	16	5	5	15	0.15	0.29	0.15	0.936013	0.838213	0.9988	72.7	80.4	89.1	22.2		238.3	27.2		238.2	31.3		253.3		100		100	122.523		99.958	140.991		106.295
High	Mus musculus OX=10090	Q80Y81	Elac2	Zinc phosphodiesterase ELAC protein 2 OS=Mus musculus OX=10090 GN=Elac2 PE=1 SV=1	92.7	831	48	29	29	209	-0.13	-0.09	0.04	0.989147	0.973844	0.994143	1848.3	1690.5	1739.5	1976.8	1848.3	1495.9	1879.9	1690.5	1510.1	2043.2	1739.5	1500.7		100	100	100	95.0981	91.4624	100.949	103.359	94.1135	100.321
High	Mus musculus OX=10090	Q6PAV2	Herc4	Probable E3 ubiquitin-protein ligase HERC4 OS=Mus musculus OX=10090 GN=Herc4 PE=1 SV=2	118.3	1057	45	31	31	130	0.16	0.22	0.06	0.807797	0.51142	0.9988	1239.1	1384	1442.3	845.8	1543.1	1239.1	917.9	1559.7	1384	1163.8	1681.3	1442.3		100	100	100	108.524	101.076	111.694	137.598	108.956	116.399
High	Mus musculus OX=10090	O09061	Psmb1	Proteasome subunit beta type-1 OS=Mus musculus OX=10090 GN=Psmb1 PE=1 SV=1	26.4	240	61	14	14	174	-0.57	-0.23	0.35	0.126981	0.616378	0.619733	1697.8	1140.5	1451.4	1746.2	1697.8	1383.2	1228	1106.5	1140.5	1958.2	1391.4	1451.4		100	100	100	70.3241	65.1726	82.4537	112.141	81.9531	104.931
High	Mus musculus OX=10090	P19253	Rpl13a	60S ribosomal protein L13a OS=Mus musculus OX=10090 GN=Rpl13a PE=1 SV=4	23.4	203	36	12	12	214	-0.2	-0.03	0.17	0.970043	0.989992	0.937861	5028.5	4363.8	4918.3	6140.8	5028.5	4546.1	5363.6	4363.8	3798.2	6488.3	4918.3	4488.7		100	100	100	87.3437	86.7813	83.5485	105.659	97.8085	98.7374
High	Mus musculus OX=10090	P16092	Fgfr1	Fibroblast growth factor receptor 1 OS=Mus musculus OX=10090 GN=Fgfr1 PE=1 SV=2	91.9	822	11	6	5	19	-0.54	-0.53	0.01	0.444729	0.0854542	0.964798	123	84.4	84.9	123	137.9	76.8	84.4	104.4	63.7	84.9	112.6	67.8		100	100	100	68.6179	75.707	82.9427	69.0244	81.6534	88.2812
High	Mus musculus OX=10090	O55022	Pgrmc1	Membrane-associated progesterone receptor component 1 OS=Mus musculus OX=10090 GN=Pgrmc1 PE=1 SV=4	21.7	195	59	14	12	154	0.18	0.04	-0.13	0.807797	0.924447	0.901235	3590.1	4055.1	3699.2	3894.3	3134.9	3590.1	4075.7	3525.2	4055.1	3899.7	2961	3699.2	Phospho [S181(100)]	100	100	100	104.658	112.45	112.952	100.139	94.4528	103.039
High	Mus musculus OX=10090	O88574	Sap30	Histone deacetylase complex subunit SAP30 OS=Mus musculus OX=10090 GN=Sap30 PE=1 SV=1	23.2	220	8	2	2	7	-0.26	0.17	0.42	0.952206	0.943938	0.747767	137.5	115	154.2	212.3	97.2	137.5	179.5	81.6	115	218.7	99.5	154.2		100	100	100	84.5502	83.9506	83.6364	103.015	102.366	112.145
High	Mus musculus OX=10090	P97858	Slc35b1	Solute carrier family 35 member B1 OS=Mus musculus OX=10090 GN=Slc35b1 PE=1 SV=1	35.9	322	5	2	2	6	-0.09	-0.1	-0.01	0.992178	0.944016	0.960899	233.7	220.2	218.3	154.7		353.1	153.2		316.4	163		292.3		100		100	99.0304		89.6063	105.365		82.7811
High	Mus musculus OX=10090	O35326	Srsf5	Serine/arginine-rich splicing factor 5 OS=Mus musculus OX=10090 GN=Srsf5 PE=1 SV=2	30.9	269	37	11	10	130	-0.25	-0.13	0.12	0.940362	0.946353	0.979833	3796.8	3197.9	3464.3	4324.5	3485	3796.8	3637	3120	3197.9	4016	3355.9	3464.3		100	100	100	84.1022	89.5265	84.2262	92.8662	96.2956	91.2426
High	Mus musculus OX=10090	O35955	Psmb10	Proteasome subunit beta type-10 OS=Mus musculus OX=10090 GN=Psmb10 PE=1 SV=1	29	273	21	4	4	17	-0.11	0.62	0.73	0.990228	0.162082	0.173959	60.7	56.3	93.4	60.7	84.1	24.7	56.3	91.3	21.8	93.4	112	29.1		100	100	100	92.7512	108.561	88.2591	153.871	133.175	117.814
High	Mus musculus OX=10090	Q9CV28	Fam188a; Mindy3	Ubiquitin carboxyl-terminal hydrolase MINDY-3 OS=Mus musculus OX=10090 GN=MINDY3 PE=1 SV=2	49.6	444	20	4	4	24	0.12	0.01	-0.11	0.940362	0.994986	0.876273	110.2	119.9	110.7	124.8	110.2	48.1	121.6	119.9	51.4	158.2	110.7	48.9		100	100	100	97.4359	108.802	106.861	126.763	100.454	101.663
High	Mus musculus OX=10090	O35516	Notch2	Neurogenic locus notch homolog protein 2 OS=Mus musculus OX=10090 GN=Notch2 PE=1 SV=1	265.1	2470	13	20	20	54	-0.27	-0.2	0.07	0.882702	0.703472	0.995284	937.2	774.6	815	662.6	1036.1	937.2	560.7	847	774.6	573	866.5	815		100	100	100	84.6212	81.7489	82.6504	86.4775	83.6309	86.9612
High	Mus musculus OX=10090	P54823	Ddx6	Probable ATP-dependent RNA helicase DDX6 OS=Mus musculus OX=10090 GN=Ddx6 PE=1 SV=1	54.2	483	66	24	24	217	-0.13	-0.05	0.08	0.989147	0.994986	0.981815	4711.6	4310.4	4564.9	4711.6	5302.6	3766.2	4310.4	4652.4	3295.4	4564.9	4834.6	3707.7		100	100	100	91.4848	87.7381	87.4993	96.8864	91.1741	98.4467
High	Mus musculus OX=10090	P36916	Gnl1	Guanine nucleotide-binding protein-like 1 OS=Mus musculus OX=10090 GN=Gnl1 PE=1 SV=4	68.7	607	44	20	20	94	0.17	0.22	0.05	0.83984	0.647876	0.987921	792.7	889.9	923.7	785.6	823.8	792.7	880.5	953.7	889.9	936.5	923.7	877.1		100	100	100	112.08	115.768	112.262	119.208	112.127	110.647
High	Mus musculus OX=10090	Q9QYJ3	Dnajb1	DnaJ homolog subfamily B member 1 OS=Mus musculus OX=10090 GN=Dnajb1 PE=1 SV=3	38.1	340	54	18	16	124	0.18	0.58	0.4	0.818571	0.000808594	0.392564	990	1121.8	1476.9	1061.6	990	923.7	1143.5	1121.8	1034.4	2095.3	1314.7	1476.9		100	100	100	107.715	113.313	111.984	197.372	132.798	159.89
High	Mus musculus OX=10090	Q99L27	Gmpr2	GMP reductase 2 OS=Mus musculus OX=10090 GN=Gmpr2 PE=1 SV=2	38	348	44	11	9	36	-0.25	0.02	0.27	0.9549	0.994986	0.954986	165.1	138.7	167.2	133.1	220.1	165.1	103.3	217.4	138.7	128.9	246.1	167.2		100	100	100	77.6108	98.7733	84.0097	96.8445	111.813	101.272
High	Mus musculus OX=10090	Q06185	Atp5k	ATP synthase subunit e, mitochondrial OS=Mus musculus OX=10090 GN=Atp5me PE=1 SV=2	8.2	71	42	3	3	33	-0.09	-0.04	0.04	0.999817	0.992345	0.985855	1263	1190.5	1225.3	1273.3	608.1	1263	1190.5	632.9	1291.3	1264.3	610.1	1225.3		100	100	100	93.4972	104.078	102.241	99.2932	100.329	97.015
High	Mus musculus OX=10090	Q7TQH0	Atxn2l	Ataxin-2-like protein OS=Mus musculus OX=10090 GN=Atxn2l PE=1 SV=1	110.6	1049	34	30	28	177	-0.07	-0.18	-0.11	0.992178	0.900238	0.937861	4941.1	4703.8	4373.4	3418.9	4941.1	5038.1	3546.7	4703.8	5076.9	3198.1	4373.4	4774.6	Phospho [S499(100); S597(100)]	100	100	100	103.738	95.1974	100.77	93.5418	88.5107	94.7699
High	Mus musculus OX=10090	P17141	Zfp37	Zinc finger protein 37 OS=Mus musculus OX=10090 GN=Zfp37 PE=2 SV=4	67.2	594	14	7	6	11	-1	-0.89	0.11	1.96097e-05	4.42186e-06	0.9988	581.6	290.5	313.9	325.3	581.6	625	170.9	290.5	348	181.5	313.9	410		100	100	100	52.5361	49.9484	55.68	55.7947	53.9718	65.6
High	Mus musculus OX=10090	Q8R3J4	Mterfd1; Mterf3	Transcription termination factor 3, mitochondrial OS=Mus musculus OX=10090 GN=Mterf3 PE=2 SV=1	47.3	412	13	5	5	10	-0.56	-0.2	0.36	0.242698	0.816315	0.858358	354.8	241.5	309	30.7	354.8	388.7	17.2	261.8	241.5	27.7	309	358.8		100	100	100	56.0261	73.788	62.1302	90.228	87.0913	92.3077
High	Mus musculus OX=10090	Q9D1E8	Agpat5	1-acyl-sn-glycerol-3-phosphate acyltransferase epsilon OS=Mus musculus OX=10090 GN=Agpat5 PE=2 SV=2	42.2	365	24	6	6	11	0.26	0.29	0.03	0.598099	0.697491	0.979833	207.2	248.7	254.1	246.9	207.2	12.2	304.4	248.7	14.2	263.6	254.1	19.9		100	100	100	123.289	120.029	116.393	106.764	122.635	163.115
High	Mus musculus OX=10090	Q99LM9	Tada1	Transcriptional adapter 1 OS=Mus musculus OX=10090 GN=Tada1 PE=2 SV=1	37.4	335	19	4	4	8	0.02	0.02	0	0.980481	0.994986	0.97378	171.2	173.6	173.1	34.4	171.2	214.6	67.2	173.6	213.4	49.9	173.1	233.1		100	100	100	195.349	101.402	99.4408	145.058	101.11	108.621
High	Mus musculus OX=10090	Q9JJX7	Tdp2	Tyrosyl-DNA phosphodiesterase 2 OS=Mus musculus OX=10090 GN=Tdp2 PE=1 SV=1	41	370	13	3	3	11	0.13	0.22	0.09	0.929936	0.881613	0.999286	271	296.2	314.8	195.3	411.3	271	214.8	355.3	296.2	271	423.5	314.8		100	100	100	109.985	86.3846	109.299	138.761	102.966	116.162
High	Mus musculus OX=10090	Q8BH57	Wdr48	WD repeat-containing protein 48 OS=Mus musculus OX=10090 GN=Wdr48 PE=1 SV=1	76	676	26	15	15	41	-0.37	-0.45	-0.07	0.682701	0.19452	0.942753	416	321.5	305.4	416	1036.4	330.8	321.5	908.7	263.5	290.1	1008.8	305.4		100	100	100	77.2837	87.6785	79.6554	69.7356	97.3369	92.3216
High	Mus musculus OX=10090	P61804	Dad1	Dolichyl-diphosphooligosaccharide--protein glycosyltransferase subunit DAD1 OS=Mus musculus OX=10090 GN=Dad1 PE=1 SV=3	12.5	113	27	3	3	25	-0.06	0.04	0.1	0.996495	0.988204	0.999286	944.1	907.7	973.4	951.9	944.1	637.8	1007.4	907.7	719.3	1018.6	973.4	726.4		100	100	100	105.83	96.1445	112.778	107.007	103.103	113.892
High	Mus musculus OX=10090	Q78S06	Sys1	Protein SYS1 homolog OS=Mus musculus OX=10090 GN=Sys1 PE=2 SV=1	17.5	156	20	2	2	4	-0.21	-0.07	0.14	0.970043	0.969843	0.999797	58.9	50.8	56.1	71.9		48.3	62.2		41.6	62.6		50.3		100		100	86.509		86.1284	87.0654		104.141
High	Mus musculus OX=10090	Q52KE7	Ccnl1	Cyclin-L1 OS=Mus musculus OX=10090 GN=Ccnl1 PE=1 SV=1	60.1	532	14	5	5	12	-0.22	-0.4	-0.18	0.970043	0.434446	0.839476	70	60	53	70	301.5	41.1	60	299	40.8	53	300.4	36	Phospho [S341(100)]	100	100	100	85.7143	99.1708	99.2701	75.7143	99.6352	87.5912
High	Mus musculus OX=10090	Q8BYM8	Cars2	Probable cysteine--tRNA ligase, mitochondrial OS=Mus musculus OX=10090 GN=Cars2 PE=1 SV=2	61.2	551	12	4	4	10	0.2	0.15	-0.05	0.87917	0.974548	0.95047	59.6	68.6	66.3	120.5	59.6	36.8	126.9	68.6	33.2	105.5	66.3	30.6		100	100	100	105.311	115.101	90.2174	87.5519	111.242	83.1522
High	Mus musculus OX=10090	Q9WV02	Rbmx	RNA-binding motif protein, X chromosome OS=Mus musculus OX=10090 GN=Rbmx PE=1 SV=1	42.3	391	47	21	2	200	-0.1	-0.33	-0.22	0.990228	0.434306	0.696305	434.5	404	346.7	434.5	464.2	131.1	404	454.4	119.1	346.7	462.2	128.1	Phospho [T17(100)]	100	100	100	92.9804	97.8888	90.8467	79.7929	99.5692	97.7117
High	Mus musculus OX=10090	Q9ERD7	Tubb3	Tubulin beta-3 chain OS=Mus musculus OX=10090 GN=Tubb3 PE=1 SV=1	50.4	450	41	16	2	621	0.15	0.41	0.26	0.927557	0.681497	0.976468	64	71.1	84.8	34.4	119		43.4	116.3		53.4	134.8			100	100		126.163	97.7311		155.233	113.277
High	Mus musculus OX=10090	Q91W34	BC017158	RUS1 family protein C16orf58 homolog OS=Mus musculus OX=10090 PE=1 SV=1	50.4	466	19	7	7	20	0.12	0.03	-0.09	0.929069	0.999993	0.898768	481.1	521.4	489.8	148.1	481.1	494.2	150.5	521.4	527.9	178.1	489.8	502.7		100	100	100	101.621	108.377	106.819	120.257	101.808	101.72
High	Mus musculus OX=10090	E9Q6J5	Bod1l	Biorientation of chromosomes in cell division protein 1-like 1 OS=Mus musculus OX=10090 GN=Bod1l PE=1 SV=1	327.3	3032	11	27	25	47	-0.24	-0.18	0.06	0.948095	0.7533	0.985739	841.2	714	741.9	1264.4	524.8	841.2	1160.3	455.8	714	1050.7	440.4	741.9		100	100	100	91.7668	86.8521	84.8787	83.0987	83.9177	88.1954
High	Mus musculus OX=10090	Q9JLM4	Zmym3	Zinc finger MYM-type protein 3 OS=Mus musculus OX=10090 GN=Zmym3 PE=1 SV=1	152.8	1370	3	3	3	4	-0.56	-0.36	0.2	0.446335	0.546636	0.980457	63	42.8	49.2	47.3		83.8	27.6		66.3	32.8		73.8		100		100	58.351		79.1169	69.3446		88.0668
High	Mus musculus OX=10090	Q9JJA2	Cog8	Conserved oligomeric Golgi complex subunit 8 OS=Mus musculus OX=10090 GN=Cog8 PE=1 SV=3	71.6	640	17	8	8	25	-0.05	-0.04	0.01	0.992178	0.974548	0.975221	213.3	205.9	207.3	141.3	213.3	245.1	113.3	210.5	205.9	131	207.3	250.5		100	100	100	80.184	98.6873	84.0065	92.7105	97.1871	102.203
High	Mus musculus OX=10090	Q921Q7	Rin1	Ras and Rab interactor 1 OS=Mus musculus OX=10090 GN=Rin1 PE=1 SV=1	83	763	30	17	17	75	-0.08	0.11	0.2	0.990228	0.97168	0.955636	514.8	486	557.3	514.8	813.2	472.8	453.6	906.6	486	557.3	964.6	530.7		100	100	100	88.1119	111.485	102.792	108.256	118.618	112.246
High	Mus musculus OX=10090	P61028	Rab8b	Ras-related protein Rab-8B OS=Mus musculus OX=10090 GN=Rab8b PE=1 SV=1	23.6	207	56	12	5	119	0.22	-0.07	-0.29	0.726967	0.96498	0.457847	215.1	250.4	205.4	198.6	215.1	279.3	203	250.4	271.2	198.2	205.4	270.3		100	100	100	102.216	116.411	97.0999	99.7986	95.4905	96.7777
High	Mus musculus OX=10090	Q8VD75	Hip1	Huntingtin-interacting protein 1 OS=Mus musculus OX=10090 GN=Hip1 PE=1 SV=2	115.1	1029	42	35	34	151	0.01	-0.06	-0.07	0.973531	0.99801	0.955636	4207.9	4248.7	4036.5	4207.9	3933.8	4793.6	4248.7	4161.8	4653	3963	4036.5	4777.6		100	100	100	100.97	105.796	97.0669	94.18	102.611	99.6662
High	Mus musculus OX=10090	Q3TLR7	Dtl	Denticleless protein homolog OS=Mus musculus OX=10090 GN=Dtl PE=1 SV=2	79.1	729	14	8	8	24	-0.66	-0.06	0.59	0.242698	0.97168	0.326196	198.4	126	190	198.4	233.2	135.4	126	184	104.8	190	211.3	120.6		100	100	100	63.5081	78.9022	77.4003	95.7661	90.6089	89.0694
High	Mus musculus OX=10090	Q9CWL8	Ctnnbl1	Beta-catenin-like protein 1 OS=Mus musculus OX=10090 GN=Ctnnbl1 PE=1 SV=1	64.9	563	34	21	21	97	-0.19	-0.24	-0.05	0.973388	0.642461	0.955636	2509.8	2206.5	2130	2509.8	3051.2	2212.4	2206.5	2879.2	1985.7	2130	2945.2	2064.4		100	100	100	87.9154	94.3629	89.7532	84.8673	96.526	93.3104
High	Mus musculus OX=10090	Q9CYD3	Crtap	Cartilage-associated protein OS=Mus musculus OX=10090 GN=Crtap PE=1 SV=3	46.1	400	34	12	12	74	-0.34	-0.28	0.07	0.743529	0.418084	0.9988	1611.7	1271	1330.7	1611.7	1333.4	1875	1271	1033	1457.5	1330.7	1185.3	1692.3		100	100	100	78.8608	77.4711	77.7333	82.565	88.8931	90.256
High	Mus musculus OX=10090	P84096	Rhog	Rho-related GTP-binding protein RhoG OS=Mus musculus OX=10090 GN=Rhog PE=1 SV=1	21.3	191	61	10	9	51	-0.17	-0.18	0	0.973531	0.886523	0.976811	327.3	290.5	289.9	261.2	437.7	327.3	260.1	369.9	290.5	243.5	397.1	289.9		100	100	100	99.5789	84.5099	88.7565	93.2236	90.7242	88.5732
High	Mus musculus OX=10090	Q61333	Tnfaip2	Tumor necrosis factor alpha-induced protein 2 OS=Mus musculus OX=10090 GN=Tnfaip2 PE=1 SV=2	78.1	691	7	3	3	5	-0.06	0.3	0.36	0.999817	0.718204	0.858358	195.9	187.3	240.9	195.9	325.5	104.4	187.3	312.4	97.7	240.9	378.6	131.7		100	100	100	95.61	95.9754	93.5824	122.971	116.313	126.149
High	Mus musculus OX=10090	Q91YN9	Bag2	BAG family molecular chaperone regulator 2 OS=Mus musculus OX=10090 GN=Bag2 PE=1 SV=1	23.5	210	64	13	13	78	-0.15	0.1	0.25	0.9838	0.886523	0.869078	1489.5	1338.4	1597.1	1297.1	1489.5	1496.9	1194.1	1383.2	1338.4	1480.4	1597.1	1648.2		100	100	100	92.0592	92.8634	89.4115	114.132	107.224	110.108
High	Mus musculus OX=10090	Q9JIP6	Fzd2	Frizzled-2 OS=Mus musculus OX=10090 GN=Fzd2 PE=2 SV=1	64	570	6	4	3	14	-0.52	-0.14	0.38	0.400408	0.906503	0.857818	231.2	161.6	210.4	141	312.7	231.2	93.5	220.4	161.6	130.6	263.8	210.4		100	100	100	66.3121	70.4829	69.8962	92.6241	84.362	91.0035
High	Mus musculus OX=10090	Q8CEI1	Bola3	BolA-like protein 3 OS=Mus musculus OX=10090 GN=Bola3 PE=1 SV=1	12.2	110	40	4	4	11	-0.07	-0.09	-0.02	0.99841	0.948798	0.955636	204.7	195.5	192.5	38.2	332.9	204.7	32.9	326.7	195.5	23.5	297.2	192.5		100	100	100	86.1257	98.1376	95.5056	61.5183	89.2761	94.0401
High	Mus musculus OX=10090	D3YXK1	Samd1	Atherin OS=Mus musculus OX=10090 GN=Samd1 PE=1 SV=1	54.5	519	4	2	2	8	0.33	0.08	-0.26	0.411856	0.992345	0.531136	187.5	236.4	197.9	162	187.5	264.2	171.8	236.4	280.4	150.4	197.9	269.3		100	100	100	106.049	126.08	106.132	92.8395	105.547	101.93
High	Mus musculus OX=10090	Q99KR3	Lactb2	Endoribonuclease LACTB2 OS=Mus musculus OX=10090 GN=Lactb2 PE=1 SV=1	32.7	288	36	8	8	34	-0.17	0.06	0.22	0.973388	0.994259	0.967268	281.9	251.3	293.4	281.9	315.2	162.8	251.3	305	153.3	293.4	345	176.9		100	100	100	89.1451	96.764	94.1646	104.079	109.454	108.661
High	Mus musculus OX=10090	Q9WU78	Pdcd6ip	Programmed cell death 6-interacting protein OS=Mus musculus OX=10090 GN=Pdcd6ip PE=1 SV=3	96	869	69	49	49	585	-0.15	-0.07	0.07	0.989147	0.99539	0.985739	5129.3	4638.3	4872	5458.2	5008.1	5129.3	5060.4	4510.7	4638.3	5399.6	4675	4872		100	100	100	92.7119	90.0681	90.4275	98.9264	93.3488	94.9837
High	Mus musculus OX=10090	P40142	Tkt	Transketolase OS=Mus musculus OX=10090 GN=Tkt PE=1 SV=1	67.6	623	70	40	40	653	0.06	0.02	-0.04	0.9549	0.950846	0.97784	3964.3	4125.9	4024	4225.1	3964.3	3731.6	4270	3791.9	4125.9	4624.7	3679.5	4024		100	100	100	101.063	95.6512	110.567	109.458	92.8159	107.836
High	Mus musculus OX=10090	P23249	Mov10	Putative helicase MOV-10 OS=Mus musculus OX=10090 GN=Mov10 PE=1 SV=2	113.5	1004	42	31	31	153	0.17	0.29	0.12	0.828374	0.0659607	0.96862	3416.6	3836.4	4176.8	3037	3855	3416.6	3580.4	4170.1	3836.4	4140	4432.5	4176.8		100	100	100	117.893	108.174	112.287	136.319	114.981	122.25
High	Mus musculus OX=10090	P54923	Adprh	[Protein ADP-ribosylarginine] hydrolase OS=Mus musculus OX=10090 GN=Adprh PE=1 SV=1	40	362	58	16	16	122	-0.15	0	0.14	0.98545	0.999993	0.980457	1066.6	963.8	1064.4	885.9	1066.6	1190.6	879.2	963.8	1196.2	996.3	1064.4	1235.5		100	100	100	99.2437	90.3619	100.47	112.462	99.7937	103.771
High	Mus musculus OX=10090	Q91VH6	Memo1	Protein MEMO1 OS=Mus musculus OX=10090 GN=Memo1 PE=1 SV=1	33.7	297	77	16	16	139	0.03	0.24	0.22	0.973531	0.45341	0.944675	1068.1	1089	1265.2	1068.1	1301.1	785.7	1089	1267.8	815.8	1265.2	1271.3	887.1		100	100	100	101.957	97.4406	103.831	118.453	97.7096	112.906
High	Mus musculus OX=10090	Q99J36	Thumpd1	THUMP domain-containing protein 1 OS=Mus musculus OX=10090 GN=Thumpd1 PE=1 SV=1	38.9	350	51	16	16	135	0.02	0.05	0.03	0.980946	0.976376	0.979833	1033.2	1046.2	1071.8	1033.2	1399.5	1009.4	803	1158.6	1046.2	1026.9	1185	1071.8	Phospho [S86(100); S88(100)]	100	100	100	77.7197	82.7867	103.646	99.3902	84.6731	106.182
High	Mus musculus OX=10090	Q8R3B7	Brd8	Bromodomain-containing protein 8 OS=Mus musculus OX=10090 GN=Brd8 PE=1 SV=2	102.5	951	14	8	8	16	0.16	0.18	0.02	0.905463	0.941468	0.979833	110.5	123.2	124.9	151.6	110.5	70.4	123.5	123.2	63.7	143.6	124.9	65.7		100	100	100	81.4644	111.493	90.483	94.723	113.032	93.3239
High	Mus musculus OX=10090	E9Q8D0	Dnajc21	DnaJ homolog subfamily C member 21 OS=Mus musculus OX=10090 GN=Dnajc21 PE=1 SV=1	61.7	531	15	7	7	22	0.23	0.42	0.19	0.800675	0.447726	0.979833	99.1	116	132.6	99.1	175.1	98.8	91.4	176.4	116	124.6	194	132.6		100	100	100	92.2301	100.742	117.409	125.732	110.794	134.211
High	Mus musculus OX=10090	Q3ZT31	Snx25	Sorting nexin-25 OS=Mus musculus OX=10090 GN=Snx25 PE=1 SV=3	97.1	840	10	6	6	8	-0.14	-0.04	0.1	0.989147	0.974548	0.989099	75.8	68.5	73.7	45.9	75.8	134	39.4	68.5	115.1	52.8	73.7	120.7		100	100	100	85.8388	90.3694	85.8955	115.033	97.2296	90.0746
High	Mus musculus OX=10090	B1AVZ0	Uprt	Uracil phosphoribosyltransferase homolog OS=Mus musculus OX=10090 GN=Uprt PE=1 SV=1	34.3	310	39	9	9	27	0	-0.03	-0.03	0.987458	0.992345	0.968453	309.5	309.5	303.9	430.3	309.5	143.3	385.7	309.5	130	454.9	303.9	154.6		100	100	100	89.6351	100	90.7188	105.717	98.1906	107.886
High	Mus musculus OX=10090	P41216	Acsl1	Long-chain-fatty-acid--CoA ligase 1 OS=Mus musculus OX=10090 GN=Acsl1 PE=1 SV=2	77.9	699	50	28	25	133	0.07	0.09	0.02	0.954664	0.810385	0.996583	4082	4294.2	4342.4	3720.1	4385.3	4082	3636.1	4858.3	4294.2	3817.3	4840	4342.4		100	100	100	97.742	110.786	105.198	102.613	110.369	106.379
High	Mus musculus OX=10090	Q99J72		DNA dC->dU-editing enzyme APOBEC-3 OS=Mus musculus OX=10090 GN=Apobec3 PE=1 SV=3	52.2	440	17	6	6	17	-0.14	0.13	0.27	0.989147	0.974511	0.955636	184.2	167.2	201.3	228.1	126	184.2	221.9	115.1	167.2	289.9	125.3	201.3		100	100	100	97.2819	91.3492	90.7709	127.093	99.4444	109.283
High	Mus musculus OX=10090	P47740	Aldh3a2	Fatty aldehyde dehydrogenase OS=Mus musculus OX=10090 GN=Aldh3a2 PE=1 SV=2	53.9	484	37	15	15	127	0.13	0.08	-0.05	0.882702	0.836837	0.976811	3195.1	3504	3384.8	3479.6	3195.1	3040.3	3504	3527.1	3297.9	3410.8	3384.8	3072.7		100	100	100	100.701	110.391	108.473	98.0228	105.937	101.066
High	Mus musculus OX=10090	P62073	Timm10	Mitochondrial import inner membrane translocase subunit Tim10 OS=Mus musculus OX=10090 GN=Timm10 PE=1 SV=1	10.3	90	46	6	6	40	0.04	-0.11	-0.15	0.970043	0.924447	0.731109	775	795.8	716.8	773.4	1095.8	775	795.8	1301.9	759	479	1131.9	716.8		100	100	100	102.896	118.808	97.9355	61.9343	103.294	92.4903
High	Mus musculus OX=10090	Q9DCL2	Fam96a	Cytosolic iron-sulfur assembly component 2A OS=Mus musculus OX=10090 GN=Ciao2a PE=1 SV=1	18.4	160	13	2	2	4	0.54	0.38	-0.17	0.200201	0.769831	0.832404	50.7	73.9	65.8	40	50.7	64.2	51.8	74.2	73.9	64.2	65.8	92.7		100	100	100	129.5	146.351	115.109	160.5	129.783	144.393
High	Mus musculus OX=10090	P59108	Cpne2	Copine-2 OS=Mus musculus OX=10090 GN=Cpne2 PE=1 SV=1	61	548	22	9	8	48	0.03	0.01	-0.03	0.970043	0.999993	0.954986	718.1	735	721.9	452.7	718.1	1403.8	452.3	735	1344.4	524	721.9	1398.3		100	100	100	99.9116	102.353	95.7686	115.75	100.529	99.6082
High	Mus musculus OX=10090	Q6PEE3	Rrm2b	Ribonucleoside-diphosphate reductase subunit M2 B OS=Mus musculus OX=10090 GN=Rrm2b PE=1 SV=1	40.8	351	20	6	3	38	1.25	0.9	-0.35	0.000621185	0.0291042	0.587112	7.6	18	14.2	5.7	9	7.6	18	14.5	19.5	17.9	10.2	14.2		100	100	100	315.789	161.111	256.579	314.035	113.333	186.842
High	Mus musculus OX=10090	Q91XA2	Golm1	Golgi membrane protein 1 OS=Mus musculus OX=10090 GN=Golm1 PE=1 SV=2	44.3	393	19	5	5	13	-1.06	-0.23	0.83	0.0019741	0.681497	0.0293589	226.1	108.4	192.8	226.1	244.9	130.5	106.9	244.9	108.4	192.8	296.3	132.5		100	100	100	47.28	100	83.0651	85.272	120.988	101.533
High	Mus musculus OX=10090	Q9QUR7	Pin1	Peptidyl-prolyl cis-trans isomerase NIMA-interacting 1 OS=Mus musculus OX=10090 GN=Pin1 PE=1 SV=1	18.4	165	52	7	7	73	-0.03	0.1	0.13	0.989147	0.948798	0.994602	779.9	766.2	837	779.9	1136.1	641.2	766.2	1251.8	715.7	837	1187.3	794		100	100	100	98.2434	110.184	111.619	107.321	104.507	123.83
High	Murid herpesvirus 4 OX=33708	O41942	ORF24; GAMMAHV.ORF24	24 protein OS=Murid herpesvirus 4 OX=33708 GN=GAMMAHV.ORF24 PE=4 SV=1	82.8	717	28	20	20	54	1.12	1.78	0.66	4.8178e-07	8.75604e-16	0.00565812	462.2	1008	1588.9	617.5	148.9	462.2	1515.3	578.6	1008	4593.9	1011.8	1588.9		100	100	100	245.393	388.583	218.087	743.951	679.516	343.769
High	Mus musculus OX=10090	Q9D1F4	Akt1s1	Proline-rich AKT1 substrate 1 OS=Mus musculus OX=10090 GN=Akt1s1 PE=1 SV=1	27.5	257	15	4	4	43	-0.42	-0.22	0.2	0.66401	0.7155	0.980457	218.5	163.4	187.7	238.3	157	218.5	163.4	121.2	188	187.7	135.1	203.8	Phospho [S184(100)]	100	100	100	68.569	77.1975	86.0412	78.7663	86.051	93.2723
High	Mus musculus OX=10090	O88196	Ttc3	E3 ubiquitin-protein ligase TTC3 OS=Mus musculus OX=10090 GN=Ttc3 PE=1 SV=2	223.8	1979	5	8	8	17	-0.35	-0.02	0.33	0.869962	0.992345	0.889141	130.1	102	128.4	221	130.1	106.7	159	102	89	237.7	128.4	105.5		100	100	100	71.9457	78.4012	83.4114	107.557	98.6933	98.8754
High	Mus musculus OX=10090	Q02788	Col6a2	Collagen alpha-2(VI) chain OS=Mus musculus OX=10090 GN=Col6a2 PE=1 SV=3	110.3	1034	31	25	25	131	-0.82	-0.3	0.51	0.0201513	0.438993	0.0647479	5486.9	3118	4441.7	6207.3	5486.9	3848.2	3217.6	3118	1878.9	4609.2	4441.7	2920.2		100	100	100	51.8357	56.8263	48.8254	74.2545	80.951	75.8848
High	Mus musculus OX=10090	P52482	Ube2e1	Ubiquitin-conjugating enzyme E2 E1 OS=Mus musculus OX=10090 GN=Ube2e1 PE=1 SV=1	21.3	193	23	4	2	32	-0.18	0.1	0.28	0.970043	0.974548	0.945262	243.1	214.4	260.6	243.1	219.5	269.2	242.4	213.2	214.4	268.7	206.9	260.6		100	100	100	99.7121	97.1298	79.6434	110.531	94.2597	96.8053
High	Mus musculus OX=10090	Q8BGH7	Cdc42se2; LOC101056447	CDC42 small effector protein 2 OS=Mus musculus OX=10090 GN=Cdc42se2 PE=1 SV=1	9.2	84	67	2	2	2	0.29	-0.17	-0.46	0.735272	0.898163	0.183524	64.2	78.5	57	26.1		158.1	38.2		161.4	20.9		155.9		100		100	146.36		102.087	80.0766		98.6085
High	Mus musculus OX=10090	Q9DCR2	Ap3s1	AP-3 complex subunit sigma-1 OS=Mus musculus OX=10090 GN=Ap3s1 PE=1 SV=2	21.7	193	58	8	8	42	-0.02	0.29	0.31	0.989153	0.558602	0.84656	511.2	503.5	624	511.2	492.3	564.8	442.7	503.5	560.6	641.3	546.6	624		100	100	100	86.6002	102.275	99.2564	125.45	111.03	110.482
High	Mus musculus OX=10090	Q8R001	Mapre2	Microtubule-associated protein RP/EB family member 2 OS=Mus musculus OX=10090 GN=Mapre2 PE=1 SV=1	36.9	326	41	12	9	88	0.55	0.55	0	0.068906	0.0047405	0.976811	825.1	1204.1	1206	546.6	991.5	825.1	804	1279.7	1204.1	966	1283	1206	Phospho [S199(99.1)]	100	100	100	147.091	129.067	145.934	176.729	129.4	146.164
High	Mus musculus OX=10090	P62082	Rps7	40S ribosomal protein S7 OS=Mus musculus OX=10090 GN=Rps7 PE=2 SV=1	22.1	194	59	14	14	256	-0.13	0.02	0.16	0.989147	0.942089	0.939707	5697	5198.9	5793.9	5759.5	5625.7	5697	5384.9	5198.9	4714.5	6088.8	5793.9	5788.6		100	100	100	93.496	92.4134	82.7541	105.718	102.99	101.608
High	Mus musculus OX=10090	Q91VM3	Wdr45	WD repeat domain phosphoinositide-interacting protein 4 OS=Mus musculus OX=10090 GN=Wdr45 PE=1 SV=1	39.8	360	21	8	8	20	0.15	0.42	0.28	0.894928	0.294672	0.927937	314.1	348	421.2	314.1	383.2	254.3	348	555.2	263.6	421.2	473.2	301.3		100	100	100	110.793	144.885	103.657	134.097	123.486	118.482
High	Mus musculus OX=10090	P51150	Rab7	Ras-related protein Rab-7a OS=Mus musculus OX=10090 GN=Rab7a PE=1 SV=2	23.5	207	80	19	19	302	-0.16	-0.05	0.11	0.98545	0.994986	0.969358	11597.4	10376.9	11186.2	9915.8	12039.4	11597.4	9775	11670.1	10376.9	10146	11613.3	11186.2		100	100	100	98.58	96.9326	89.4761	102.322	96.4608	96.4544
High	Mus musculus OX=10090	P70255	Nfic	Nuclear factor 1 C-type OS=Mus musculus OX=10090 GN=Nfic PE=1 SV=1	48.7	439	30	10	8	61	-0.22	-0.31	-0.09	0.9549	0.260648	0.932495	1955	1676.7	1579.5	1955	2000.1	1911	1581.2	1789.4	1676.7	1503.9	1682.9	1579.5	Phospho [S323(100)]	100	100	100	80.8798	89.4655	87.7394	76.9258	84.1408	82.6531
High	Mus musculus OX=10090	Q6P9R2	Oxsr1	Serine/threonine-protein kinase OSR1 OS=Mus musculus OX=10090 GN=Oxsr1 PE=1 SV=1	58.2	527	37	16	11	112	0.06	0.22	0.16	0.9549	0.762847	0.979833	605.2	632.1	704.1	605.2	402	636.3	632.1	367.9	741.6	704.1	368.6	711.4		100	100	100	104.445	91.5174	116.549	116.342	91.6915	111.803
High	Mus musculus OX=10090	P97351	Rps3a; Rps3a1	40S ribosomal protein S3a OS=Mus musculus OX=10090 GN=Rps3a PE=1 SV=3	29.9	264	76	30	30	548	-0.06	0.03	0.09	0.990228	0.940643	0.977043	13669.1	13108.5	13923	13557.9	14669.6	13669.1	13874	13108.5	11139.8	13923	14704.2	13652.3		100	100	100	102.331	89.3583	81.4962	102.693	100.236	99.8771
High	Mus musculus OX=10090	Q99L20	Gstt3	Glutathione S-transferase theta-3 OS=Mus musculus OX=10090 GN=Gstt3 PE=1 SV=1	27.4	241	29	4	4	9	-0.02	0.06	0.09	0.990228	0.999993	0.98892	62.9	61.8	65.6		34.4	114.8		34.1	112.1		32.8	131.2			100	100		99.1279	97.6481		95.3488	114.286
High	Mus musculus OX=10090	Q8BHF7	Pgs1	CDP-diacylglycerol--glycerol-3-phosphate 3-phosphatidyltransferase, mitochondrial OS=Mus musculus OX=10090 GN=Pgs1 PE=1 SV=1	62.5	553	29	11	11	48	-0.11	0.02	0.14	0.989147	0.999993	0.980457	538.7	498.3	547.5	574.1	538.7	432.9	625.1	498.3	494.7	592.6	547.5	448.6		100	100	100	108.883	92.5005	114.276	103.222	101.634	103.627
High	Mus musculus OX=10090	P54822	Adsl	Adenylosuccinate lyase OS=Mus musculus OX=10090 GN=Adsl PE=1 SV=2	54.8	484	62	21	21	240	-0.43	-0.11	0.32	0.561415	0.954536	0.784447	2359.8	1745.9	2183	2359.8	2403	2181.9	1805.6	1693.9	1745.9	2382.3	2137.6	2183		100	100	100	76.515	70.4911	80.0174	100.953	88.9555	100.05
High	Mus musculus OX=10090	P15655	Fgf2	Fibroblast growth factor 2 OS=Mus musculus OX=10090 GN=Fgf2 PE=1 SV=1	17.1	154	18	3	3	7	0.5	0.23	-0.27	0.299152	0.948978	0.70122	37.4	52.9	43.8	37.4	102.3	35.6	52.9	89.8	30.1	43.8	94.7	33.9		100	100	100	141.444	87.781	84.5506	117.112	92.5709	95.2247
High	Mus musculus OX=10090	Q8VEE0	Rpe	Ribulose-phosphate 3-epimerase OS=Mus musculus OX=10090 GN=Rpe PE=1 SV=1	24.9	228	56	6	6	55	-0.12	0.05	0.17	0.986526	0.994986	0.979966	249.6	228.9	258.4	263.4	249.6	195.8	241.2	228.9	188.7	278.5	258.4	219.7		100	100	100	91.5718	91.7067	96.3739	105.733	103.526	112.206
High	Mus musculus OX=10090	Q9CZU3	Skiv2l2	Exosome RNA helicase MTR4 OS=Mus musculus OX=10090 GN=Mtrex PE=1 SV=1	117.6	1040	50	47	47	233	-0.36	-0.23	0.13	0.807797	0.744691	0.955636	6035.7	4693.4	5132.6	6035.7	5915.7	6296.2	4389.1	4693.4	5038.3	4415.6	5132.6	5627.4		100	100	100	72.719	79.338	80.0213	73.158	86.7623	89.3777
High	Mus musculus OX=10090	Q61062	Dvl3	Segment polarity protein dishevelled homolog DVL-3 OS=Mus musculus OX=10090 GN=Dvl3 PE=1 SV=2	78.1	716	15	6	4	10	-0.36	0.4	0.76	0.905559	0.734031	0.186604	39	30.5	51.5	80		19.1	67.8		13.7	92.4		28.7		100		100	84.75		71.7277	115.5		150.262
High	Mus musculus OX=10090	Q8CF89	Tab1	TGF-beta-activated kinase 1 and MAP3K7-binding protein 1 OS=Mus musculus OX=10090 GN=Tab1 PE=1 SV=2	54.6	502	38	12	12	54	-0.16	-0.09	0.07	0.970043	0.943938	0.9988	514.2	460.9	483.8	514.2	581	485.8	409.1	521.6	460.9	471.9	539.2	483.8		100	100	100	79.5605	89.7762	94.8744	91.7736	92.8055	99.5883
High	Mus musculus OX=10090	P45700	Man1a	Mannosyl-oligosaccharide 1,2-alpha-mannosidase IA OS=Mus musculus OX=10090 GN=Man1a1 PE=1 SV=1	73.2	655	13	8	7	16	-0.32	-0.12	0.2	0.933324	0.937435	0.981815	95.8	76.7	88	95.8	118.2	47.2	76.7	115.4	49.9	88	127.5	51		100	100	100	80.0626	97.6311	105.72	91.858	107.868	108.051
High	Mus musculus OX=10090	P11438	Lamp1	Lysosome-associated membrane glycoprotein 1 OS=Mus musculus OX=10090 GN=Lamp1 PE=1 SV=2	43.8	406	14	5	5	64	-0.35	-0.17	0.18	0.772636	0.8452	0.955636	2138.2	1673.5	1899.6	2601	1246.4	2138.2	2044.4	1053.4	1673.5	1968.1	1082.3	1899.6		100	100	100	78.6005	84.5154	78.2668	75.6671	86.8341	88.8411
High	Mus musculus OX=10090	Q8BHW2	Oscp1	Protein OSCP1 OS=Mus musculus OX=10090 GN=Oscp1 PE=1 SV=1	43.2	379	31	10	10	23	-0.06	0.18	0.24	0.997482	0.941468	0.966143	156.5	150.5	177.4	18.4	337.2	156.5	15	294.3	150.5	20	337.4	177.4		100	100	100	81.5217	87.2776	96.1661	108.696	100.059	113.355
High	Mus musculus OX=10090	Q80U63	Mfn2	Mitofusin-2 OS=Mus musculus OX=10090 GN=Mfn2 PE=1 SV=3	86.1	757	19	10	9	32	-0.17	-0.09	0.08	0.970043	0.941468	0.999797	639.7	566.9	601.1	639.7	965.7	625.1	522.5	799.7	566.9	586.6	960	601.1		100	100	100	81.6789	82.8104	90.6895	91.6992	99.4098	96.1606
High	Mus musculus OX=10090	Q99KS6	Adprm	Manganese-dependent ADP-ribose/CDP-alcohol diphosphatase OS=Mus musculus OX=10090 GN=Adprm PE=1 SV=1	38.9	340	18	3	3	6	0.3	0.48	0.17	0.732481	0.597279	0.98892	33.5	41.3	46.6	37.7		29.7	42.5		40.1	52		41.7		100		100	112.732		135.017	137.931		140.404
High	Mus musculus OX=10090	Q9R008	Mvk	Mevalonate kinase OS=Mus musculus OX=10090 GN=Mvk PE=1 SV=1	41.9	395	51	12	12	84	0.12	0.11	-0.01	0.906885	0.973844	0.96862	548.4	596.2	590.4	503.4	729.3	548.4	462.9	704.8	596.2	588.2	779	590.4		100	100	100	91.9547	96.6406	108.716	116.845	106.815	107.659
High	Mus musculus OX=10090	Q9DB43	Zfpl1	Zinc finger protein-like 1 OS=Mus musculus OX=10090 GN=Zfpl1 PE=1 SV=1	34.1	310	30	5	5	10	-0.08	0.01	0.08	0.999817	0.994986	0.9988	121.6	115.2	122.2	140.1	75.2	121.6	126.3	62.9	115.2	128.9	55.1	122.2		100	100	100	90.1499	83.6436	94.7368	92.0057	73.2713	100.493
High	Mus musculus OX=10090	Q8BH58	Tiprl	TIP41-like protein OS=Mus musculus OX=10090 GN=Tiprl PE=1 SV=1	31.2	271	60	12	12	76	0.02	0.26	0.24	0.980946	0.621636	0.93799	605.5	611.9	722.6	605.5	978.8	210.2	611.9	916.6	228.5	722.6	944.2	244.9		100	100	100	101.057	93.6453	108.706	119.339	96.4651	116.508
High	Mus musculus OX=10090	Q9JKZ2	Slc5a3	Sodium/myo-inositol cotransporter OS=Mus musculus OX=10090 GN=Slc5a3 PE=1 SV=2	79.5	718	16	10	10	62	-0.09	-0.19	-0.09	0.992178	0.7533	0.858358	1078.7	1010.3	946.4	1042.6	1078.7	1292	1010.3	934.6	1181.7	946.4	898.3	1169.5		100	100	100	96.902	86.6413	91.4628	90.7731	83.2762	90.5186
High	Mus musculus OX=10090	Q5SSL4	Abr	Active breakpoint cluster region-related protein OS=Mus musculus OX=10090 GN=Abr PE=1 SV=1	97.6	859	34	21	19	51	-0.05	0.14	0.19	0.99737	0.948798	0.96524	502.7	485.6	552.5	633.8	502.7	341.1	643.8	485.6	343.6	683.8	552.5	343.2		100	100	100	101.578	96.5984	100.733	107.889	109.907	100.616
High	Mus musculus OX=10090	Q78JW9	Ubfd1	Ubiquitin domain-containing protein UBFD1 OS=Mus musculus OX=10090 GN=Ubfd1 PE=1 SV=2	40.1	368	27	9	9	66	-0.12	0.12	0.24	0.989147	0.933981	0.947869	757.3	698.4	823.2	592.2	916	757.3	489.6	775.3	698.4	567.3	853.8	823.2	Phospho [T224(100)]	100	100	100	82.6748	84.6397	92.2224	95.7953	93.2096	108.702
High	Mus musculus OX=10090	Q8CGB3	Uaca	Uveal autoantigen with coiled-coil domains and ankyrin repeats OS=Mus musculus OX=10090 GN=Uaca PE=1 SV=2	160.7	1411	32	42	41	144	-0.08	-0.07	0.01	0.994685	0.994986	0.988584	3071.6	2915.4	2931.7	3071.6	2764	3550.6	2846.2	2915.4	3609.2	2931.7	2887	3960.8		100	100	100	92.6618	105.478	101.65	95.4454	104.45	111.553
High	Mus musculus OX=10090	P49615	Cdk5	Cyclin-dependent-like kinase 5 OS=Mus musculus OX=10090 GN=Cdk5 PE=1 SV=1	33.3	292	56	12	11	52	0.03	0.12	0.08	0.973749	0.964793	0.999797	530.8	542.8	575.2	255.8	530.8	605.7	286.8	542.8	814.9	306.9	575.2	748.3		100	100	100	112.119	102.261	134.539	119.977	108.365	123.543
High	Mus musculus OX=10090	Q5I012	Slc38a10	Putative sodium-coupled neutral amino acid transporter 10 OS=Mus musculus OX=10090 GN=Slc38a10 PE=1 SV=2	117.1	1090	17	13	12	29	-0.22	-0.19	0.03	0.9549	0.749908	0.97784	861.7	740.3	755.3	577.8	863.5	861.7	540.4	799.3	740.3	492.8	829.6	755.3		100	100	100	93.5272	92.5651	85.9116	85.289	96.0741	87.6523
High	Mus musculus OX=10090	Q922Q9	Chid1	Chitinase domain-containing protein 1 OS=Mus musculus OX=10090 GN=Chid1 PE=1 SV=1	44.9	393	23	7	7	17	-0.02	-0.09	-0.07	0.989147	0.946353	0.92484	722.2	711.3	677.9	405.8	827	722.2	405.5	848.2	711.3	400.7	828.1	677.9		100	100	100	99.9261	102.563	98.4907	98.7432	100.133	93.866
High	Mus musculus OX=10090	Q8BT14	Cnot4	CCR4-NOT transcription complex subunit 4 OS=Mus musculus OX=10090 GN=Cnot4 PE=1 SV=2	63.4	575	17	8	8	23	0.02	-0.17	-0.19	0.98545	0.89512	0.796811	128.6	130.7	114.4	96	128.6	265.9	75	130.7	214.4	100.6	114.4	276.5		100	100	100	78.125	101.633	80.6318	104.792	88.958	103.986
High	Mus musculus OX=10090	P48722	Hspa4l	Heat shock 70 kDa protein 4L OS=Mus musculus OX=10090 GN=Hspa4l PE=1 SV=2	94.3	838	68	51	46	415	-0.12	0.06	0.18	0.990228	0.937746	0.954986	2366.9	2173.3	2466.3	2450.6	2366.9	2256.4	2173.3	2063	2303.7	2604.2	2281.3	2466.3	Phospho [S299(99.1)]	100	100	100	88.6844	87.1604	102.096	106.268	96.3835	109.302
High	Mus musculus OX=10090	Q9CQC7	Gm3244; Ndufb4; Gm3873	NADH dehydrogenase [ubiquinone] 1 beta subcomplex subunit 4 OS=Mus musculus OX=10090 GN=Ndufb4 PE=1 SV=3	15.1	129	32	3	2	25	-0.14	0.09	0.23	0.980946	0.974548	0.951385	457.7	414.5	487.5	165	465.9	457.7	119.6	414.5	513.9	174.6	487.5	490.9		100	100	100	72.4848	88.9676	112.279	105.818	104.636	107.254
High	Mus musculus OX=10090	P11531	Dmd	Dystrophin OS=Mus musculus OX=10090 GN=Dmd PE=1 SV=3	425.6	3678	0	2	2	7	0.11	-0.41	-0.53	0.950956	0.306042	0.0879649	174.3	188.2	130.8	237.1	174.3	134.2	209.1	188.2	129.8	130.3	144.3	130.8		100	100	100	88.1906	107.975	96.7213	54.9557	82.7883	97.4665
High	Mus musculus OX=10090	Q8VED9	Lgalsl	Galectin-related protein OS=Mus musculus OX=10090 GN=Lgalsl PE=1 SV=1	18.9	172	49	6	6	50	0.4	0.16	-0.24	0.240969	0.941468	0.610507	321.1	423	357.9	190.7	321.1	323.2	360.7	456.9	423	334	357.9	365.5		100	100	100	189.145	142.292	130.879	175.144	111.461	113.088
High	Mus musculus OX=10090	B1AWL2	Zfp462	Zinc finger protein 462 OS=Mus musculus OX=10090 GN=Znf462 PE=1 SV=1	282.5	2495	6	12	12	21	0.21	-0.01	-0.22	0.807797	0.992345	0.714488	229.6	265.5	228.6	136.5	245.9	229.6	131.4	280.2	265.5	108.2	261.7	228.6	Phospho [S681(100)]	100	100	100	96.2637	113.949	115.636	79.2674	106.425	99.5645
High	Mus musculus OX=10090	P23198	Cbx3	Chromobox protein homolog 3 OS=Mus musculus OX=10090 GN=Cbx3 PE=1 SV=2	20.8	183	53	12	10	208	-0.82	-0.68	0.14	0.0202958	4.33159e-05	0.955636	6044.7	3415.3	3765.2	6704.1	6044.7	5431	3415.3	3502.5	3197.9	3678.3	3997.3	3765.2	Phospho [S132(99.6)]	100	100	100	50.9435	57.9433	58.8823	54.8664	66.129	69.3279
High	Mus musculus OX=10090	Q99KN2	Ciao1	Probable cytosolic iron-sulfur protein assembly protein CIAO1 OS=Mus musculus OX=10090 GN=Ciao1 PE=1 SV=1	37.6	339	44	8	8	41	-0.03	0.19	0.22	0.989147	0.914442	0.97005	228.4	223.7	260.8	148.6	228.4	306.5	113.8	223.7	294.4	157.3	260.8	322.7		100	100	100	76.5814	97.9422	96.0522	105.855	114.186	105.285
High	Mus musculus OX=10090	Q99KV1	Dnajb11	DnaJ homolog subfamily B member 11 OS=Mus musculus OX=10090 GN=Dnajb11 PE=1 SV=1	40.5	358	51	18	18	101	-0.3	-0.24	0.07	0.874545	0.646357	0.9988	2924.4	2368.4	2477.9	3204	2147.7	2924.4	2421.2	1894.4	2368.4	2549.6	1970.1	2477.9		100	100	100	75.568	88.206	80.9876	79.5755	91.7307	84.7319
High	Mus musculus OX=10090	Q3TXU5	Dhps	Deoxyhypusine synthase OS=Mus musculus OX=10090 GN=Dhps PE=1 SV=2	40.6	369	70	15	15	96	0.15	0.2	0.05	0.851305	0.859132	0.98892	450.7	500.9	517.8	497.1	450.7	404.3	463.8	533.5	500.9	570.4	517.8	472.6		100	100	100	93.3011	118.371	123.893	114.746	114.888	116.893
High	Mus musculus OX=10090	P63276	Rps17	40S ribosomal protein S17 OS=Mus musculus OX=10090 GN=Rps17 PE=1 SV=2	15.5	135	73	15	15	289	-0.15	-0.06	0.09	0.989147	0.999839	0.976811	6023.2	5414.5	5772.8	6069.1	6023.2	5220	5632.9	5414.5	4260	5772.8	5859.8	5220.6	Phospho [S113(100)]	100	100	100	92.8128	89.8941	81.6092	95.1179	97.2872	100.011
High	Mus musculus OX=10090	Q9ERR7	Sep15; Selenof	Selenoprotein F OS=Mus musculus OX=10090 GN=Selenof PE=1 SV=3	17.8	162	42	5	5	49	-0.37	-0.32	0.05	0.71433	0.26733	0.980457	1200.4	932	964	1200.4	1325.4	1107.6	898.5	1124.9	932	964	1265.5	941.3		100	100	100	74.85	84.8725	84.1459	80.3066	95.4806	84.9856
High	Mus musculus OX=10090	Q60596	Xrcc1	DNA repair protein XRCC1 OS=Mus musculus OX=10090 GN=Xrcc1 PE=1 SV=2	68.9	631	28	14	14	39	0.1	0.08	-0.03	0.940362	0.973844	0.954986	946.4	1015.8	997.1	940.9	946.4	1167.7	918.8	1015.8	1251.8	906	997.1	1164.2		100	100	100	97.6512	107.333	107.202	96.2908	105.357	99.7003
High	Mus musculus OX=10090	Q8K3H0	Appl1	DCC-interacting protein 13-alpha OS=Mus musculus OX=10090 GN=Appl1 PE=1 SV=1	79.3	707	44	20	20	83	-0.15	0.06	0.22	0.979481	0.992345	0.955636	650.3	584.2	678.3	398.3	820.7	650.3	418.3	823.6	584.2	463.2	881	678.3		100	100	100	105.021	100.353	89.8355	116.294	107.347	104.306
High	Mus musculus OX=10090	Q8K2Y9	Ccm2	Cerebral cavernous malformations protein 2 homolog OS=Mus musculus OX=10090 GN=Ccm2 PE=1 SV=1	49.9	453	20	5	5	12	-0.2	0.07	0.26	0.980946	0.994986	0.968453	84.4	73.6	88.4	9.6	84.4	134.4	10.9	73.6	126.9	8.7	88.4	134.4		100	100	100	113.542	87.2038	94.4196	90.625	104.739	100
High	Mus musculus OX=10090	P24270	Cat	Catalase OS=Mus musculus OX=10090 GN=Cat PE=1 SV=4	59.8	527	62	25	25	157	0.13	0.22	0.09	0.905559	0.3432	0.985855	2530.3	2763.1	2946.8	2530.3	2611.1	2515	2591.6	3250.1	2763.1	2946.8	2904	3045.4		100	100	100	102.423	124.472	109.865	116.46	111.217	121.089
High	Mus musculus OX=10090	P60710	Actb	Actin, cytoplasmic 1 OS=Mus musculus OX=10090 GN=Actb PE=1 SV=1	41.7	375	77	41	16	2489	-0.03	-0.12	-0.08	0.989147	0.974548	0.967268	27124.1	26525.5	25029.2	25887.9	27257	27124.1	26525.5	26053.2	26680	22344.9	25737	25029.2	Phospho [Y218(100)]	100	100	100	102.463	95.5835	98.3627	86.3141	94.4235	92.2766
High	Mus musculus OX=10090	Q8BMG8	Slc25a32	Mitochondrial folate transporter/carrier OS=Mus musculus OX=10090 GN=Slc25a32 PE=1 SV=1	35	316	32	7	7	33	-0.16	0.08	0.24	0.980946	0.968687	0.92578	1046.2	935.4	1106.7	1246.3	1046.2	1032	988.8	935.4	865.4	1143.8	1106.7	980		100	100	100	79.3388	89.4093	83.8566	91.7757	105.783	94.9612
High	Mus musculus OX=10090	O08739	Ampd3	AMP deaminase 3 OS=Mus musculus OX=10090 GN=Ampd3 PE=1 SV=2	88.6	766	31	19	19	55	-0.3	-0.2	0.09	0.866152	0.703472	0.999286	836.1	681.1	726.1	461.1	836.1	1257.2	395	681.1	1107.8	437.5	726.1	1155		100	100	100	85.6647	81.4615	88.1164	94.8818	86.8437	91.8708
High	Mus musculus OX=10090	G5E870	Trip12	E3 ubiquitin-protein ligase TRIP12 OS=Mus musculus OX=10090 GN=Trip12 PE=1 SV=1	224	2025	27	38	38	141	-0.13	0.11	0.24	0.989147	0.856549	0.901235	1797.3	1637.3	1933.6	1797.3	2377.1	1530	1637.3	2243.1	1492.2	1933.6	2482.4	1613.4		100	100	100	91.0978	94.3629	97.5294	107.584	104.43	105.451
High	Mus musculus OX=10090	Q9CPW9	Metap1d	Methionine aminopeptidase 1D, mitochondrial OS=Mus musculus OX=10090 GN=Metap1d PE=2 SV=1	37.2	335	20	5	5	7	-0.13	-0.12	0.01	0.990228	0.943938	0.966734	91.8	84	84.6	240.5	66.9	91.8	254.7	76.5	84	249.3	69.3	84.6		100	100	100	105.904	114.35	91.5033	103.659	103.587	92.1569
High	Mus musculus OX=10090	Q8VDD8	Wash; Wash1; Washc1	WASH complex subunit 1 OS=Mus musculus OX=10090 GN=Washc1 PE=1 SV=1	51.6	475	43	14	14	61	0.19	0.01	-0.17	0.800745	0.99539	0.729305	475.2	541.6	479.9	539.1	475.2	393.6	548.6	541.6	375.5	515	479.9	380.8		100	100	100	101.762	113.973	95.4014	95.5296	100.989	96.748
High	Mus musculus OX=10090	Q8R1F1	Fam129b	Niban-like protein 1 OS=Mus musculus OX=10090 GN=Fam129b PE=1 SV=2	84.8	749	54	32	32	348	-0.45	-0.3	0.15	0.549009	0.370376	0.955636	5081.3	3714	4118.8	5081.3	5897.1	4846.8	3714	3846.9	3209.7	4118.8	4477.8	4020.6		100	100	100	73.0915	65.2338	66.2231	81.058	75.9322	82.9537
High	Mus musculus OX=10090	O35345	Kpna6	Importin subunit alpha-7 OS=Mus musculus OX=10090 GN=Kpna6 PE=1 SV=2	59.9	536	60	22	16	121	-0.12	0.04	0.16	0.989147	0.972163	0.96862	1520.4	1399.5	1563.8	1462.3	1528.4	1520.4	1384.9	1399.5	1653.4	1590.6	1412.7	1563.8		100	100	100	94.707	91.5663	108.748	108.774	92.43	102.855
High	Mus musculus OX=10090	Q9CWI3	Bccip	BRCA2 and CDKN1A-interacting protein OS=Mus musculus OX=10090 GN=Bccip PE=1 SV=1	35.9	316	48	13	13	62	0.59	0.15	-0.43	0.0304034	0.890469	0.0293589	744.5	1118.5	828.6	853.3	744.5	488.2	1118.5	1122.6	845.3	1011.6	828.6	608.1		100	100	100	131.079	150.786	173.146	118.552	111.296	124.56
High	Mus musculus OX=10090	Q8BHT6	B3galtl; B3glct	Beta-1,3-glucosyltransferase OS=Mus musculus OX=10090 GN=B3glct PE=1 SV=3	55.3	489	33	11	11	35	-0.19	-0.11	0.08	0.970043	0.938611	0.9988	888.9	779.5	826	888.9	1003.9	348.7	779.5	890.8	316.8	826	1005.7	347.5		100	100	100	87.6927	88.7339	90.8517	92.9238	100.179	99.6559
High	Mus musculus OX=10090	Q8BL74	Gtf3c2	General transcription factor 3C polypeptide 2 OS=Mus musculus OX=10090 GN=Gtf3c2 PE=2 SV=2	100.2	907	18	10	10	31	-0.01	-0.26	-0.25	0.987458	0.459213	0.488902	599.1	596.1	500.1	599.1	407.4	839.6	596.1	446.2	977.9	500.1	448.1	738		100	100	100	99.4992	109.524	116.472	83.4752	109.99	87.899
High	Mus musculus OX=10090	Q9D0R8	Lsm12	Protein LSM12 homolog OS=Mus musculus OX=10090 GN=Lsm12 PE=1 SV=1	21.7	195	44	6	6	41	-0.09	0.27	0.36	0.990228	0.526377	0.739895	660.4	620.9	796.5	660.4	541	862.5	620.9	524.4	878.2	796.5	514.8	857.8		100	100	100	94.0188	96.9316	101.82	120.609	95.1571	99.4551
High	Mus musculus OX=10090	Q9EPU4	Cpsf1	Cleavage and polyadenylation specificity factor subunit 1 OS=Mus musculus OX=10090 GN=Cpsf1 PE=1 SV=1	160.7	1441	26	32	31	144	0.04	0.05	0.01	0.96386	0.961623	0.980457	2020.7	2081.5	2089.2	1676.2	2020.7	2140.9	1502.3	2081.5	2147.3	1709.2	2089.2	2165.1		100	100	100	89.6253	103.009	100.299	101.969	103.39	101.13
High	Mus musculus OX=10090	Q6P549	Inppl1	Phosphatidylinositol 3,4,5-trisphosphate 5-phosphatase 2 OS=Mus musculus OX=10090 GN=Inppl1 PE=1 SV=1	138.9	1257	30	29	28	128	0.01	0.24	0.23	0.980946	0.446515	0.920011	1178	1187.3	1392.9	1178	2341	1123.4	1112	2152.8	1187.3	1392.9	2263.5	1291.5		100	100	100	94.3973	91.9607	105.688	118.243	96.6894	114.964
High	Mus musculus OX=10090	Q8R5C5	Actr1b	Beta-centractin OS=Mus musculus OX=10090 GN=Actr1b PE=1 SV=1	42.3	376	51	14	6	119	-0.25	0	0.24	0.898533	0.992345	0.939707	524.7	442.5	523.2	524.7	689.1	488.6	442.5	613.8	416.8	523.2	662	476.1		100	100	100	84.3339	89.0727	85.305	99.7141	96.0673	97.4417
High	Mus musculus OX=10090	Q9D2N9	Vps33a	Vacuolar protein sorting-associated protein 33A OS=Mus musculus OX=10090 GN=Vps33a PE=1 SV=2	67.5	598	40	15	15	45	0.08	0.14	0.07	0.950863	0.933981	0.994063	383.4	404.5	423.4	173.9	461.9	383.4	161.1	445.3	404.5	210.7	465.5	423.4		100	100	100	92.6394	96.4061	105.503	121.162	100.779	110.433
High	Mus musculus OX=10090	P35831	Ptpn12	Tyrosine-protein phosphatase non-receptor type 12 OS=Mus musculus OX=10090 GN=Ptpn12 PE=1 SV=3	86.5	775	38	20	20	67	-0.11	0.16	0.27	0.989147	0.94182	0.954986	233.4	215.9	260.9	233.4	390.8	203.3	215.9	414.9	211.9	260.9	407.1	206.4		100	100	100	92.5021	106.167	104.23	111.782	104.171	101.525
High	Mus musculus OX=10090	P97873	Loxl1	Lysyl oxidase homolog 1 OS=Mus musculus OX=10090 GN=Loxl1 PE=2 SV=3	66.5	607	8	4	4	8	-1.96	-0.54	1.42	1.87987e-10	0.182791	4.99069e-05	77.2	19.9	53.2	66.9	77.2	453.2	15.2	19.9	282.2	34.1	53.2	388.6		100	100	100	22.7205	25.7772	62.2683	50.9716	68.9119	85.7458
High	Mus musculus OX=10090	Q6NXN1	Szrd1	SUZ domain-containing protein 1 OS=Mus musculus OX=10090 GN=Szrd1 PE=1 SV=1	17	152	43	4	4	9	-0.15	-0.15	0.01	0.989147	0.931643	0.976811	47.7	42.9	43.1		67.1	33.9		57.8	31.8		62.8	29.6			100	100		86.1401	93.8053		93.5917	87.3156
High	Mus musculus OX=10090	Q9CZV8	Fbxl20	F-box/LRR-repeat protein 20 OS=Mus musculus OX=10090 GN=Fbxl20 PE=1 SV=3	48.4	436	4	2	2	5	-0.19	-0.2	-0.01	0.980946	0.8669	0.955636	81.2	71.3	70.6	81.2	28.6	166.5	71.3	30.1	147.1	70.6	27.7	150.3		100	100	100	87.8079	105.245	88.3483	86.9458	96.8531	90.2703
High	Mus musculus OX=10090	O89116	Vti1a	Vesicle transport through interaction with t-SNAREs homolog 1A OS=Mus musculus OX=10090 GN=Vti1a PE=1 SV=1	25	217	35	7	7	24	-0.08	-0.1	-0.02	0.997482	0.927594	0.955636	701.9	666.2	655.7	488.2	701.9	915.8	412.3	666.2	724.3	354	655.7	853		100	100	100	84.4531	94.9138	79.0893	72.5113	93.4179	93.1426
High	Mus musculus OX=10090	O55222	Ilk	Integrin-linked protein kinase OS=Mus musculus OX=10090 GN=Ilk PE=1 SV=2	51.3	452	41	17	17	156	-0.19	-0.18	0.01	0.973531	0.862671	0.996583	4342.3	3806.5	3834.2	4696.6	4342.3	3950.6	3930.4	3806.5	3501.2	4120.3	3834.2	3795.5		100	100	100	83.6861	87.6609	88.6245	87.7294	88.2988	96.074
High	Mus musculus OX=10090	Q9CY73	Mrpl44	39S ribosomal protein L44, mitochondrial OS=Mus musculus OX=10090 GN=Mrpl44 PE=1 SV=3	37.5	333	43	12	12	59	0	-0.05	-0.05	0.980946	0.994116	0.955636	1698.9	1703.8	1642.8	1698.9	1296.1	2083.3	1703.8	1309.4	2017.1	1642.8	1358.6	2016.1		100	100	100	100.288	101.026	96.8223	96.6979	104.822	96.7743
High	Mus musculus OX=10090	Q9CXK9	Rbm33	RNA-binding protein 33 OS=Mus musculus OX=10090 GN=Rbm33 PE=1 SV=2	137.2	1231	5	4	4	6	-0.2	-0.05	0.15	0.980946	0.974548	0.9988	95.4	83	91.9	120.5		75.5	102.2		67.4	117.4		72	Phospho [S41(100)]	100		100	84.8133		89.2715	97.4274		95.3642
High	Mus musculus OX=10090	Q8BLI4	Dse	Dermatan-sulfate epimerase OS=Mus musculus OX=10090 GN=Dse PE=2 SV=1	109.7	958	15	9	9	16	0.2	-0.02	-0.22	0.807797	0.992605	0.70122	302.5	348	298.9	218.9	450.4	302.5	184.2	477.1	348	184.3	488.4	298.9		100	100	100	84.148	105.928	115.041	84.1937	108.437	98.8099
High	Mus musculus OX=10090	Q08509	Eps8	Epidermal growth factor receptor kinase substrate 8 OS=Mus musculus OX=10090 GN=Eps8 PE=1 SV=2	91.7	821	63	42	42	211	-0.74	-0.42	0.32	0.0597011	0.0871778	0.513641	7385.5	4433.4	5536.2	7076.7	7385.5	8447.7	4236.9	4433.4	4825.4	4472.2	5536.2	6967.8		100	100	100	59.8711	60.0284	57.1209	63.1961	74.9604	82.4816
High	Mus musculus OX=10090	O08856	Ell	RNA polymerase II elongation factor ELL OS=Mus musculus OX=10090 GN=Ell PE=2 SV=2	67.1	602	9	4	4	15	-0.19	-0.27	-0.07	0.9838	0.7533	0.945503	42.2	36.9	35.1	107.6		16.5	96.7		14.1	86.8		14.2		100		100	89.8699		85.4545	80.6691		86.0606
High	Mus musculus OX=10090	O35963	Rab33b	Ras-related protein Rab-33B OS=Mus musculus OX=10090 GN=Rab33b PE=1 SV=1	25.8	229	29	5	4	29	-0.04	-0.13	-0.09	0.989916	0.924447	0.908479	435.8	424	398.3	380.3	477.3	435.8	354.6	475	424	351	467.8	398.3		100	100	100	93.2422	99.5181	97.2923	92.2956	98.0096	91.3951
High	Mus musculus OX=10090	Q99JR8	Smarcd2	SWI/SNF-related matrix-associated actin-dependent regulator of chromatin subfamily D member 2 OS=Mus musculus OX=10090 GN=Smarcd2 PE=1 SV=2	59	531	39	16	13	85	-0.23	-0.09	0.14	0.9549	0.973844	0.97784	2026.5	1727.8	1900.5	2026.5	2072.6	1699.1	1727.8	2044.1	1641.5	1900.5	2145.3	1733		100	100	100	85.2603	98.6249	96.61	93.7824	103.508	101.995
High	Mus musculus OX=10090	Q9DCH6	Zfand6	AN1-type zinc finger protein 6 OS=Mus musculus OX=10090 GN=Zfand6 PE=1 SV=1	24	223	14	3	2	14	-0.4	-0.37	0.02	0.87917	0.498237	0.976468	34.6	26.3	26.7	92.8	34.6	15.6	60.2	26.3	12.2	71.9	26.7	19.4		100	100	100	64.8707	76.0116	78.2051	77.4784	77.1676	124.359
High	Mus musculus OX=10090	Q68FL6	Mars	Methionine--tRNA ligase, cytoplasmic OS=Mus musculus OX=10090 GN=Mars PE=1 SV=1	101.4	902	58	44	43	384	-0.11	0.16	0.26	0.992638	0.505486	0.777851	4543.2	4221.7	5061.7	4543.2	4385.9	4589.7	4221.7	3676.4	4540.5	5548.6	4295.1	5061.7	Phospho [S827(100)]	100	100	100	92.9235	83.8232	98.928	122.13	97.9297	110.284
High	Mus musculus OX=10090	Q80Y17	Llgl1	Lethal(2) giant larvae protein homolog 1 OS=Mus musculus OX=10090 GN=Llgl1 PE=1 SV=1	112.5	1036	25	16	16	39	0.05	0.15	0.1	0.970043	0.933916	0.9988	519.7	538	577.1	343.5	519.7	646.1	413.6	538	680.9	401.8	577.1	767.9		100	100	100	120.408	103.521	105.386	116.972	111.045	118.852
High	Mus musculus OX=10090	O35375	Nrp2	Neuropilin-2 OS=Mus musculus OX=10090 GN=Nrp2 PE=1 SV=2	104.6	931	15	10	10	25	-1.02	-0.22	0.8	4.28279e-05	0.61895	0.00297292	669.7	330.6	574.8	500.3	761.3	669.7	258	460.3	330.6	415.4	670	574.8		100	100	100	51.5691	60.4624	49.3654	83.0302	88.0074	85.8295
High	Mus musculus OX=10090	Q61469	Ppap2a; Plpp1	Phospholipid phosphatase 1 OS=Mus musculus OX=10090 GN=Plpp1 PE=1 SV=1	31.9	283	16	3	3	17	-0.26	-0.12	0.14	0.894151	0.933916	0.98892	472.1	394.8	435.8	472.1	173	555.1	394.8	150.6	462.4	435.8	155.5	476.5		100	100	100	83.6264	87.052	83.3003	92.311	89.8844	85.8404
High	Mus musculus OX=10090	Q8BUV8	Gpr107	Protein GPR107 OS=Mus musculus OX=10090 GN=Gpr107 PE=1 SV=2	62	551	10	6	5	15	-0.47	-0.29	0.18	0.419562	0.576376	0.980457	291.6	210.8	238.5	291.6	110.5	312.2	210.8	100.8	302.9	238.5	101.9	279.8		100	100	100	72.2908	91.2217	97.0211	81.7901	92.2172	89.622
High	Mus musculus OX=10090	Q91W59	Rbms1	RNA-binding motif, single-stranded-interacting protein 1 OS=Mus musculus OX=10090 GN=Rbms1 PE=1 SV=1	44	403	38	10	5	71	-0.46	-0.05	0.41	0.419842	0.98865	0.448378	1212.4	881.5	1169.6	1310.8	1132.4	1212.4	918.5	848.6	881.5	1169.6	997.5	1217.2		100	100	100	70.0717	74.9382	72.707	89.228	88.0872	100.396
High	Mus musculus OX=10090	Q3UZ39	Lrrfip1	Leucine-rich repeat flightless-interacting protein 1 OS=Mus musculus OX=10090 GN=Lrrfip1 PE=1 SV=2	79.2	729	37	23	21	125	-0.21	-0.17	0.05	0.9549	0.812581	0.980457	908.7	784.2	809.3	1173.8	908.7	451	861.7	784.2	463.9	1000.1	809.3	537.4		100	100	100	73.4111	86.2991	102.86	85.2019	89.0613	119.157
High	Mus musculus OX=10090	O70481	Ubr1	E3 ubiquitin-protein ligase UBR1 OS=Mus musculus OX=10090 GN=Ubr1 PE=1 SV=2	200.1	1757	6	7	7	21	0.11	0.02	-0.09	0.9549	0.999993	0.937861	123.1	132.6	124.7	113.1	134.6	123.1	121	132.6	137.8	101.8	124.7	137.2		100	100	100	106.985	98.5141	111.942	90.0088	92.6449	111.454
High	Mus musculus OX=10090	P41230	Kdm5c	Lysine-specific demethylase 5C OS=Mus musculus OX=10090 GN=Kdm5c PE=1 SV=4	175.2	1554	12	14	14	26	-0.28	-0.09	0.19	0.874545	0.96335	0.979833	302.2	249.3	284.8	49	383.6	302.2	33.1	275.7	249.3	42.7	324.9	284.8		100	100	100	67.551	71.8717	82.495	87.1429	84.6976	94.2422
High	Mus musculus OX=10090	O08550	Kmt2b; Wbp7	Histone-lysine N-methyltransferase 2B OS=Mus musculus OX=10090 GN=Kmt2b PE=1 SV=3	294.6	2713	3	5	5	9	-0.35	-0.17	0.18	0.9549	0.924447	0.999286	12.8	10	11.3	71.1	12.8	10.5	98.9	10	8.2	64	11.2	11.3		100	100	100	139.1	78.125	78.0952	90.0141	87.5	107.619
High	Mus musculus OX=10090	P70372	Elavl1	ELAV-like protein 1 OS=Mus musculus OX=10090 GN=Elavl1 PE=1 SV=2	36.1	326	57	15	14	196	-0.26	-0.11	0.14	0.951344	0.974548	0.955636	5452.9	4561	5039.1	5452.9	5095.6	5503.1	4795.7	4561	4550.4	5124.1	5004.5	5039.1	Phospho [S202(100)]	100	100	100	87.9477	89.5086	82.6879	93.9702	98.2122	91.5684
High	Mus musculus OX=10090	Q810V0	Mphosph10	U3 small nucleolar ribonucleoprotein protein MPP10 OS=Mus musculus OX=10090 GN=Mphosph10 PE=1 SV=2	78.7	681	36	23	23	137	-0.31	-0.26	0.05	0.88672	0.586143	0.9988	4973.5	4022.1	4167.5	5671.9	4660.2	4973.5	4086.9	3944.4	4022.1	4097.9	4167.5	4353		100	100	100	72.0552	84.6401	80.8706	72.2492	89.4275	87.5239
High	Mus musculus OX=10090	Q99LL5	Pwp1	Periodic tryptophan protein 1 homolog OS=Mus musculus OX=10090 GN=Pwp1 PE=1 SV=1	55.6	501	42	14	14	69	-0.07	-0.03	0.04	0.999817	0.993744	0.979833	1074.7	1026.8	1052.1	878.3	1074.7	1424.2	730.6	1026.8	1133.5	783.2	1052.1	1508.7		100	100	100	83.1834	95.5429	79.5885	89.1723	97.8971	105.933
High	Mus musculus OX=10090	Q8R3H9	Ttc4	Tetratricopeptide repeat protein 4 OS=Mus musculus OX=10090 GN=Ttc4 PE=1 SV=1	44.3	386	52	12	12	42	-0.33	0.05	0.38	0.818424	0.992345	0.783254	365.8	292	378.8	365.8	518	349	287	469.2	292	378.8	507.6	345.4		100	100	100	78.4582	90.5792	83.6676	103.554	97.9923	98.9685
High	Mus musculus OX=10090	P01942	Hba-a1; Hba-a2	Hemoglobin subunit alpha OS=Mus musculus OX=10090 GN=Hba PE=1 SV=2	15.1	142	17	3	3	23	1.94	1.79	-0.14	9.48571e-16	8.75604e-16	0.733281	276	1057.2	956.8	201.1	685	276	935	1057.2	1390.7	723.2	956.8	1176.1		100	100	100	464.943	154.336	503.877	359.622	139.679	426.123
High	Mus musculus OX=10090	Q8BP47	Nars	Asparagine--tRNA ligase, cytoplasmic OS=Mus musculus OX=10090 GN=Nars PE=1 SV=2	64.2	559	57	28	27	355	0.15	0.04	-0.12	0.871835	0.967627	0.905906	2306	2565.6	2364.2	2561	2306	2095.3	2599.6	2309.4	2565.6	3028.6	2346	2364.2		100	100	100	101.507	100.147	122.445	118.258	101.735	112.833
High	Mus musculus OX=10090	P62897	Cycs; Gm10053	Cytochrome c, somatic OS=Mus musculus OX=10090 GN=Cycs PE=1 SV=2	11.6	105	49	9	9	150	0.13	-0.1	-0.24	0.890482	0.98332	0.744898	5014.8	5502.7	4669.2	5014.8	5671.2	3635.8	5502.7	5513.3	3432.8	4669.2	5381.7	3283.7		100	100	100	109.729	97.2158	94.4166	93.1084	94.8953	90.3157
High	Mus musculus OX=10090	Q8C147	Dock8	Dedicator of cytokinesis protein 8 OS=Mus musculus OX=10090 GN=Dock8 PE=1 SV=4	238.8	2100	7	11	8	25	-0.09	-0.06	0.03	0.992178	0.974548	0.980457	133.8	125.9	128.8	164.5	133.8	45.2	180.2	125.9	47.2	144.9	128.8	46.6		100	100	100	109.544	94.0957	104.425	88.0851	96.2631	103.097
High	Mus musculus OX=10090	O35658	C1qbp	Complement component 1 Q subcomponent-binding protein, mitochondrial OS=Mus musculus OX=10090 GN=C1qbp PE=1 SV=1	31	278	56	11	11	231	0	0.08	0.08	0.980946	0.816315	0.980457	4685.7	4685.4	4952.8	4685.7	5409.2	3768.8	4685.4	6602.9	4564.9	4952.8	5775.4	3839.8		100	100	100	99.9936	122.068	121.123	105.7	106.77	101.884
High	Mus musculus OX=10090	Q9QUK3	Cln8	Protein CLN8 OS=Mus musculus OX=10090 GN=Cln8 PE=1 SV=1	33.1	288	23	4	4	12	0.17	0.14	-0.03	0.864115	0.954536	0.963782	283.5	319.2	313.5	283.5	391.2	209.2	319.2	429.3	226.4	313.5	405	197.3		100	100	100	112.593	109.739	108.222	110.582	103.528	94.3117
High	Mus musculus OX=10090	Q60760	Grb10	Growth factor receptor-bound protein 10 OS=Mus musculus OX=10090 GN=Grb10 PE=1 SV=2	70.5	621	48	21	21	162	-0.32	0.08	0.4	0.859035	0.887834	0.43469	2467.6	1974.9	2609.4	2639.2	1775.7	2467.6	2190.4	1615.9	1974.9	2610.4	1875.6	2609.4	Phospho [S503(100)]	100	100	100	82.9948	91.0007	80.0332	98.9088	105.626	105.746
High	Mus musculus OX=10090	P53762	Arnt	Aryl hydrocarbon receptor nuclear translocator OS=Mus musculus OX=10090 GN=Arnt PE=1 SV=3	86.9	791	10	5	5	17	0.23	0.8	0.57	0.861666	0.0333932	0.485419	54	63.2	93.7	52.7	77.1	54	51.6	76.8	63.2	68.3	95.6	93.7		100	100	100	97.9127	99.6109	117.037	129.602	123.995	173.519
High	Mus musculus OX=10090	Q8BWW9	Pkn2	Serine/threonine-protein kinase N2 OS=Mus musculus OX=10090 GN=Pkn2 PE=1 SV=3	111.5	983	39	32	31	109	-0.41	0.01	0.43	0.565165	0.992605	0.343259	1389.3	1042.5	1400.2	1389.3	2357	1087.9	1042.5	2183.7	958	1400.2	2270.6	1120.6		100	100	100	75.0378	92.6474	88.0596	100.785	96.3343	103.006
High	Mus musculus OX=10090	Q8BIJ7	Rufy1	RUN and FYVE domain-containing protein 1 OS=Mus musculus OX=10090 GN=Rufy1 PE=1 SV=1	80.3	712	19	13	12	37	-0.17	-0.21	-0.04	0.980946	0.742807	0.954986	216.6	192.2	186.7	74.4	216.6	556.8	61.3	192.2	497.4	74.3	186.7	614.2		100	100	100	82.3925	88.735	89.3319	99.8656	86.1958	110.309
High	Mus musculus OX=10090	Q9EQM6	Dgcr8	Microprocessor complex subunit DGCR8 OS=Mus musculus OX=10090 GN=Dgcr8 PE=1 SV=2	86.3	773	15	8	8	26	-0.15	0.22	0.37	0.980946	0.859132	0.809719	312.5	281.3	362.9	312.5	310.2	335.8	244.9	281.3	328.8	362.9	329.7	389.1		100	100	100	78.368	90.6834	97.9154	116.128	106.286	115.873
High	Mus musculus OX=10090	Q91VR8	Brk1	Protein BRICK1 OS=Mus musculus OX=10090 GN=Brk1 PE=1 SV=1	8.8	75	52	4	4	15	-0.81	-0.53	0.28	0.00754624	0.0485889	0.955636	285.3	162.7	196.9	285.3	129.1	285.8	162.7	95	231.4	196.9	97.4	240.7		100	100	100	57.0277	73.5864	80.9657	69.0151	75.4454	84.2197
High	Mus musculus OX=10090	Q99LJ7	Rcbtb2	RCC1 and BTB domain-containing protein 2 OS=Mus musculus OX=10090 GN=Rcbtb2 PE=1 SV=1	60.1	551	20	8	8	26	0.04	0.27	0.22	0.970043	0.593384	0.954986	586	603.6	704.6	586	677.1	143.9	603.6	717.1	149.2	704.6	742.6	167.9		100	100	100	103.003	105.908	103.683	120.239	109.674	116.678
High	Mus musculus OX=10090	Q6PD26	Pigs	GPI transamidase component PIG-S OS=Mus musculus OX=10090 GN=Pigs PE=1 SV=3	61.7	555	52	18	18	120	-0.03	-0.02	0.01	0.989147	0.99539	0.980457	2103.8	2062.6	2073.2	2000.3	2206.2	2103.8	1911	2148.6	2062.6	1946.7	2302	2073.2		100	100	100	95.5357	97.3892	98.0416	97.3204	104.342	98.5455
High	Mus musculus OX=10090	P18911	Rarg	Retinoic acid receptor gamma OS=Mus musculus OX=10090 GN=Rarg PE=1 SV=3	50.9	458	10	3	3	4	-0.61	-0.28	0.33	0.577697	0.727629	0.975221	30.3	19.9	25	46.8	19.6		20.6	19.2		29.5	21.1			100	100		44.0171	97.9592		63.0342	107.653
High	Mus musculus OX=10090	Q8C1A3	Mtrr	Methionine synthase reductase OS=Mus musculus OX=10090 GN=Mtrr PE=1 SV=2	77.5	696	6	3	3	13	-0.4	-0.13	0.26	0.839024	0.933981	0.966734	95.7	72.8	87.4	105	58.6	95.7	72.8	41.9	76.8	87.4	44.5	101.7		100	100	100	69.3333	71.5017	80.2508	83.2381	75.9386	106.27
High	Mus musculus OX=10090	Q8CES0	Naa30	N-alpha-acetyltransferase 30 OS=Mus musculus OX=10090 GN=Naa30 PE=1 SV=2	39.4	364	14	5	5	8	-0.12	0	0.12	0.992178	0.994259	0.9988	88.6	81.6	88.8	36.7	254.3	88.6	34	252.4	81.6	41.8	259.6	88.8		100	100	100	92.6431	99.2529	92.0993	113.896	102.084	100.226
High	Mus musculus OX=10090	A2BH40	Arid1a	AT-rich interactive domain-containing protein 1A OS=Mus musculus OX=10090 GN=Arid1a PE=1 SV=1	241.9	2283	15	23	18	70	-0.19	-0.13	0.06	0.970043	0.924447	0.999286	1903.3	1666.2	1740.3	2407.6	1470.6	1903.3	2146.9	1395.4	1666.2	2057.6	1412.6	1740.3		100	100	100	89.1718	94.8864	87.5427	85.4627	96.056	91.4359
High	Mus musculus OX=10090	Q6PIU9	Aak1; LOC102637099; Gm38495	Uncharacterized protein FLJ45252 homolog OS=Mus musculus OX=10090 PE=1 SV=2	37.7	354	58	11	11	53	-0.12	0	0.12	0.989147	0.994986	0.9988	305	280.8	304.5	282.3	305	379.3	260.5	280.8	344.5	303.3	304.5	386		100	100	100	92.2777	92.0656	90.8252	107.439	99.8361	101.766
High	Mus musculus OX=10090	Q60710		Deoxynucleoside triphosphate triphosphohydrolase SAMHD1 OS=Mus musculus OX=10090 GN=Samhd1 PE=1 SV=3	75.8	658	58	29	29	189	0.07	0.03	-0.05	0.9549	0.992345	0.939707	1024.5	1077.1	1043.5	1024.5	1249.4	994.1	826.9	1077.1	1084.9	1008.6	1057.4	1043.5	Phospho [T310(100); T634(100)]	100	100	100	80.7125	86.2094	109.134	98.448	84.6326	104.969
High	Mus musculus OX=10090	Q8R2W9	Pank3	Pantothenate kinase 3 OS=Mus musculus OX=10090 GN=Pank3 PE=2 SV=1	41.1	370	25	7	6	29	0	0.1	0.1	0.987458	0.988204	0.9988	169.7	169.5	181.9	169.7	169.8	81.6	169.5	172.5	89	192.9	181.9	87.8		100	100	100	99.8821	101.59	109.069	113.671	107.126	107.598
High	Mus musculus OX=10090	Q9D0P8	Ift27	Intraflagellar transport protein 27 homolog OS=Mus musculus OX=10090 GN=Ift27 PE=1 SV=1	20.8	186	35	5	5	27	-0.04	0.2	0.24	0.992178	0.91877	0.955636	279.8	272	320.5	279.8	237.8	345	272	216	348.7	320.5	250.1	411.8		100	100	100	97.2123	90.8326	101.072	114.546	105.172	119.362
High	Mus musculus OX=10090	Q9WV70	Noc2l	Nucleolar complex protein 2 homolog OS=Mus musculus OX=10090 GN=Noc2l PE=1 SV=2	85.4	747	20	19	19	91	-0.03	-0.07	-0.05	0.989147	0.992345	0.97005	2611.9	2563.7	2482.8	2611.9	2412.9	2928	2482.9	2563.7	2812.3	2477.2	2482.8	2709.7		100	100	100	95.0611	106.25	96.0485	94.8428	102.897	92.5444
High	Mus musculus OX=10090	Q9D6N5	Drap1	Dr1-associated corepressor OS=Mus musculus OX=10090 GN=Drap1 PE=1 SV=3	22.3	205	15	4	4	21	0.87	0.48	-0.39	0.000237565	0.237537	0.149383	262.8	481.7	366.5	262.8	285.9	229.7	423.7	481.7	714.4	344	366.5	459.1		100	100	100	161.225	168.485	311.014	130.898	128.192	199.869
High	Mus musculus OX=10090	Q9CZB0	Sdhc	Succinate dehydrogenase cytochrome b560 subunit, mitochondrial OS=Mus musculus OX=10090 GN=Sdhc PE=1 SV=1	18.4	169	12	2	2	8	0.17	0.08	-0.1	0.851173	0.992345	0.901235	193.3	218.2	204	398.6		93.7	485		98.2	461.4		90.2		100		100	121.676		104.803	115.755		96.2647
High	Mus musculus OX=10090	Q8C5L3	Cnot2	CCR4-NOT transcription complex subunit 2 OS=Mus musculus OX=10090 GN=Cnot2 PE=1 SV=2	59.7	540	48	14	14	47	-0.03	0.09	0.12	0.989147	0.974548	0.9988	745.2	729	791.2	814.6	745.2	614.1	729	820.4	649.7	793.7	791.2	661.1		100	100	100	89.4918	110.091	105.797	97.4343	106.173	107.653
High	Mus musculus OX=10090	P17710	Hk1	Hexokinase-1 OS=Mus musculus OX=10090 GN=Hk1 PE=1 SV=3	108.2	974	44	39	36	290	0.1	0.09	-0.01	0.933365	0.782905	0.994758	6076.5	6530.3	6471.1	5995.1	6631.1	6076.5	5975.8	7355.4	6530.3	6471.1	7057	6383.3		100	100	100	99.6781	110.923	107.468	107.94	106.423	105.049
High	Mus musculus OX=10090	Q923A2	Ccdc99; Spdl1	Protein Spindly OS=Mus musculus OX=10090 GN=Spdl1 PE=1 SV=2	70.2	608	10	4	4	4	-0.15	0.14	0.29	0.989147	0.98332	0.960899	42	37.8	46.1	134.3		13.1	141.5		10.1	163.1		13		100		100	105.361		77.0992	121.445		99.2366
High	Mus musculus OX=10090	Q9ES97	Rtn3	Reticulon-3 OS=Mus musculus OX=10090 GN=Rtn3 PE=1 SV=2	103.8	964	6	5	5	43	0.05	-0.06	-0.11	0.9549	0.992345	0.892228	1492.3	1543.6	1434.2	1391.2	1492.3	1575.6	1706.2	1491.8	1543.6	1490.5	1391.1	1434.2		100	100	100	122.642	99.9665	97.969	107.138	93.2185	91.0256
High	Mus musculus OX=10090	Q8CG47	Smc4	Structural maintenance of chromosomes protein 4 OS=Mus musculus OX=10090 GN=Smc4 PE=1 SV=1	146.8	1286	50	65	65	388	-0.24	-0.02	0.22	0.9549	0.976726	0.851285	11612.7	9835.1	11448.7	12064.4	10373.5	11612.7	9835.1	8855.8	10363.1	11448.7	9730.7	11617.5		100	100	100	81.5217	85.3695	89.2394	94.8966	93.8034	100.041
High	Mus musculus OX=10090	Q8K245	Uvrag	UV radiation resistance associated protein OS=Mus musculus OX=10090 GN=Uvrag PE=1 SV=2	77.5	698	8	5	5	9	-0.34	-0.18	0.16	0.866152	0.907259	0.984557	149.7	118.3	132.5	222.9	43.3	149.7	157.6	33.5	118.3	198.2	41.1	132.5		100	100	100	70.7044	77.3672	79.0247	88.9188	94.9192	88.5104
High	Mus musculus OX=10090	P08207	S100a10	Protein S100-A10 OS=Mus musculus OX=10090 GN=S100a10 PE=1 SV=2	11.2	97	38	6	6	99	0.04	-0.14	-0.18	0.967037	0.954536	0.835215	4976.6	5126.4	4511.3	4976.6	5027.8	4830.2	5450.4	5126.4	4912.3	4511.3	4490.1	4723.6		100	100	100	109.521	101.961	101.7	90.6502	89.3055	97.7931
High	Mus musculus OX=10090	Q9D975	Srxn1	Sulfiredoxin-1 OS=Mus musculus OX=10090 GN=Srxn1 PE=2 SV=1	14.1	136	44	4	4	52	0.59	0.49	-0.1	0.130493	0.488308	0.865439	62.8	94.6	88.1	199.5	55.9	62.8	206.4	67.1	94.6	236.6	63.7	88.1		100	100	100	103.459	120.036	150.637	118.596	113.953	140.287
High	Mus musculus OX=10090	Q9CYZ2	Tpd52l2	Tumor protein D54 OS=Mus musculus OX=10090 GN=Tpd52l2 PE=1 SV=1	24	220	50	12	12	66	0	-0.05	-0.05	0.987458	0.976726	0.94208	933.7	930.8	899.6	1180.5	933.7	597.3	1475.2	930.8	551.8	1287.9	899.6	585.3		100	100	100	124.964	99.6894	92.3824	109.098	96.3479	97.991
High	Mus musculus OX=10090	Q99LJ6	Gpx7	Glutathione peroxidase 7 OS=Mus musculus OX=10090 GN=Gpx7 PE=1 SV=1	21	186	38	7	7	48	-0.35	-0.3	0.06	0.720538	0.304008	0.984557	1226.6	959.9	998	1226.6	826.7	1252.9	959.9	766.6	1080.3	998	761.6	1217.9		100	100	100	78.257	92.7301	86.224	81.3631	92.1253	97.2065
High	Mus musculus OX=10090	Q9JJ89	Ccdc86	Coiled-coil domain-containing protein 86 OS=Mus musculus OX=10090 GN=Ccdc86 PE=1 SV=2	46.5	426	27	12	12	43	-0.17	-0.25	-0.08	0.973531	0.508593	0.93551	1671.3	1481.7	1403.5	1671.3	1503.5	1747.6	1481.7	1440.6	1564.9	1383	1403.5	1527	Phospho [S18(100)]	100	100	100	88.6555	95.8164	89.5457	82.75	93.3489	87.377
High	Mus musculus OX=10090	Q9D7X3	Dusp3	Dual specificity protein phosphatase 3 OS=Mus musculus OX=10090 GN=Dusp3 PE=1 SV=1	20.5	185	31	4	4	11	-0.53	0.03	0.56	0.519847	0.999993	0.628441	83	57.5	84.8	83	145.8	41.2	57.5	175.2	38.2	84.8	191.3	47.4		100	100	100	69.2771	120.165	92.7184	102.169	131.207	115.049
High	Mus musculus OX=10090	Q9JM05	Pias4	E3 SUMO-protein ligase PIAS4 OS=Mus musculus OX=10090 GN=Pias4 PE=1 SV=2	55.5	507	10	4	4	21	-0.18	-0.37	-0.18	0.970043	0.310962	0.757674	245.9	216.6	190.7	245.9	280.3	169.2	216.6	267.4	162.7	190.7	259	150.6		100	100	100	88.0846	95.3978	96.1584	77.5519	92.401	89.0071
High	Mus musculus OX=10090	P13808	Slc4a2	Anion exchange protein 2 OS=Mus musculus OX=10090 GN=Slc4a2 PE=1 SV=1	136.7	1237	3	3	3	5	0	0.08	0.09	0.989147	0.980344	0.9988	150.6	150.3	159.4		104	217.9		101.9	221.6		113.9	223.1			100	100		97.9808	101.698		109.519	102.386
High	Mus musculus OX=10090	Q7TMV3	Fastkd5	FAST kinase domain-containing protein 5, mitochondrial OS=Mus musculus OX=10090 GN=Fastkd5 PE=2 SV=1	86.5	762	17	9	9	23	0.33	0.16	-0.17	0.382779	0.89578	0.726421	659.8	826.6	736	566.5	745.7	659.8	587.3	870.7	826.6	615.9	869.1	736		100	100	100	103.672	116.763	125.28	108.72	116.548	111.549
High	Mus musculus OX=10090	Q69ZC8	1200011I18Rik; Gpalpp1	GPALPP motifs-containing protein 1 OS=Mus musculus OX=10090 GN=Gpalpp1 PE=1 SV=2	38.9	346	17	5	5	15	-0.14	0.12	0.26	0.989916	0.977816	0.964798	94.6	85.7	102.5	122.1	94.6	49.5	106.2	85.7	41.8	102.7	102.5	39.8		100	100	100	86.9779	90.592	84.4444	84.1114	108.351	80.404
High	Mus musculus OX=10090	Q9CZT5	Vasn	Vasorin OS=Mus musculus OX=10090 GN=Vasn PE=2 SV=2	72.2	673	28	9	9	48	-1.22	-0.84	0.38	1.68721e-07	4.28626e-07	0.767608	838.8	360.4	468.2	838.8	896.1	479.3	360.4	438.6	280.2	468.2	574.2	339.2		100	100	100	42.9661	48.9454	58.4603	55.8178	64.0777	70.7699
High	Mus musculus OX=10090	P61967	Ap1s1	AP-1 complex subunit sigma-1A OS=Mus musculus OX=10090 GN=Ap1s1 PE=1 SV=1	18.7	158	35	6	5	29	0.22	0.1	-0.12	0.643104	0.973166	0.866002	373.6	435.4	400.6	236.5	373.6	500.7	308.9	435.4	621.4	272.7	400.6	598.7		100	100	100	130.613	116.542	124.106	115.307	107.227	119.573
High	Mus musculus OX=10090	P58802	Tbc1d10a	TBC1 domain family member 10A OS=Mus musculus OX=10090 GN=Tbc1d10a PE=1 SV=1	56.2	500	13	6	6	16	-0.46	-0.21	0.25	0.34755	0.753947	0.954986	457.2	331.9	394.6	195.5	637.4	457.2	148.4	483.6	331.9	176.4	477.1	394.6		100	100	100	75.9079	75.8707	72.5941	90.2302	74.851	86.308
High	Mus musculus OX=10090	Q9EPL9	Acox3	Peroxisomal acyl-coenzyme A oxidase 3 OS=Mus musculus OX=10090 GN=Acox3 PE=1 SV=2	78.4	700	13	6	6	20	0.07	0.01	-0.06	0.9549	0.994986	0.939721	505.1	531.4	508.4	257.9	515.4	505.1	332.4	573.1	531.4	310.4	586.4	508.4		100	100	100	128.887	111.195	105.207	120.357	113.776	100.653
High	Mus musculus OX=10090	Q3UFS0	Zyg11b	Protein zyg-11 homolog B OS=Mus musculus OX=10090 GN=Zyg11b PE=1 SV=2	83.9	744	18	9	9	27	-0.35	-0.05	0.3	0.776315	0.979275	0.90724	368.5	290.1	356.3	368.5	394.3	296.3	290.1	301.5	272	408.7	356.3	323.6		100	100	100	78.7246	76.4646	91.7989	110.909	90.3627	109.214
High	Mus musculus OX=10090	Q9CQJ2	Pih1d1	PIH1 domain-containing protein 1 OS=Mus musculus OX=10090 GN=Pih1d1 PE=1 SV=1	32.2	290	45	8	8	42	-0.12	0.05	0.17	0.989147	0.994986	0.976811	577.4	531.5	597.2	439	598.6	577.4	416.8	547.8	531.5	572	597.2	613.8		100	100	100	94.9431	91.5135	92.0506	130.296	99.7661	106.304
High	Mus musculus OX=10090	Q62084	Ppp1r14b	Protein phosphatase 1 regulatory subunit 14B OS=Mus musculus OX=10090 GN=Ppp1r14b PE=1 SV=2	15.9	147	61	7	7	58	0.34	0.27	-0.07	0.506142	0.848773	0.901235	81.5	103.5	98.6	136	33	81.5	129.5	24	103.5	168.3	30.5	98.6		100	100	100	95.2206	72.7273	126.994	123.75	92.4242	120.982
High	Mus musculus OX=10090	Q80ZV0	Rnaseh2b	Ribonuclease H2 subunit B OS=Mus musculus OX=10090 GN=Rnaseh2b PE=1 SV=2	34.7	308	13	4	4	17	0.35	0.37	0.02	0.426205	0.47119	0.97784	175.1	223.4	227	157.1	175.1	208.8	221.6	223.4	277.8	227	211.5	282.8		100	100	100	141.057	127.584	133.046	144.494	120.788	135.441
High	Mus musculus OX=10090	Q99KI3	Emc3	ER membrane protein complex subunit 3 OS=Mus musculus OX=10090 GN=Emc3 PE=1 SV=3	30	261	48	12	12	66	0.11	0.12	0.01	0.882702	0.828342	0.980457	1394.4	1508.5	1516.2	2135.3	1394.4	949.9	2055.8	1508.5	937.4	1994.7	1516.2	903.4		100	100	100	96.2769	108.183	98.6841	93.4154	108.735	95.1047
High	Mus musculus OX=10090	Q9DCD6	Gabarap	Gamma-aminobutyric acid receptor-associated protein OS=Mus musculus OX=10090 GN=Gabarap PE=1 SV=2	13.9	117	39	6	3	32	0.2	0.19	-0.02	0.807797	0.924447	0.968453	276.9	318.7	314.8	464.7	276.9	163	604.6	318.7	188.2	589.5	314.8	195.6		100	100	100	130.105	115.096	115.46	126.856	113.687	120
High	Mus musculus OX=10090	Q8BH73	Qpctl	Glutaminyl-peptide cyclotransferase-like protein OS=Mus musculus OX=10090 GN=Qpctl PE=1 SV=1	42.7	383	18	4	4	11	1.18	0.49	-0.7	0.000158969	0.575768	0.021162	29.6	67.2	41.5	71	21.8	29.6	94	19.2	67.2	76.8	21.3	41.5		100	100	100	132.394	88.0734	227.027	108.169	97.7064	140.203
High	Mus musculus OX=10090	Q6A068	Cdc5l	Cell division cycle 5-like protein OS=Mus musculus OX=10090 GN=Cdc5l PE=1 SV=2	92.1	802	51	30	30	192	-0.2	-0.22	-0.01	0.970043	0.775139	0.980529	4766.9	4139.4	4102.2	4766.9	4381.5	5632.1	4094.1	4139.4	5031.3	3846.5	4102.2	5437.1	Phospho [S303(100)]	100	100	100	85.886	94.4745	89.3326	80.6919	93.6255	96.5377
High	Mus musculus OX=10090	Q80TQ2	Cyld	Ubiquitin carboxyl-terminal hydrolase CYLD OS=Mus musculus OX=10090 GN=Cyld PE=1 SV=2	106.5	952	13	8	8	23	-0.04	0.02	0.06	0.990228	0.999993	0.989099	148.1	144.3	150	222.2	118.1	148.1	238.9	142.8	144.3	338	130.2	150		100	100	100	107.516	120.914	97.4342	152.115	110.246	101.283
High	Mus musculus OX=10090	Q9ER39	Tor1a	Torsin-1A OS=Mus musculus OX=10090 GN=Tor1a PE=1 SV=1	37.8	333	29	7	6	39	0.03	0.12	0.08	0.973531	0.924447	0.9988	876.8	897.2	950.6	599.3	876.8	962.5	644.3	897.2	1073.7	701.7	950.6	1031.2		100	100	100	107.509	102.327	111.553	117.087	108.417	107.138
High	Mus musculus OX=10090	O35638	Stag2	Cohesin subunit SA-2 OS=Mus musculus OX=10090 GN=Stag2 PE=1 SV=3	141.2	1231	40	38	30	222	-0.13	0	0.13	0.989916	0.97168	0.955636	5648.9	5162.6	5648.2	5604.5	5648.9	6981	4632.1	5162.6	6153.2	4915.4	5648.2	6491.3		100	100	100	82.6497	91.3912	88.1421	87.7045	99.9876	92.9852
High	Mus musculus OX=10090	Q9JKK8	Atr	Serine/threonine-protein kinase ATR OS=Mus musculus OX=10090 GN=Atr PE=1 SV=2	300	2635	11	20	20	42	-0.11	0.01	0.12	0.989147	0.994986	0.989099	629.7	583.2	634.7	629.7	508.8	653.5	624.3	489.1	583.2	634.7	474.5	647.7		100	100	100	99.1424	96.1281	89.2425	100.794	93.2586	99.1125
High	Mus musculus OX=10090	Q8R322	Gle1	Nucleoporin GLE1 OS=Mus musculus OX=10090 GN=Gle1 PE=1 SV=2	79.5	699	9	5	5	13	0.12	-0.02	-0.14	0.953108	0.992345	0.889141	148.8	161.2	146.3	190.3	116.4	148.8	176.7	107	161.2	158.1	102.2	146.3		100	100	100	92.8534	91.9244	108.333	83.0793	87.8007	98.3199
High	Mus musculus OX=10090	P0C0A3	Chmp6	Charged multivesicular body protein 6 OS=Mus musculus OX=10090 GN=Chmp6 PE=1 SV=2	23.4	200	35	5	5	15	-0.11	-0.06	0.05	0.992178	0.974548	0.980457	117.1	108.5	112.6	291.8	111.8	117.1	284.3	91.4	108.5	289.1	81.6	112.6		100	100	100	97.4297	81.7531	92.6558	99.0747	72.9875	96.1571
High	Mus musculus OX=10090	Q920A5	Scpep1	Retinoid-inducible serine carboxypeptidase OS=Mus musculus OX=10090 GN=Scpep1 PE=1 SV=2	50.9	452	55	21	21	208	-0.24	-0.21	0.03	0.9549	0.824303	0.9988	5758.4	4872.4	4974.7	5758.4	5449.4	6365.5	4872.4	4848.3	5286.8	4470.1	4974.7	5582.5		100	100	100	84.6138	88.9694	83.054	77.6275	91.2889	87.6993
High	Mus musculus OX=10090	Q8BKE9	Ift74	Intraflagellar transport protein 74 homolog OS=Mus musculus OX=10090 GN=Ift74 PE=1 SV=2	69.3	600	12	5	5	12	-0.41	0.23	0.64	0.829929	0.920772	0.343259	77.3	58.2	90.9	29.4	100.7	77.3	22.6	67.2	58.2	27.3	102.8	90.9		100	100	100	76.8707	66.7329	75.2911	92.8571	102.085	117.594
High	Mus musculus OX=10090	P70398	Usp9x	Probable ubiquitin carboxyl-terminal hydrolase FAF-X OS=Mus musculus OX=10090 GN=Usp9x PE=1 SV=2	290.5	2559	41	78	78	513	-0.01	0.1	0.1	0.980946	0.761053	0.976811	4566.5	4548.4	4888.2	4217.8	5368.4	4566.5	3672.2	4725.8	4548.4	4888.2	5072.5	4820.4		100	100	100	87.0643	88.03	99.6036	115.895	94.4881	105.56
High	Mus musculus OX=10090	Q99JY4	Trabd	TraB domain-containing protein OS=Mus musculus OX=10090 GN=Trabd PE=1 SV=1	42.2	376	18	4	4	22	-0.01	-0.03	-0.02	0.98858	0.976726	0.955636	183.3	182	179.6	331.8	91.9	183.3	298.5	83.6	182	351.2	85.1	179.6		100	100	100	89.9638	90.9684	99.2908	105.847	92.6007	97.9815
High	Mus musculus OX=10090	P70336	Rock2	Rho-associated protein kinase 2 OS=Mus musculus OX=10090 GN=Rock2 PE=1 SV=1	160.5	1388	44	49	40	176	-0.23	-0.04	0.19	0.9549	0.996319	0.955636	2179.2	1854.9	2120.7	2179.2	2361.4	2132.8	1854.9	1954.7	1838.6	2205.1	2108.2	2120.7		100	100	100	85.1184	82.7772	86.2059	101.189	89.2775	99.4327
High	Mus musculus OX=10090	Q8C4J7	Tbl3	Transducin beta-like protein 3 OS=Mus musculus OX=10090 GN=Tbl3 PE=2 SV=1	88.2	801	55	29	29	147	-0.13	0.05	0.18	0.989147	0.939103	0.953279	2461.6	2249.3	2555.3	2461.6	2240.9	2742.7	2249.3	2161.4	2651.1	2555.3	2295.2	2894.7		100	100	100	91.3755	96.4523	96.6602	103.806	102.423	105.542
High	Mus musculus OX=10090	Q9QZH3	Ppie	Peptidyl-prolyl cis-trans isomerase E OS=Mus musculus OX=10090 GN=Ppie PE=1 SV=2	33.4	301	52	12	11	63	-0.18	-0.04	0.13	0.973388	0.992345	0.984557	1202	1063.7	1165.4	1028.6	1823.4	1202	795.1	1611.1	1063.7	932.6	1740.4	1165.4		100	100	100	77.2992	88.3569	88.4942	90.6669	95.4481	96.9551
High	Mus musculus OX=10090	Q8BHC1	Rab39b	Ras-related protein Rab-39B OS=Mus musculus OX=10090 GN=Rab39b PE=1 SV=1	24.6	213	28	5	4	19	0.17	-0.05	-0.22	0.920055	0.974548	0.783254	36.8	41.3	35.5	17.6	76.7		16.5	103.3		14	90.3			100	100		93.75	134.681		79.5455	117.731
High	Mus musculus OX=10090	Q8K4B0	Mta1	Metastasis-associated protein MTA1 OS=Mus musculus OX=10090 GN=Mta1 PE=1 SV=1	80.7	715	56	36	28	206	-0.29	-0.25	0.04	0.919523	0.680791	0.994602	6058.5	4953	5094.9	6223.4	5487	6058.5	5037.1	4863.8	4953	5094.9	5007.7	5289.2		100	100	100	80.9381	88.6422	81.7529	81.8668	91.2648	87.3021
High	Mus musculus OX=10090	Q8CFK2	Brf1	Transcription factor IIIB 90 kDa subunit OS=Mus musculus OX=10090 GN=Brf1 PE=1 SV=1	73.8	676	7	2	2	6	0.73	0.51	-0.22	0.0627417	0.438048	0.83306	22.8	37.8	32.6	103.7	14	22.8	113	23.7	37.8	121.9	19.8	32.6		100	100	100	108.968	169.286	165.789	117.551	141.429	142.982
High	Mus musculus OX=10090	Q99M87	Dnaja3	DnaJ homolog subfamily A member 3, mitochondrial OS=Mus musculus OX=10090 GN=Dnaja3 PE=1 SV=1	52.4	480	45	17	17	79	-0.19	-0.09	0.1	0.973749	0.974548	0.984205	2290.8	2002.9	2152.3	2290.8	2194.6	2381.6	1750.2	2060.2	2002.9	2098.9	2152.3	2174.9		100	100	100	76.4013	93.8759	84.0989	91.623	98.0725	91.321
High	Mus musculus OX=10090	Q8R242	Ctbs	Di-N-acetylchitobiase OS=Mus musculus OX=10090 GN=Ctbs PE=1 SV=2	41.3	366	22	7	7	15	-0.06	-0.1	-0.04	0.997683	0.947637	0.954986	449.6	430.1	418.2	477	336.1	449.6	495.6	288.5	430.1	496.5	308.9	418.2		100	100	100	103.899	85.8375	95.6628	104.088	91.9072	93.016
High	Mus musculus OX=10090	Q9QZU9	Ube2l6	Ubiquitin/ISG15-conjugating enzyme E2 L6 OS=Mus musculus OX=10090 GN=Ube2l6 PE=1 SV=3	17.8	153	31	3	3	9	0.15	0.38	0.22	0.935787	0.714152	0.979833	66.5	74	86.4	10.8	102.9	66.5	10.5	116.3	74	8.7	120.6	86.4		100	100	100	97.2222	113.022	111.278	80.5556	117.201	129.925
High	Mus musculus OX=10090	Q60848	Hells	Lymphocyte-specific helicase OS=Mus musculus OX=10090 GN=Hells PE=1 SV=2	95.1	821	45	32	32	150	-0.85	-0.24	0.61	0.00670182	0.647061	0.0278535	4274.1	2377.6	3626.4	5825.2	3615.6	4274.1	2856	2078.6	2377.6	3852.6	3002.4	3626.4		100	100	100	49.0284	57.4898	55.6281	66.1368	83.0402	84.8459
High	Mus musculus OX=10090	Q9CZX5	Pinx1	PIN2/TERF1-interacting telomerase inhibitor 1 OS=Mus musculus OX=10090 GN=Pinx1 PE=1 SV=2	37.2	332	13	3	3	9	-0.17	-0.31	-0.14	0.989916	0.650884	0.873792	27.4	24.4	22.2	53.8	14	27.4	49.8	15	24.4	49	12.5	22.2		100	100	100	92.5651	107.143	89.0511	91.0781	89.2857	81.0219
High	Mus musculus OX=10090	Q8K298	Anln	Anillin OS=Mus musculus OX=10090 GN=Anln PE=1 SV=2	122.7	1121	42	35	35	139	-0.15	0.15	0.3	0.98545	0.646499	0.76868	2919.1	2624.4	3238.3	2899.6	2919.1	4211.8	2624.4	2489.9	3784.1	3238.3	3088.6	4218.7		100	100	100	90.509	85.2968	89.8452	111.681	105.807	100.164
High	Mus musculus OX=10090	P70362	Ufd1l; Ufd1	Ubiquitin recognition factor in ER-associated degradation protein 1 OS=Mus musculus OX=10090 GN=Ufd1 PE=1 SV=2	34.5	307	44	13	13	91	-0.58	-0.3	0.28	0.114574	0.290252	0.809719	1824.9	1218.4	1480.2	1824.9	2565.4	1576.8	1218.4	1802.3	1172.8	1474.7	2098.1	1480.2		100	100	100	66.7653	70.2542	74.3785	80.8099	81.7845	93.8737
High	Mus musculus OX=10090	Q80V86	Ints8	Integrator complex subunit 8 OS=Mus musculus OX=10090 GN=Ints8 PE=1 SV=1	113.3	995	15	10	10	35	-0.07	-0.04	0.02	0.99841	0.974548	0.979833	510.4	487.8	496.2	510.4	429	801.3	487.8	434.5	756.7	496.2	439.4	783.7		100	100	100	95.5721	101.282	94.434	97.2179	102.424	97.8036
High	Mus musculus OX=10090	Q9DAK9	Phpt1	14 kDa phosphohistidine phosphatase OS=Mus musculus OX=10090 GN=Phpt1 PE=1 SV=1	14	124	53	7	7	45	0.23	0.22	-0.02	0.731424	0.884725	0.969225	276.8	325.6	321.3	157.6	276.8	359.8	256.8	325.6	373	221.6	321.3	399.7		100	100	100	162.944	117.63	103.669	140.609	116.077	111.089
High	Mus musculus OX=10090	Q99KE1	Me2	NAD-dependent malic enzyme, mitochondrial OS=Mus musculus OX=10090 GN=Me2 PE=1 SV=1	65.8	589	65	28	28	201	0.12	0.05	-0.07	0.905559	0.924249	0.955793	3843.6	4166.9	3968.1	3168.7	3989.5	3843.6	3265.5	4475.7	4166.9	3091.5	4264.3	3968.1		100	100	100	103.055	112.187	108.411	97.5637	106.888	103.239
High	Mus musculus OX=10090	C0HKD9	Mfap1a; Mfap1b	Microfibrillar-associated protein 1B OS=Mus musculus OX=10090 GN=Mfap1b PE=1 SV=1	51.9	439	30	9	8	41	-0.17	0	0.16	0.980946	0.999993	0.979833	1030.1	918.7	1028	1722.9	632.2	1030.1	1521.4	652.8	918.7	1462.1	676.5	1028	Phospho [T267(100)]	100	100	100	88.3046	103.258	89.1855	84.8627	107.007	99.7961
High	Mus musculus OX=10090	A2A6A1	Gpatch8	G patch domain-containing protein 8 OS=Mus musculus OX=10090 GN=Gpatch8 PE=1 SV=1	164.9	1505	6	7	7	31	-0.21	-0.18	0.03	0.9549	0.8669	0.979833	304.5	262.7	269	350.6	213.1	304.5	262.7	215.4	306.2	269	213.6	294.5		100	100	100	74.9287	101.079	100.558	76.7256	100.235	96.7159
High	Mus musculus OX=10090	Q9D0D5	Gtf2e1	General transcription factor IIE subunit 1 OS=Mus musculus OX=10090 GN=Gtf2e1 PE=1 SV=1	49.6	440	27	9	9	29	0.45	0.17	-0.28	0.196681	0.933981	0.505201	272.9	372.6	307.8	175.1	272.9	338.1	240.7	372.6	578.9	215.4	307.8	439.4		100	100	100	137.464	136.534	171.222	123.015	112.789	129.962
High	Mus musculus OX=10090	Q8BGC0	Htatsf1	HIV Tat-specific factor 1 homolog OS=Mus musculus OX=10090 GN=Htatsf1 PE=1 SV=1	86.2	757	28	19	19	61	-0.25	-0.1	0.14	0.935068	0.95447	0.97784	1402.3	1180.4	1305.1	2371.2	1158.2	1402.3	1840.6	1047.6	1180.4	1708.9	1007.6	1305.1		100	100	100	77.6231	90.4507	84.176	72.069	86.9971	93.0685
High	Mus musculus OX=10090	P16045	Lgals1	Galectin-1 OS=Mus musculus OX=10090 GN=Lgals1 PE=1 SV=3	14.9	135	81	12	12	904	0.15	0.14	0	0.867038	0.673352	0.985713	2961	3280.2	3271.8	2898.8	3426.7	2961	2877.2	3472.3	3280.2	3129.2	3489.1	3271.8		100	100	100	99.2549	101.331	110.78	107.948	101.821	110.496
High	Mus musculus OX=10090	P58021	Tm9sf2	Transmembrane 9 superfamily member 2 OS=Mus musculus OX=10090 GN=Tm9sf2 PE=1 SV=1	75.3	662	26	12	12	63	-0.09	-0.08	0.01	0.99841	0.97168	0.97784	1359.4	1276.7	1281.7	2323.7	1330.7	1359.4	1895.4	1086.3	1276.7	1822.6	1225.9	1281.7		100	100	100	81.5682	81.6337	93.9164	78.4353	92.1244	94.2842
High	Mus musculus OX=10090	Q9JL35	Hmgn5	High mobility group nucleosome-binding domain-containing protein 5 OS=Mus musculus OX=10090 GN=Hmgn5 PE=1 SV=2	45.3	406	21	6	6	12	-0.59	-0.34	0.25	0.351461	0.442066	0.976468	123	81.9	97.1	14.7	123	262.4	11.3	81.9	268	17	97.1	349.4		100	100	100	76.8707	66.5854	102.134	115.646	78.9431	133.155
High	Mus musculus OX=10090	Q99N85	Mrps18a	28S ribosomal protein S18a, mitochondrial OS=Mus musculus OX=10090 GN=Mrps18a PE=2 SV=1	22.3	196	20	3	3	10	-0.11	-0.03	0.08	0.989147	0.992345	0.9988	432.6	400.4	423.7		329.4	568.1		303.6	528.3		336.8	533			100	100		92.1676	92.9942		102.247	93.8215
High	Mus musculus OX=10090	Q8K296	Mtmr3	Myotubularin-related protein 3 OS=Mus musculus OX=10090 GN=Mtmr3 PE=1 SV=2	133.8	1196	10	10	8	28	-0.06	0.12	0.18	0.990228	0.974548	0.986459	190.7	183.3	207.6	324	182.2	190.7	279.8	151.2	183.3	395.1	168.1	207.6		100	100	100	86.358	82.9857	96.1196	121.944	92.2613	108.862
High	Mus musculus OX=10090	Q7TND5	Rpf1	Ribosome production factor 1 OS=Mus musculus OX=10090 GN=Rpf1 PE=2 SV=2	40	349	26	8	8	18	-0.54	0.07	0.61	0.23077	0.992345	0.202884	283.7	195.3	297.3	294.8	283.7	178.9	251.7	195.3	149.7	314.2	297.3	181.2		100	100	100	85.3799	68.8403	83.678	106.581	104.794	101.286
High	Mus musculus OX=10090	P23242	Gja1	Gap junction alpha-1 protein OS=Mus musculus OX=10090 GN=Gja1 PE=1 SV=2	43	382	14	4	4	12	-0.13	0.24	0.37	0.98545	0.733872	0.779541	397.1	362.1	469.4	75.5	397.1	515.8	56	362.1	448.8	70.8	469.4	573.4		100	100	100	74.1722	91.1861	87.0105	93.7748	118.207	111.167
High	Mus musculus OX=10090	Q5SXY1	Specc1	Cytospin-B OS=Mus musculus OX=10090 GN=Specc1 PE=1 SV=2	118	1067	27	22	21	70	0.06	0.01	-0.05	0.9549	0.994986	0.951385	1175.1	1222.5	1184.4	1078.6	1175.1	1381.1	901.1	1222.5	1246.6	874.2	1184.4	1433.2		100	100	100	83.5435	104.034	90.2614	81.0495	100.791	103.772
High	Mus musculus OX=10090	P52927	Hmga2	High mobility group protein HMGI-C OS=Mus musculus OX=10090 GN=Hmga2 PE=1 SV=1	11.8	108	49	8	8	93	0.17	-0.27	-0.44	0.807797	0.437137	0.0763546	2055.9	2311.7	1706.9	2360.3	1651.5	2055.9	2311.7	1723.2	2327.7	1706.9	1515.1	1937.7	Phospho [S44(100)]	100	100	100	97.9409	104.342	113.22	72.3171	91.7408	94.2507
High	Mus musculus OX=10090	Q8BFP9	Pdk1	[Pyruvate dehydrogenase (acetyl-transferring)] kinase isozyme 1, mitochondrial OS=Mus musculus OX=10090 GN=Pdk1 PE=1 SV=2	49	434	34	10	10	31	-0.21	-0.11	0.11	0.947431	0.923676	0.996583	577.8	498.7	537.1	577.8	699.4	307	498.7	639.1	307.8	537.1	755.5	315.6		100	100	100	86.3101	91.3783	100.261	92.956	108.021	102.801
High	Mus musculus OX=10090	Q99NH0	Ankrd17	Ankyrin repeat domain-containing protein 17 OS=Mus musculus OX=10090 GN=Ankrd17 PE=1 SV=2	274	2603	20	37	36	165	-0.4	-0.07	0.33	0.676394	0.994986	0.714488	3156.7	2396.4	3016.4	2642.4	3156.7	3792.1	1962.8	2396.4	2947.4	2742.5	3016.4	3881		100	100	100	74.281	75.9147	77.7247	103.788	95.5555	102.344
High	Mus musculus OX=10090	Q9CZR3	Tomm40l	Mitochondrial import receptor subunit TOM40B OS=Mus musculus OX=10090 GN=Tomm40l PE=1 SV=1	34	308	6	2	2	6	-0.03	-0.06	-0.03	0.989147	0.97168	0.955636	183.6	179.7	176.4	80.9	183.6	189.4	105.5	194.4	179.7	74.8	203.5	176.4		100	100	100	130.408	105.882	94.8786	92.4598	110.839	93.1362
High	Mus musculus OX=10090	Q9DAI2	Rabl5; Ift22	Intraflagellar transport protein 22 homolog OS=Mus musculus OX=10090 GN=Ift22 PE=1 SV=1	20.8	185	53	7	7	29	0.18	0.32	0.14	0.846707	0.598258	0.98839	288	326.1	359.5	288	365.1	209.8	326.1	354.5	243.8	359.5	413.3	256.9		100	100	100	113.229	97.0967	116.206	124.826	113.202	122.45
High	Mus musculus OX=10090	Q8BSY0	Asph	Aspartyl/asparaginyl beta-hydroxylase OS=Mus musculus OX=10090 GN=Asph PE=1 SV=1	83	741	39	30	30	234	0.19	0.18	-0.01	0.7968	0.386647	0.996785	7250.6	8284.6	8241.7	8024	7250.6	6584.5	8601.6	8284.6	7602.4	8512.3	8241.7	6855.8		100	100	100	107.198	114.261	115.459	106.085	113.669	104.12
High	Mus musculus OX=10090	Q91VJ4	Stk38	Serine/threonine-protein kinase 38 OS=Mus musculus OX=10090 GN=Stk38 PE=1 SV=1	54.1	465	47	14	10	36	-0.16	0.25	0.4	0.980863	0.818058	0.753845	244.9	219.8	291	129.7	437.4	244.9	115.8	355	219.8	165.4	427.8	291		100	100	100	89.283	81.1614	89.7509	127.525	97.8052	118.824
High	Mus musculus OX=10090	Q8R2U6	Nudt4	Diphosphoinositol polyphosphate phosphohydrolase 2 OS=Mus musculus OX=10090 GN=Nudt4 PE=1 SV=1	20.1	179	53	6	6	13	0.21	0.16	-0.05	0.818291	0.950185	0.953279	159.4	184.2	178.4	239.5	159.4	48.3	281.5	184.2	46.7	206.8	178.4	49.7		100	100	100	117.537	115.558	96.6874	86.3466	111.92	102.899
High	Mus musculus OX=10090	Q99020	Hnrnpab	Heterogeneous nuclear ribonucleoprotein A/B OS=Mus musculus OX=10090 GN=Hnrnpab PE=1 SV=1	30.8	285	57	24	23	287	-0.52	-0.15	0.38	0.374053	0.949855	0.326196	13382.9	9302.1	12081.3	17042.3	13284.9	13382.9	11922.6	9302.1	9107.3	12265	11179.5	12081.3		100	100	100	69.9589	70.0201	68.0518	71.968	84.1519	90.2742
High	Mus musculus OX=10090	Q9CPS7	Pno1	RNA-binding protein PNO1 OS=Mus musculus OX=10090 GN=Pno1 PE=1 SV=1	27.4	248	31	7	7	40	-0.17	0.12	0.29	0.980177	0.811539	0.828842	1741.6	1549.5	1895.7	1741.6	1948	1093.4	1549.5	1669.8	1022.9	1895.7	1944.8	1165.2		100	100	100	88.9699	85.7187	93.5522	108.848	99.8357	106.567
High	Mus musculus OX=10090	Q9D0Y8	Mrpl52	39S ribosomal protein L52, mitochondrial OS=Mus musculus OX=10090 GN=Mrpl52 PE=1 SV=1	13.6	121	40	2	2	7	0.1	-0.12	-0.22	0.954664	0.943938	0.619733	98.2	105.2	90.6	98.2	69.7	139.5	105.2	74.9	137.2	90.6	81.5	150.4		100	100	100	107.128	107.461	98.3513	92.2607	116.93	107.814
High	Mus musculus OX=10090	Q60862	Orc2	Origin recognition complex subunit 2 OS=Mus musculus OX=10090 GN=Orc2 PE=1 SV=1	65.9	576	38	15	15	48	0.14	0.22	0.08	0.88637	0.72538	0.99539	664.6	731.3	771.7	624.6	664.6	1555.7	609	731.3	1458.1	673.2	771.7	1551		100	100	100	97.5024	110.036	93.7263	107.781	116.115	99.6979
High	Mus musculus OX=10090	Q61214	Dyrk1a	Dual specificity tyrosine-phosphorylation-regulated kinase 1A OS=Mus musculus OX=10090 GN=Dyrk1a PE=1 SV=1	85.4	763	9	6	6	17	-0.35	0.05	0.4	0.867983	0.995017	0.84416	196.7	154.4	203.7	196.7	285.9	27.1	154.4	240.9	26	203.7	277.4	24.3		100	100	100	78.4952	84.2602	95.941	103.559	97.0269	89.6679
High	Mus musculus OX=10090	Q3UQU0	Brd9	Bromodomain-containing protein 9 OS=Mus musculus OX=10090 GN=Brd9 PE=1 SV=1	66.8	596	10	5	5	10	0.24	0.24	0	0.69819	0.802605	0.976811	330.4	388.9	389.5	379.1	77.6	330.4	388.9	237.6	390	389.5	173.8	411		100	100	100	102.585	306.186	118.039	102.743	223.969	124.395
High	Mus musculus OX=10090	Q8BPM0	Daam1	Disheveled-associated activator of morphogenesis 1 OS=Mus musculus OX=10090 GN=Daam1 PE=1 SV=4	123.3	1077	7	6	6	8	-0.41	-0.36	0.05	0.655523	0.310962	0.980457	227.4	170.7	177.1	121.9	227.4	247.4	94.6	170.7	178.7	89.5	177.1	254.1		100	100	100	77.6046	75.066	72.2312	73.4208	77.8804	102.708
High	Mus musculus OX=10090	Q9D1I6	Mrpl14	39S ribosomal protein L14, mitochondrial OS=Mus musculus OX=10090 GN=Mrpl14 PE=1 SV=1	15.9	145	26	3	3	23	-0.11	0	0.12	0.989147	0.994986	0.9988	132	121.9	132.1	90.7	171.5	132	81.7	172.4	121.9	78	185.7	132.1		100	100	100	90.0772	100.525	92.3485	85.9978	108.28	100.076
High	Mus musculus OX=10090	O35473	C1d	Nuclear nucleic acid-binding protein C1D OS=Mus musculus OX=10090 GN=C1d PE=1 SV=1	15.9	141	13	2	2	8	-0.53	-0.22	0.3	0.531969	0.799119	0.954986	113.9	79.1	97.6	185.2	104.6	113.9	131.7	77.6	79.1	170.9	88.7	97.6		100	100	100	71.1123	74.1874	69.4469	92.2786	84.7992	85.6892
High	Mus musculus OX=10090	Q62073	Map3k7	Mitogen-activated protein kinase kinase kinase 7 OS=Mus musculus OX=10090 GN=Map3k7 PE=1 SV=1	64.2	579	22	11	11	28	0.11	0.2	0.09	0.937093	0.8669	0.999286	475.7	512.2	546.1	475.7	580.2	289.1	512.2	605.4	279.7	546.1	627.6	314	Phospho [S361(99.3)]	100	100	100	107.673	104.343	96.7485	114.799	108.17	108.613
High	Mus musculus OX=10090	O55143	Atp2a2	Sarcoplasmic/endoplasmic reticulum calcium ATPase 2 OS=Mus musculus OX=10090 GN=Atp2a2 PE=1 SV=2	114.8	1044	52	52	52	610	0.11	-0.11	-0.21	0.931869	0.977816	0.809096	18903	20331.3	17527.3	18903	16918.9	21909.2	20331.3	18120.9	22185.6	17527.3	17114.9	20828.4		100	100	100	107.556	107.104	101.262	92.7223	101.158	95.0669
High	Mus musculus OX=10090	Q80SY4	Mib1	E3 ubiquitin-protein ligase MIB1 OS=Mus musculus OX=10090 GN=Mib1 PE=1 SV=1	110	1006	5	4	4	11	-0.08	0.07	0.14	0.992178	0.992345	0.987921	296.3	280.9	310	296.3	303.7	133.3	300.6	280.9	89.9	400.4	310	141.7		100	100	100	101.451	92.4926	67.4419	135.133	102.074	106.302
High	Mus musculus OX=10090	Q9JI44	Dmap1	DNA methyltransferase 1-associated protein 1 OS=Mus musculus OX=10090 GN=Dmap1 PE=1 SV=1	53.1	468	24	9	9	29	-0.22	-0.1	0.11	0.9549	0.954536	0.9988	398.4	343.2	371	398.4	506.6	386.1	343.2	455.7	343	371	511.9	355.5		100	100	100	86.1446	89.9526	88.8371	93.1225	101.046	92.0746
High	Mus musculus OX=10090	A2RTL5	Rsrc2	Arginine/serine-rich coiled-coil protein 2 OS=Mus musculus OX=10090 GN=Rsrc2 PE=2 SV=1	43.9	376	13	4	4	8	-0.46	-0.82	-0.36	0.401207	0.000232133	0.31806	278.2	201.9	157.5	278.2	92	540.4	201.9	72.3	456	157.5	80.3	513.9		100	100	100	72.5737	78.587	84.3819	56.6139	87.2826	95.0962
High	Mus musculus OX=10090	O55131	Sept7	Septin-7 OS=Mus musculus OX=10090 GN=Sept7 PE=1 SV=1	50.5	436	77	38	37	384	-0.04	-0.09	-0.06	0.989147	0.992345	0.97784	8194.2	7997.5	7675.6	8016.2	8194.2	9324.5	7765.1	7997.5	8212.8	7217.4	7675.6	8939.7		100	100	100	96.8676	97.5995	88.0776	90.0352	93.6711	95.8732
High	Mus musculus OX=10090	Q99KR7	Ppif	Peptidyl-prolyl cis-trans isomerase F, mitochondrial OS=Mus musculus OX=10090 GN=Ppif PE=1 SV=1	21.7	206	61	14	11	93	0.11	0.06	-0.05	0.928521	0.924447	0.975221	2473.7	2674.8	2583.2	2118.6	2473.7	3165.1	2193.9	2674.8	3461.1	2076.4	2583.2	3204.5		100	100	100	103.554	108.13	109.352	98.0081	104.427	101.245
High	Mus musculus OX=10090	Q3TLD5	C80913; Uri1	Unconventional prefoldin RPB5 interactor OS=Mus musculus OX=10090 GN=Uri1 PE=1 SV=2	59	531	29	12	12	39	-0.28	-0.03	0.25	0.895699	0.992345	0.954986	400.2	330.3	392.1	522.3	400.2	248.7	489.5	330.3	217.7	588.6	392.1	235.2		100	100	100	93.7201	82.5337	87.5352	112.694	97.976	94.5718
High	Mus musculus OX=10090	P53395	Dbt	Lipoamide acyltransferase component of branched-chain alpha-keto acid dehydrogenase complex, mitochondrial OS=Mus musculus OX=10090 GN=Dbt PE=1 SV=2	53.2	482	31	13	13	53	0.15	0	-0.15	0.879544	0.999993	0.773746	887.3	982	885.1	789.3	887.3	1056.9	846.2	982	1143.6	735.6	885.1	1044.3		100	100	100	107.209	110.673	108.203	93.1965	99.7521	98.8078
High	Mus musculus OX=10090	Q8K2J0	Plcd3	1-phosphatidylinositol 4,5-bisphosphate phosphodiesterase delta-3 OS=Mus musculus OX=10090 GN=Plcd3 PE=1 SV=2	88.6	785	9	4	4	5	0.19	0.09	-0.1	0.87917	0.994986	0.919286	28.5	32.5	30.3	24.8	28.5	75.6	27.2	32.5	687.6	27.5	30.3	313.3		100	100	100	109.677	114.035	909.524	110.887	106.316	414.418
High	Mus musculus OX=10090	Q8C407	Yipf4	Protein YIPF4 OS=Mus musculus OX=10090 GN=Yipf4 PE=1 SV=1	27.3	246	20	3	3	20	-0.22	-0.2	0.02	0.940362	0.697491	0.979833	560	481.1	487.8	363.3	626	560	328.5	610	481.1	314	633.9	487.8		100	100	100	90.4211	97.4441	85.9107	86.4299	101.262	87.1071
High	Mus musculus OX=10090	Q01341	Adcy6	Adenylate cyclase type 6 OS=Mus musculus OX=10090 GN=Adcy6 PE=1 SV=1	130.2	1165	6	5	5	8	-0.16	0.1	0.26	0.987533	0.976904	0.955636	187.2	167.3	200.9		179.8	194.9		182.4	153.4		212.9	189.5			100	100		101.446	78.707		118.409	97.2293
High	Mus musculus OX=10090	Q6PFD9	Nup98	Nuclear pore complex protein Nup98-Nup96 OS=Mus musculus OX=10090 GN=Nup98 PE=1 SV=2	197.1	1816	34	50	50	283	0.2	0.1	-0.1	0.778405	0.732718	0.955636	7322.8	8404.7	7867.8	6803.9	7322.8	8666.4	7722.3	8404.7	9530.6	6662.2	7867.8	8655.5	Phospho [S1098(100)]	100	100	100	113.498	114.774	109.972	97.9174	107.443	99.8742
High	Mus musculus OX=10090	P32507	Pvrl2; Nectin2	Nectin-2 OS=Mus musculus OX=10090 GN=Nectin2 PE=1 SV=2	57.3	530	25	7	7	20	-0.13	-0.07	0.06	0.98545	0.969843	0.98839	474.2	434.5	451.7	474.2	263.5	663.6	434.5	227.2	524.1	451.7	258.3	551.8		100	100	100	91.628	86.2239	78.9783	95.2552	98.0266	83.1525
High	Mus musculus OX=10090	Q9ER63	Tnfrsf23	Tumor necrosis factor receptor superfamily member 23 OS=Mus musculus OX=10090 GN=Tnfrsf23 PE=2 SV=2	19.6	176	24	4	4	24	0.37	0.2	-0.17	0.273052	0.840631	0.760156	486.9	628.3	560.3	493.7	486.9	477.3	823.5	628.3	590.5	654.8	465.7	560.3		100	100	100	166.802	129.041	123.717	132.631	95.6459	117.389
High	Mus musculus OX=10090	P47791	Gsr	Glutathione reductase, mitochondrial OS=Mus musculus OX=10090 GN=Gsr PE=1 SV=3	53.6	500	54	19	19	136	0.02	0.08	0.06	0.974717	0.950185	0.994063	1094.9	1113.5	1159.9	1305.2	1000.8	1094.9	1276	1005.8	1113.5	1354.3	1036.7	1159.9		100	100	100	97.7628	100.5	101.699	103.762	103.587	105.937
High	Mus musculus OX=10090	P49769	Psen1	Presenilin-1 OS=Mus musculus OX=10090 GN=Psen1 PE=1 SV=1	52.6	467	13	4	4	6	0.09	-0.09	-0.18	0.9549	0.954536	0.824696	24.1	25.6	22.7	11		53	15.3		42.9	10.1		51.1		100		100	139.091		80.9434	91.8182		96.4151
High	Mus musculus OX=10090	Q9CZT4	Polr3e	DNA-directed RNA polymerase III subunit RPC5 OS=Mus musculus OX=10090 GN=Polr3e PE=1 SV=2	79.8	710	11	7	7	18	0.37	0.22	-0.15	0.51115	0.943938	0.824696	69.8	90.2	81.4	22.2	70.3	69.8	90.2	78.7	125.4	30.2	81.4	86.5		100	100	100	406.306	111.949	179.656	136.036	115.789	123.926
High	Mus musculus OX=10090	Q80TM9	Nisch	Nischarin OS=Mus musculus OX=10090 GN=Nisch PE=1 SV=2	174.9	1593	27	31	31	120	-0.14	0.14	0.28	0.98545	0.848773	0.865439	1053	955.7	1160.4	1053	1544.6	740.4	955.7	1430.7	641.6	1160.4	1622.6	775.9		100	100	100	90.7597	92.6259	86.6559	110.199	105.05	104.795
High	Mus musculus OX=10090	Q9R0Q3	Tmed2; Gm21540; LOC100862175; Gm10698	Transmembrane emp24 domain-containing protein 2 OS=Mus musculus OX=10090 GN=Tmed2 PE=1 SV=1	22.7	201	41	10	10	138	0.01	-0.07	-0.08	0.979481	0.987719	0.937861	2269.6	2292.5	2164.2	1977.1	2269.6	3280.6	2092.6	2292.5	3350.5	1434.2	2164.2	3040.5		100	100	100	105.842	101.009	102.131	72.5406	95.356	92.6812
High	Mus musculus OX=10090	Q5SRX1	Tom1l2	TOM1-like protein 2 OS=Mus musculus OX=10090 GN=Tom1l2 PE=1 SV=1	55.6	507	36	10	10	51	0.06	0.13	0.07	0.965441	0.954536	0.996583	345.3	359.7	377	310.2	454	345.3	334.3	416.6	359.7	377	470.2	349.8		100	100	100	107.769	91.7621	104.17	121.534	103.568	101.303
High	Mus musculus OX=10090	Q8CI61	Bag4	BAG family molecular chaperone regulator 4 OS=Mus musculus OX=10090 GN=Bag4 PE=1 SV=2	49.1	457	17	7	7	26	-0.44	-0.26	0.19	0.482962	0.715038	0.979833	340	250	284.7	407	340	54.8	336.6	250	67.9	410.2	284.7	66.6		100	100	100	82.7027	73.5294	123.905	100.786	83.7353	121.533
High	Mus musculus OX=10090	O88447	Klc1	Kinesin light chain 1 OS=Mus musculus OX=10090 GN=Klc1 PE=1 SV=3	61.4	541	52	26	20	151	0.26	0.24	-0.02	0.481055	0.423079	0.976811	1285	1537.5	1520.8	1285	1349.2	1132.9	1451.8	1704.5	1537.5	1520.8	1539.4	1368.7		100	100	100	112.981	126.334	135.714	118.35	114.097	120.814
High	Mus musculus OX=10090	Q9D8T7	Slirp	SRA stem-loop-interacting RNA-binding protein, mitochondrial OS=Mus musculus OX=10090 GN=Slirp PE=1 SV=2	12.6	112	67	7	7	42	0.11	0.06	-0.05	0.882702	0.969843	0.954986	1297.7	1405.1	1354.1	1155.3	1558.6	1297.7	1252.8	1730.8	1405.1	1037.4	1663.2	1354.1		100	100	100	108.439	111.048	108.276	89.7949	106.711	104.346
High	Mus musculus OX=10090	P35282	Rab21	Ras-related protein Rab-21 OS=Mus musculus OX=10090 GN=Rab21 PE=1 SV=4	24.1	222	48	8	8	59	-0.03	-0.03	0	0.989147	0.995665	0.979833	1635.8	1601.5	1603.9	902.5	1635.8	2208	890.8	1601.5	2022.9	967.7	1603.9	2060.8		100	100	100	98.7036	97.9032	91.6168	107.224	98.0499	93.3333
High	Mus musculus OX=10090	O70348	Dom3z; Dxo	Decapping and exoribonuclease protein OS=Mus musculus OX=10090 GN=Dxo PE=1 SV=2	45.3	397	8	3	3	9	-0.24	-0.16	0.08	0.970043	0.877522	0.981456	102.9	87.4	92.1	102.9	124.5	36.2	87.4	109.3	36.7	92.1	113.3	37.4		100	100	100	84.9368	87.7912	101.381	89.5044	91.004	103.315
High	Mus musculus OX=10090	Q8K4P0	Wdr33	pre-mRNA 3' end processing protein WDR33 OS=Mus musculus OX=10090 GN=Wdr33 PE=1 SV=1	145.2	1330	24	23	23	73	-0.24	-0.37	-0.13	0.940362	0.138148	0.824696	1501.2	1272.4	1161.6	1501.2	998.1	1527.8	1272.4	983.7	1354.6	1161.6	986.5	1414.1		100	100	100	84.7589	98.5573	88.6634	77.3781	98.8378	92.5579
High	Mus musculus OX=10090	Q8K2Z2	Prpf39	Pre-mRNA-processing factor 39 OS=Mus musculus OX=10090 GN=Prpf39 PE=1 SV=3	77.9	665	27	15	15	43	-0.08	0.19	0.27	0.999817	0.873302	0.927546	358.6	339.9	409.9	401.2	349.4	358.6	339.9	254.4	405.3	419.2	300.1	409.9		100	100	100	84.7208	72.8105	113.023	104.487	85.8901	114.306
High	Mus musculus OX=10090	Q91WK0	Lrrfip2	Leucine-rich repeat flightless-interacting protein 2 OS=Mus musculus OX=10090 GN=Lrrfip2 PE=1 SV=1	47.1	415	32	9	7	30	0.01	-0.31	-0.31	0.98545	0.545966	0.417956	301.7	303.2	243.8	156.5	319.3	301.7	178.8	303.2	322.1	175.8	243.8	328.3		100	100	100	114.249	94.9577	106.762	112.332	76.3545	108.817
High	Mus musculus OX=10090	Q66T02	Plekhg5	Pleckstrin homology domain-containing family G member 5 OS=Mus musculus OX=10090 GN=Plekhg5 PE=1 SV=1	118.9	1073	4	3	3	7	-0.34	-0.19	0.16	0.94561	0.875585	0.9988	30.6	24.1	26.8		80.8	11.6		59.1	9.8		75.9	9.5			100	100		73.1436	84.4828		93.9356	81.8966
High	Mus musculus OX=10090	Q9D0T2	Dusp12	Dual specificity protein phosphatase 12 OS=Mus musculus OX=10090 GN=Dusp12 PE=2 SV=1	37.1	339	12	3	3	4	-0.23	-0.05	0.18	0.9549	0.976726	0.979833	150.4	128.2	144.9		145	155.9		142.6	115.2		144.6	145.3			100	100		98.3448	73.8935		99.7241	93.2008
High	Mus musculus OX=10090	Q08639	Tfdp1	Transcription factor Dp-1 OS=Mus musculus OX=10090 GN=Tfdp1 PE=1 SV=1	45.2	410	16	3	3	15	0.13	0.4	0.27	0.911874	0.404643	0.950531	229.8	252	304.2	229.8	315	25.1	252	358.3	36.6	304.2	366.2	28		100	100	100	109.661	113.746	145.817	132.376	116.254	111.554
High	Mus musculus OX=10090	Q920A7	Afg3l1	AFG3-like protein 1 OS=Mus musculus OX=10090 GN=Afg3l1 PE=1 SV=2	87	789	40	26	22	114	0.01	-0.06	-0.07	0.980946	0.994986	0.955636	2614	2633.7	2516.2	2614	2070.3	3162.7	2633.7	2188.4	3150.9	2516.2	2165.7	3119.7		100	100	100	100.754	105.704	99.6269	96.2586	104.608	98.6404
High	Mus musculus OX=10090	Q8C8U0	Ppfibp1	Liprin-beta-1 OS=Mus musculus OX=10090 GN=Ppfibp1 PE=1 SV=3	108.5	969	48	35	35	168	-0.28	-0.15	0.13	0.897188	0.920772	0.976811	3748.5	3077.8	3371.8	3380.6	3996.7	3748.5	2383.5	3077.8	3282.7	2699.1	3371.8	3429.2	Phospho [S37(99.2)]	100	100	100	70.5052	77.0085	87.5737	79.8409	84.3646	91.4819
High	Mus musculus OX=10090	Q68ED7	Crtc1	CREB-regulated transcription coactivator 1 OS=Mus musculus OX=10090 GN=Crtc1 PE=1 SV=1	66.9	630	12	3	3	7	-0.05	-0.04	0.01	0.989147	0.976726	0.972396	26.7	25.8	26		27.6	25.8		23.4	28.4		21.9	31			100	100		84.7826	110.078		79.3478	120.155
High	Mus musculus OX=10090	Q8BVE8	Whsc1; Nsd2	Histone-lysine N-methyltransferase NSD2 OS=Mus musculus OX=10090 GN=Nsd2 PE=1 SV=2	152.2	1365	23	24	23	68	-0.19	-0.04	0.14	0.973531	0.994986	0.976468	2250.8	1974.4	2181.7	1938.5	2268.7	2250.8	1822	2129.9	1974.4	1718.9	2337.7	2181.7		100	100	100	93.9902	93.882	87.7199	88.6717	103.041	96.93
High	Mus musculus OX=10090	Q91VC9	Ghitm	Growth hormone-inducible transmembrane protein OS=Mus musculus OX=10090 GN=Ghitm PE=1 SV=1	37.3	346	14	4	4	29	-0.78	-0.07	0.71	0.00815185	0.974548	0.00183293	1696.4	989.3	1613.1	1234.2	1696.4	1935.1	650.2	1143.1	989.3	906.5	1644.7	1613.1		100	100	100	52.6819	67.3839	51.124	73.4484	96.9524	83.36
High	Mus musculus OX=10090	Q9CWJ9	Atic	Bifunctional purine biosynthesis protein PURH OS=Mus musculus OX=10090 GN=Atic PE=1 SV=2	64.2	592	80	38	38	594	-0.06	0.09	0.15	0.992178	0.799896	0.955636	3464.6	3323.9	3675.9	3474.8	3464.6	2795	3323.9	3642.8	3115.4	3750.6	3675.9	3082.4		100	100	100	95.6573	105.143	111.463	107.937	106.099	110.283
High	Mus musculus OX=10090	P81069	Gabpb2	GA-binding protein subunit beta-2 OS=Mus musculus OX=10090 GN=Gabpb2 PE=1 SV=2	45.6	414	28	7	6	22	0.42	0.39	-0.03	0.307261	0.467105	0.954986	157.4	210.6	206.7	75.8	273.6	157.4	77.1	292.8	210.6	100.8	321.7	206.7		100	100	100	101.715	107.018	133.799	132.982	117.58	131.321
High	Mus musculus OX=10090	Q922Q8	Lrrc59	Leucine-rich repeat-containing protein 59 OS=Mus musculus OX=10090 GN=Lrrc59 PE=1 SV=1	34.9	307	59	18	18	245	0.15	0.07	-0.08	0.866152	0.83675	0.975596	8359	9277.9	8793.1	9846.2	7990.7	8359	11448.3	9277.9	8194.8	9590.5	8793.1	8077.3		100	100	100	116.271	116.109	98.0357	97.4031	110.042	96.63
High	Mus musculus OX=10090	Q9QWR8	Naga	Alpha-N-acetylgalactosaminidase OS=Mus musculus OX=10090 GN=Naga PE=1 SV=2	47.2	415	46	15	15	76	-0.08	-0.08	0	0.999817	0.974548	0.979833	1986.1	1876.8	1880.5	1856.3	1986.1	2628	1740.1	1876.8	2446.8	1517.9	1880.5	2499.9		100	100	100	93.7402	94.4968	93.105	81.7702	94.683	95.1256
High	Mus musculus OX=10090	P62889	Rpl30; Rpl30-ps8; Gm12191	60S ribosomal protein L30 OS=Mus musculus OX=10090 GN=Rpl30 PE=1 SV=2	12.8	115	77	10	10	184	-0.27	0	0.28	0.935787	0.969843	0.747804	4872.2	4028.2	4876.8	5694.4	4872.2	4825.1	4984.4	4028.2	3931.5	5759.4	4736.7	4876.8		100	100	100	87.5316	82.6772	81.4802	101.141	97.2189	101.071
High	Mus musculus OX=10090	Q8BHN0	Ppm1l	Protein phosphatase 1L OS=Mus musculus OX=10090 GN=Ppm1l PE=1 SV=1	41	360	37	9	9	44	-0.02	0.02	0.05	0.989147	0.994986	0.983972	922.4	908.3	937.6	658	1161.4	922.4	614.8	1110.6	908.3	563.5	1198.9	937.6		100	100	100	93.4347	95.626	98.4714	85.6383	103.229	101.648
High	Mus musculus OX=10090	Q9R1S3	Pign	GPI ethanolamine phosphate transferase 1 OS=Mus musculus OX=10090 GN=Pign PE=2 SV=2	105	931	15	11	11	46	0.06	-0.02	-0.07	0.96386	0.994986	0.920011	878.8	914.2	868.4	1555	700.8	878.8	1333.6	658	914.2	1272.8	703	868.4		100	100	100	85.7621	93.8927	104.028	81.8521	100.314	98.8166
High	Mus musculus OX=10090	Q9JK92	Hspb8	Heat shock protein beta-8 OS=Mus musculus OX=10090 GN=Hspb8 PE=1 SV=1	21.5	196	47	9	9	74	-0.33	0.57	0.9	0.813813	0.0156574	0.00172928	332.6	264.9	493.6	332.6	292.8	413.2	264.9	232.7	364.4	493.6	305.9	537.4	Phospho [S87(100)]	100	100	100	79.6452	79.474	88.1897	148.406	104.474	130.058
High	Mus musculus OX=10090	Q9DCT2	Ndufs3	NADH dehydrogenase [ubiquinone] iron-sulfur protein 3, mitochondrial OS=Mus musculus OX=10090 GN=Ndufs3 PE=1 SV=2	30.1	263	48	11	11	55	-0.45	-0.12	0.33	0.399957	0.934308	0.711673	1562.8	1142.3	1435.2	1562.8	1251.1	1645.2	1142.3	953.6	1328.3	1435.2	1264.7	1560		100	100	100	73.0932	76.2209	80.7379	91.8352	101.087	94.8213
High	Mus musculus OX=10090	P14733	Lmnb1	Lamin-B1 OS=Mus musculus OX=10090 GN=Lmnb1 PE=1 SV=3	66.7	588	63	46	39	480	-0.04	-0.14	-0.09	0.989147	0.967627	0.955793	16818.6	16331.3	15295.2	21519.6	15411.8	16818.6	19652.8	15966.9	16331.3	18568	15295.2	15281.9		100	100	100	91.3251	103.602	97.1026	86.2841	99.2434	90.8631
High	Mus musculus OX=10090	P01029	C4b	Complement C4-B OS=Mus musculus OX=10090 GN=C4b PE=1 SV=3	192.8	1738	3	6	6	37	-0.38	-0.42	-0.04	0.609234	0.0564884	0.955636	748.6	573.6	558.2	748.6	666.2	850.8	542.9	573.6	738.1	471.8	558.2	728.3		100	100	100	72.522	86.1003	86.7536	63.0243	83.7887	85.6018
High	Mus musculus OX=10090	Q8CGC6	Rbm28	RNA-binding protein 28 OS=Mus musculus OX=10090 GN=Rbm28 PE=1 SV=4	84.2	750	39	26	26	194	-0.21	-0.08	0.13	0.970043	0.994986	0.95608	5337.3	4599	5034.4	5337.3	4651.8	5766.3	4390.4	4599	5088.2	5034.4	5003.3	5762.2		100	100	100	82.2588	98.865	88.2403	94.3248	107.556	99.9289
High	Mus musculus OX=10090	P47857	Pfkm	ATP-dependent 6-phosphofructokinase, muscle type OS=Mus musculus OX=10090 GN=Pfkm PE=1 SV=3	85.2	780	51	30	26	184	-0.47	-0.28	0.19	0.462272	0.463936	0.955636	2920.9	2111.8	2402.7	2920.9	3730.9	2308.1	2111.8	2803.1	1834.2	2402.7	2868.7	2028.5		100	100	100	72.2996	75.132	79.468	82.2589	76.8903	87.8861
High	Mus musculus OX=10090	Q9CQ85	Timm22	Mitochondrial import inner membrane translocase subunit Tim22 OS=Mus musculus OX=10090 GN=Timm22 PE=1 SV=1	20.1	194	30	5	5	26	-0.17	0.02	0.2	0.965891	0.999993	0.965289	499.4	442.7	508	374	499.4	671.6	358.7	442.7	649.2	377.5	508	655.8		100	100	100	95.9091	88.6464	96.6647	100.936	101.722	97.6474
High	Mus musculus OX=10090	P27641	Xrcc5	X-ray repair cross-complementing protein 5 OS=Mus musculus OX=10090 GN=Xrcc5 PE=1 SV=4	83	732	61	34	33	173	0.85	0.63	-0.22	0.000429039	1.25216e-05	0.692181	2339.5	4207.8	3621.4	2339.5	2758.3	1579.2	4207.8	4292.8	3580.4	3656.7	3621.4	2565.8		100	100	100	179.859	155.632	226.722	156.303	131.291	162.475
High	Mus musculus OX=10090	Q920E5	Fdps	Farnesyl pyrophosphate synthase OS=Mus musculus OX=10090 GN=Fdps PE=1 SV=1	40.6	353	74	19	19	335	-0.12	0.01	0.13	0.989147	0.992345	0.979833	1900	1747.7	1907.3	2098.9	1761.4	1900	1869.3	1583.1	1747.7	2247.3	1657.2	1907.3		100	100	100	89.0609	89.8774	91.9842	107.07	94.0843	100.384
High	Mus musculus OX=10090	O88520	Shoc2	Leucine-rich repeat protein SHOC-2 OS=Mus musculus OX=10090 GN=Shoc2 PE=1 SV=2	64.9	582	36	12	12	47	-0.06	0.05	0.11	0.997482	0.976726	0.9988	836.6	802.8	867.1	836.6	944.9	707.1	802.8	894.1	665	867.1	906	674		100	100	100	95.9598	94.6238	94.0461	103.646	95.8832	95.3189
High	Mus musculus OX=10090	Q05CL8	Larp7	La-related protein 7 OS=Mus musculus OX=10090 GN=Larp7 PE=1 SV=2	64.8	570	41	23	23	122	0.03	0.02	-0.01	0.973531	0.974511	0.980457	2606.8	2662.5	2641.7	2606.8	2781.7	2030.9	2662.5	2949.2	2250.5	2641.7	2796.4	2257.1		100	100	100	102.137	106.021	110.813	101.339	100.528	111.138
High	Mus musculus OX=10090	Q8BX70	Vps13c	Vacuolar protein sorting-associated protein 13C OS=Mus musculus OX=10090 GN=Vps13c PE=1 SV=2	419.8	3748	27	69	68	160	-0.12	0.04	0.16	0.992178	0.969843	0.976468	2246.3	2070.7	2311.4	1943	2406.2	2246.3	1877.9	2393.6	2070.7	2020.9	2462.8	2311.4		100	100	100	96.6495	99.4764	92.1827	104.009	102.352	102.898
High	Mus musculus OX=10090	Q01405	Sec23a	Protein transport protein Sec23A OS=Mus musculus OX=10090 GN=Sec23a PE=1 SV=2	86.1	765	69	34	32	291	-0.07	-0.08	-0.01	0.992178	0.994986	0.980529	4710.3	4500.9	4461.4	4710.3	5589.7	4575.8	4500.9	5084.9	4022.2	3950.7	4842.8	4461.4		100	100	100	95.5544	90.9691	87.9016	83.8736	86.6379	97.4999
High	Mus musculus OX=10090	Q8BR92	Palm2	Paralemmin-2 OS=Mus musculus OX=10090 GN=Palm2 PE=1 SV=1	42.1	376	28	8	7	51	-0.2	-0.26	-0.06	0.9549	0.504678	0.95047	574.4	500.1	481.3	462.6	574.4	917.8	402.9	500.1	810.9	391.6	481.3	800.7		100	100	100	87.0947	87.0648	88.3526	84.652	83.7918	87.2412
High	Mus musculus OX=10090	O08709	Prdx6	Peroxiredoxin-6 OS=Mus musculus OX=10090 GN=Prdx6 PE=1 SV=3	24.9	224	72	17	17	310	0.05	0.16	0.11	0.958293	0.719312	0.985739	1912.7	1976.1	2133.1	1912.7	1832.3	2059.3	1976.1	1808	2060.5	2133.1	1760	2173.3		100	100	100	103.315	98.6738	100.058	111.523	96.0541	105.536
High	Mus musculus OX=10090	Q9Z0N1	Eif2s3x	Eukaryotic translation initiation factor 2 subunit 3, X-linked OS=Mus musculus OX=10090 GN=Eif2s3x PE=1 SV=2	51	472	54	22	22	241	-0.31	-0.19	0.12	0.895886	0.887106	0.95665	6729.5	5437.6	5905.7	6729.5	6878.9	5178.5	6039.2	5437.6	4747.1	7018.4	5905.7	4961.1		100	100	100	89.7422	79.0475	91.6694	104.293	85.8524	95.8019
High	Mus musculus OX=10090	Q9D0B5	2610029I01Rik; Tstd3	Thiosulfate sulfurtransferase/rhodanese-like domain-containing protein 3 OS=Mus musculus OX=10090 GN=Tstd3 PE=1 SV=1	17.3	157	20	2	2	8	-0.19	-0.17	0.02	0.973749	0.895831	0.976811	62.9	55	55.8	62.9	88.5	41	55	87.5	33.8	55.8	90.4	44.1		100	100	100	87.4404	98.8701	82.439	88.7122	102.147	107.561
High	Mus musculus OX=10090	Q3UA06	Trip13	Pachytene checkpoint protein 2 homolog OS=Mus musculus OX=10090 GN=Trip13 PE=1 SV=1	48.3	432	46	14	14	68	0.25	0.29	0.04	0.618647	0.365887	0.980457	779.8	926.4	952.4	574.3	779.8	976.8	660	926.4	994.9	708.7	952.4	1086.5		100	100	100	114.923	118.8	101.853	123.402	122.134	111.231
High	Mus musculus OX=10090	Q8K482	Emilin2	EMILIN-2 OS=Mus musculus OX=10090 GN=Emilin2 PE=1 SV=1	117.2	1074	5	3	3	6	-0.17	0.31	0.48	0.980946	0.856549	0.793875	60.6	53.7	75.1	60.6	59.4	73.4	46.8	53.7	61.1	72.8	75.1	87.2		100	100	100	77.2277	90.404	83.2425	120.132	126.431	118.801
High	Mus musculus OX=10090	Q91VE0	Slc27a4	Long-chain fatty acid transport protein 4 OS=Mus musculus OX=10090 GN=Slc27a4 PE=1 SV=1	72.3	643	17	8	8	31	0.14	0.11	-0.04	0.876162	0.97168	0.954986	604.6	667.9	650.5	572.6	604.6	753.2	595.6	667.9	775.3	590.2	650.5	704.3		100	100	100	104.017	110.47	102.934	103.074	107.592	93.5077
High	Mus musculus OX=10090	Q8BGB7	Enoph1	Enolase-phosphatase E1 OS=Mus musculus OX=10090 GN=Enoph1 PE=1 SV=1	28.6	257	45	7	7	58	-0.04	0.1	0.14	0.992178	0.974548	0.994063	142.3	138	152.4	139.9	142.3	201	131	138	179.9	148.4	152.4	217.5		100	100	100	93.6383	96.9782	89.5025	106.076	107.098	108.209
High	Mus musculus OX=10090	Q8VEJ9	Vps4a	Vacuolar protein sorting-associated protein 4A OS=Mus musculus OX=10090 GN=Vps4a PE=1 SV=1	48.9	437	39	14	8	66	-0.01	0.12	0.13	0.989147	0.943938	0.989099	678.6	672.3	738.3	678.6	550.7	733.6	624.9	672.3	741.2	792.3	695.5	738.3		100	100	100	92.0866	122.081	101.036	116.755	126.294	100.641
High	Mus musculus OX=10090	P39098	Man1a2	Mannosyl-oligosaccharide 1,2-alpha-mannosidase IB OS=Mus musculus OX=10090 GN=Man1a2 PE=1 SV=1	72.8	641	35	17	16	61	-0.04	-0.09	-0.04	0.989218	0.97168	0.954986	1289.1	1250.4	1212.7	1231.7	1289.1	1404.3	1100.2	1250.4	1266.1	1061.2	1271	1212.7		100	100	100	89.3237	96.9979	90.1588	86.1573	98.5959	86.3562
High	Mus musculus OX=10090	Q62504	Spen	Msx2-interacting protein OS=Mus musculus OX=10090 GN=Spen PE=1 SV=2	398.5	3644	4	13	13	18	0.16	0.12	-0.03	0.905559	0.976726	0.951385	80	89.2	87.1	80	41.9	269.1	89.2	47.5	307.8	87.1	48	291.3		100	100	100	111.5	113.365	114.381	108.875	114.558	108.25
High	Mus musculus OX=10090	P52019	Sqle	Squalene monooxygenase OS=Mus musculus OX=10090 GN=Sqle PE=2 SV=1	63.7	572	29	13	13	56	-0.34	0.05	0.39	0.799271	0.973844	0.493027	1212.5	960.7	1258.4	1046.4	1212.5	1973.3	784.4	960.7	1368	889.9	1258.4	1834.8		100	100	100	74.9618	79.233	69.3255	85.044	103.786	92.9813
High	Mus musculus OX=10090	Q8CFI0	Nedd4l	E3 ubiquitin-protein ligase NEDD4-like OS=Mus musculus OX=10090 GN=Nedd4l PE=1 SV=2	115.3	1004	40	30	24	185	-0.26	0.02	0.28	0.935787	0.994986	0.876384	1043.8	871.3	1056	1043.8	1251.1	989.2	856.2	1070.3	871.3	1056	1227.1	965.1	Phospho [S477(99.6)]	100	100	100	82.0272	85.5487	88.0813	101.169	98.0817	97.5637
High	Mus musculus OX=10090	Q3TGF2	Fam107b	Protein FAM107B OS=Mus musculus OX=10090 GN=Fam107b PE=1 SV=2	15.6	131	23	4	4	9	-0.09	-0.07	0.02	0.992826	0.974548	0.979833	156.4	147.2	149	86.4	156.4	227.4	61.9	147.2	259.9	62.2	149	238.3		100	100	100	71.6435	94.1176	114.292	71.9907	95.2685	104.793
High	Mus musculus OX=10090	Q60967	Papss1	Bifunctional 3'-phosphoadenosine 5'-phosphosulfate synthase 1 OS=Mus musculus OX=10090 GN=Papss1 PE=1 SV=1	70.7	624	67	29	26	199	-0.1	0.04	0.14	0.990228	0.976726	0.979833	1145	1067	1179.5	1273.8	1099.3	1145	1132	910.3	1067	1413	1030.9	1179.5		100	100	100	88.868	82.8072	93.1878	110.928	93.7779	103.013
High	Mus musculus OX=10090	Q8BY89	Slc44a2	Choline transporter-like protein 2 OS=Mus musculus OX=10090 GN=Slc44a2 PE=1 SV=2	80.1	706	13	8	8	20	-0.41	-0.32	0.09	0.472607	0.292624	0.999797	598.4	450	480.5	344	598.4	1107.3	281.7	450	902.1	274.6	480.5	987.1		100	100	100	81.8895	75.2005	81.4684	79.8256	80.2975	89.1448
High	Mus musculus OX=10090	Q8VBW6	Nae1	NEDD8-activating enzyme E1 regulatory subunit OS=Mus musculus OX=10090 GN=Nae1 PE=1 SV=1	60.2	534	38	13	13	111	-0.2	0.04	0.25	0.958293	0.992605	0.941205	740.9	643	762.8	740.9	792.7	598.2	643	773.7	604.8	807.6	762.8	617.8		100	100	100	86.7863	97.6031	101.103	109.003	96.2281	103.276
High	Mus musculus OX=10090	Q8BTY8	Scfd2	Sec1 family domain-containing protein 2 OS=Mus musculus OX=10090 GN=Scfd2 PE=1 SV=1	74.7	684	26	13	13	48	0.16	-0.01	-0.18	0.828717	0.99539	0.642427	1066.5	1194.1	1056.7	749.4	1172.5	1066.5	770.4	1315.1	1194.1	775.8	1252	1056.7		100	100	100	102.802	112.162	111.964	103.523	106.78	99.0811
High	Mus musculus OX=10090	P57722	Pcbp3	Poly(rC)-binding protein 3 OS=Mus musculus OX=10090 GN=Pcbp3 PE=1 SV=3	39.3	371	50	14	7	144	-0.06	0.08	0.15	0.999817	0.974548	0.988833	358.2	342.5	379.1	393.3	358.2	274.9	373.1	342.5	217.1	428.4	379.1	256.3		100	100	100	94.864	95.617	78.9742	108.924	105.835	93.2339
High	Mus musculus OX=10090	Q8BKZ9	Pdhx	Pyruvate dehydrogenase protein X component, mitochondrial OS=Mus musculus OX=10090 GN=Pdhx PE=1 SV=1	54	501	39	14	14	68	0.03	-0.02	-0.06	0.973388	0.994986	0.93566	922.5	943.9	908.4	788.1	922.5	1135.5	805.9	943.9	1188.1	799.5	908.4	1101.7		100	100	100	102.259	102.32	104.632	101.447	98.4715	97.0233
High	Mus musculus OX=10090	Q811S7	Ubp1	Upstream-binding protein 1 OS=Mus musculus OX=10090 GN=Ubp1 PE=1 SV=1	60.2	540	22	9	8	36	0.02	0.03	0.01	0.980946	0.995017	0.976811	351.6	356.3	358.1	439.5	239	351.6	415.5	262.8	356.3	407.9	291.2	358.1		100	100	100	94.5392	109.958	101.337	92.81	121.841	101.849
High	Mus musculus OX=10090	P97470	Ppp4c	Serine/threonine-protein phosphatase 4 catalytic subunit OS=Mus musculus OX=10090 GN=Ppp4c PE=1 SV=2	35.1	307	50	10	9	58	-0.34	-0.03	0.31	0.807797	0.992345	0.901235	404	319.3	395.8	404	513.4	251.1	319.3	396	241	395.8	435.4	251.1		100	100	100	79.0347	77.1328	95.9777	97.9703	84.8072	100
High	Mus musculus OX=10090	Q3TC93	Hs1bp3	HCLS1-binding protein 3 OS=Mus musculus OX=10090 GN=Hs1bp3 PE=1 SV=2	43.7	395	62	17	17	79	-0.03	0.26	0.29	0.989147	0.681873	0.889242	397	389.3	475.9	339.5	686.9	397	342.6	701.7	389.3	452	732.5	475.9		100	100	100	100.913	102.155	98.0605	133.137	106.639	119.874
High	Mus musculus OX=10090	Q6PNC0	Dmxl1	DmX-like protein 1 OS=Mus musculus OX=10090 GN=Dmxl1 PE=1 SV=1	335.8	3013	10	17	17	26	0.04	0.27	0.23	0.973388	0.760893	0.964798	208.1	213.3	250.9	208.1	387.2	108.1	213.3	419.7	109.1	250.9	454.9	119.4		100	100	100	102.499	108.394	100.925	120.567	117.485	110.453
High	Mus musculus OX=10090	P05132	Prkaca	cAMP-dependent protein kinase catalytic subunit alpha OS=Mus musculus OX=10090 GN=Prkaca PE=1 SV=3	40.5	351	55	20	12	164	-0.23	0	0.23	0.9549	0.992345	0.922981	1864.4	1591.2	1862.7	2893	1864.4	1860	2281.7	1554.9	1591.2	2792.3	1696	1862.7	Phospho [T198(100)]	100	100	100	78.8697	83.3995	85.5484	96.5192	90.9676	100.145
High	Mus musculus OX=10090	Q3UA16	Spc25	Kinetochore protein Spc25 OS=Mus musculus OX=10090 GN=Spc25 PE=2 SV=1	26.4	226	27	6	6	17	-0.17	0.25	0.43	0.973531	0.794771	0.718726	232.2	205.9	276.7	34.6	502.4	232.2	25.6	465.2	205.9	49	658.1	276.7		100	100	100	73.9884	92.5955	88.6736	141.618	130.991	119.165
High	Mus musculus OX=10090	Q9Z1F9	Uba2	SUMO-activating enzyme subunit 2 OS=Mus musculus OX=10090 GN=Uba2 PE=1 SV=1	70.5	638	66	35	35	368	-0.08	-0.04	0.05	0.999817	0.995665	0.996785	2015.2	1904.8	1965.3	2023.8	2015.2	1692.6	1904.8	1787.2	2022.3	2192.8	1843	1965.3		100	100	100	94.12	88.686	119.479	108.351	91.4549	116.111
High	Mus musculus OX=10090	Q7TMK9	Syncrip	Heterogeneous nuclear ribonucleoprotein Q OS=Mus musculus OX=10090 GN=Syncrip PE=1 SV=2	69.6	623	59	40	40	631	-0.32	-0.17	0.16	0.874545	0.928481	0.939707	17019.7	13605.1	15156.1	17019.7	17434.7	16354.2	13605.1	13971.6	12136.9	15156.1	15881.3	14788.8		100	100	100	79.9374	80.1367	74.2127	89.0503	91.0902	90.4281
High	Mus musculus OX=10090	Q9CZ13	Uqcrc1	Cytochrome b-c1 complex subunit 1, mitochondrial OS=Mus musculus OX=10090 GN=Uqcrc1 PE=1 SV=2	52.8	480	59	20	19	191	0.1	0.02	-0.08	0.931869	0.950846	0.955636	4108.2	4401.2	4171	4352	4108.2	3365	4513.4	4401.2	3467.1	4171	4418	3283.1		100	100	100	103.709	107.132	103.034	95.841	107.541	97.5661
High	Mus musculus OX=10090	Q9JJG0	Tacc2	Transforming acidic coiled-coil-containing protein 2 OS=Mus musculus OX=10090 GN=Tacc2 PE=1 SV=2	124.1	1149	13	10	10	31	-0.45	0.05	0.51	0.441678	0.994986	0.450516	287.7	210	298.9	312.6	243.9	287.7	214.8	161.4	210	310.5	225.9	298.9		100	100	100	68.714	66.1747	72.9927	99.3282	92.6199	103.893
High	Mus musculus OX=10090	Q99M01	Fars2	Phenylalanine--tRNA ligase, mitochondrial OS=Mus musculus OX=10090 GN=Fars2 PE=1 SV=1	52.3	451	17	6	6	9	-0.41	-0.24	0.17	0.800745	0.816315	0.994143	72.5	54.6	61.6	149.2		35.3	100.7		29.6	129.3		29.4		100		100	67.4933		83.8527	86.6622		83.2861
High	Mus musculus OX=10090	Q9CX30	Yif1b	Protein YIF1B OS=Mus musculus OX=10090 GN=Yif1b PE=1 SV=2	34	311	38	5	5	22	0.29	0.29	0	0.566007	0.723969	0.976811	245.8	301.5	301	245.8	294.1	207.5	383.8	301.5	297.6	301	310.2	228.4		100	100	100	156.143	102.516	143.422	122.457	105.474	110.072
High	Mus musculus OX=10090	P97742	Cpt1a	Carnitine O-palmitoyltransferase 1, liver isoform OS=Mus musculus OX=10090 GN=Cpt1a PE=1 SV=4	88.2	773	32	17	17	54	0.3	0.32	0.02	0.419555	0.183872	0.980457	1025.2	1262	1281.7	1025.2	635.1	1536.2	1262	853	1967	1281.7	795.2	1682.3		100	100	100	123.098	134.31	128.043	125.02	125.209	109.51
High	Mus musculus OX=10090	Q6ZQ08	Cnot1	CCR4-NOT transcription complex subunit 1 OS=Mus musculus OX=10090 GN=Cnot1 PE=1 SV=2	266.6	2375	42	78	78	446	0.05	0.05	0.01	0.96386	0.891973	0.999286	10735.7	11084.9	11143.1	7684.4	11683.7	10735.7	7586.4	11084.9	11173.8	8066.2	11773	11143.1		100	100	100	98.7247	94.8749	104.081	104.969	100.764	103.795
High	Mus musculus OX=10090	Q8VE19	Mios	GATOR complex protein MIOS OS=Mus musculus OX=10090 GN=Mios PE=1 SV=2	98.3	875	18	12	12	43	-0.21	-0.03	0.18	0.958293	0.992345	0.976811	790.9	684	775.6	263.5	951.3	790.9	242.6	919.5	684	259.3	923.1	775.6		100	100	100	92.0683	96.6572	86.4838	98.4061	97.0356	98.0655
High	Mus musculus OX=10090	P32921	Wars	Tryptophan--tRNA ligase, cytoplasmic OS=Mus musculus OX=10090 GN=Wars PE=1 SV=2	54.3	481	57	29	29	282	0.06	0.05	-0.01	0.9549	0.951827	0.979833	1816.5	1890.9	1882.6	1879.7	1816.5	1754.8	1953.4	1778.7	1890.9	2325.1	1881.3	1882.6		100	100	100	103.921	97.9191	107.756	123.695	103.567	107.283
High	Mus musculus OX=10090	Q80WJ7	Mtdh	Protein LYRIC OS=Mus musculus OX=10090 GN=Mtdh PE=1 SV=1	63.8	579	67	30	30	190	0.41	0.04	-0.37	0.173253	0.945652	0.203067	2987.1	3981.2	3076.9	2987.1	2235.6	4642.6	3981.2	2774.8	5521	3076.9	2242.9	4346.7		100	100	100	133.28	124.119	118.92	103.006	100.327	93.6264
High	Mus musculus OX=10090	P63242	Eif5a	Eukaryotic translation initiation factor 5A-1 OS=Mus musculus OX=10090 GN=Eif5a PE=1 SV=2	16.8	154	72	17	17	481	-0.13	-0.02	0.12	0.989147	0.974548	0.95665	5716.3	5208.6	5655	6050.1	5716.3	5255.6	5613.4	5208.6	4698.7	6255.6	5655	5577.1		100	100	100	92.7819	91.1184	89.4037	103.397	98.9276	106.117
High	Mus musculus OX=10090	Q3UB74	Tbrg1	Transforming growth factor beta regulator 1 OS=Mus musculus OX=10090 GN=Tbrg1 PE=1 SV=2	44.9	406	4	2	2	6	-0.42	0.26	0.68	0.800745	0.837967	0.0792136	103.3	77.2	123.4	69.6	153.4		50.2	118.5		95.6	159.3			100	100		72.1264	77.249		137.356	103.846
High	Mus musculus OX=10090	Q9D1M4	Eef1e1	Eukaryotic translation elongation factor 1 epsilon-1 OS=Mus musculus OX=10090 GN=Eef1e1 PE=1 SV=1	19.8	174	79	13	13	73	-0.18	0.24	0.42	0.970043	0.66289	0.519441	694.1	613.1	820.9	694.1	693.3	726.5	613.1	589.2	757.4	820.9	676.9	826		100	100	100	88.3302	84.9849	104.253	118.268	97.6345	113.696
High	Mus musculus OX=10090	Q8VI75	Ipo4	Importin-4 OS=Mus musculus OX=10090 GN=Ipo4 PE=1 SV=1	119.2	1082	42	33	33	189	0.17	0.29	0.12	0.768267	0.167534	0.979833	1286.4	1446	1576.5	1286.4	1540.3	1145.8	1446	1587	1331.6	1698.3	1576.5	1382.8		100	100	100	112.407	103.032	116.216	132.02	102.35	120.684
High	Mus musculus OX=10090	Q9CQ71	Rpa3	Replication protein A 14 kDa subunit OS=Mus musculus OX=10090 GN=Rpa3 PE=1 SV=1	13.6	121	80	7	7	108	0.38	0.29	-0.09	0.20163	0.27688	0.908479	1156.3	1500.2	1409.4	1226.2	1156.3	857.1	1571.6	1365.5	1500.2	1612	1409.4	1376.5		100	100	100	128.168	118.092	175.032	131.463	121.889	160.6
[truncated: 4,825 more rows]

## Sheet: Proteins_Cytoplasmic
Protein FDR Confidence: Combined	Species Names	Accession	Gene Symbol	Description	MW [kDa]	# AAs	Coverage [%]	# Peptides	# Unique Peptides	# PSMs	log2 FC: (WT) / (Mock)	log2 FC: (delHS) / (Mock)	log2 FC: (delHS) / (WT)	FC Adj. P-Value: (WT) / (Mock)	FC Adj. P-Value: (delHS) / (Mock)	FC Adj. P-Value: (delHS) / (WT)	Abundances (Grouped): Mock	Abundances (Grouped): WT	Abundances (Grouped): delHS	Abundances (Normalized): F1: 129, Control, Mock	Abundances (Normalized): F2: 129, Control, Mock	Abundances (Normalized): F3: 129, Control, Mock	Abundances (Normalized): F1: 130, Sample, WT	Abundances (Normalized): F2: 130, Sample, WT	Abundances (Normalized): F3: 130, Sample, WT	Abundances (Normalized): F1: 131, Sample, delHS	Abundances (Normalized): F2: 131, Sample, delHS	Abundances (Normalized): F3: 131, Sample, delHS	Modifications	Abundances (Scaled): F1: 129, Control, Mock	Abundances (Scaled): F2: 129, Control, Mock	Abundances (Scaled): F3: 129, Control, Mock	Abundances (Scaled): F1: 130, Sample, WT	Abundances (Scaled): F2: 130, Sample, WT	Abundances (Scaled): F3: 130, Sample, WT	Abundances (Scaled): F1: 131, Sample, delHS	Abundances (Scaled): F2: 131, Sample, delHS	Abundances (Scaled): F3: 131, Sample, delHS
[truncated: 5,997 more rows]
